# Supplementary material for: Magnetically induced convection enhances water electrolysis in microgravity
Source: Nat Chem. 2025 Aug 18;17(11):1673–9. doi: 10.1038/s41557-025-01890-0 (PMC12580345; doi:10.1038/s41557-025-01890-0)
Supplement: Supplementary file 11 — Current measurements normalized by electrode surface area to yield current density (mA cm−2). Data correspond to platinum foil (a), platinum mesh (b) and IrOx (c) on gold electrodes under different magnetic field and gravity conditions (terrestrial g0, 1g; microgravity μg, 10−6g; with (mag)/without magnet (nomag)). Includes time-resolved current density, current at 8 s (\documentclass[12pt]{minimal} \usepackage{amsmath} \usepackage{wasysym} \usepackage{amsfonts} \usepackage{amssymb} \usepackage{amsbsy} \usepackage{mathrsfs} \usepackage{upgreek} \setlength{\oddsidemargin}{-69pt} \begin{document}$${{\rm{J}}}_{{8}_{{\rm{s}}}}$$\end{document}J8s), and rate of change (dJ/dt). Used to generate all panels a–f in Fig. 1. [file 41557_2025_1890_MOESM11_ESM.xlsx]

## Sheet: Fig_1a_0g_mag
experiment 1		experiment 2		experiment 3
time [s]	current density [mA/cm2]	time [s]	current density [mA/cm2]	time [s]	current density [mA/cm2]
0	3.36645e-05	0	-4.59367e-05	0	-4.59367e-05
0.227	-1317.12	0.2272	-1329.64	0.2278	-1358.12
0.2674	-1233.18	0.2674	-1255.61	0.2678	-1283.59
0.3076	-1162.17	0.3076	-1185.14	0.3084	-1227.22
0.3476	-1104.27	0.348	-1124.58	0.3486	-1179.82
0.3878	-1043.39	0.388	-1073.88	0.3888	-1139.12
0.4284	-1005.29	0.4284	-1050.33	0.429	-1099.47
0.4684	-981.517	0.4684	-1021.75	0.469	-1069.15
0.5086	-953.636	0.509	-995.124	0.5094	-1042.48
0.5486	-931.134	0.5494	-964.741	0.55	-1011.61
0.5888	-917.375	0.59	-935.257	0.5902	-998.567
0.6292	-902.906	0.6302	-938.851	0.6308	-983.576
0.6694	-902.919	0.671	-904.771	0.6712	-965.439
0.7098	-878.996	0.7112	-874.26	0.7116	-946.277
0.75	-849.742	0.7516	-845.182	0.7526	-929.828
0.7906	-823.324	0.7922	-838.406	0.793	-910.405
0.831	-805.382	0.8324	-842.086	0.834	-897.934
0.8714	-809.784	0.8726	-822.717	0.8742	-888.31
0.912	-800.391	0.9126	-823.822	0.915	-902.591
0.9526	-795.461	0.9528	-820.646	0.9554	-899.421
0.9928	-782.309	0.9928	-828.491	0.996	-876.124
1.0328	-776.45	1.0334	-832.243	1.036	-860.149
1.0738	-763.463	1.0742	-828.151	1.0764	-857.617
1.114	-755.472	1.1144	-804.508	1.1166	-844.539
1.1542	-753.462	1.1548	-788.672	1.157	-841.369
1.1942	-750.099	1.195	-779.747	1.1976	-827.392
1.2346	-748.01	1.2358	-759.394	1.238	-813.342
1.2748	-724.737	1.2764	-743.353	1.2782	-805.43
1.3148	-730.365	1.317	-718.635	1.3194	-785.467
1.355	-730.936	1.3574	-719.624	1.3596	-777.349
1.3952	-715.641	1.3978	-723.668	1.4002	-781.441
1.4356	-726.23	1.4384	-711.64	1.4404	-770.415
1.4764	-723.134	1.4788	-712.442	1.4814	-764.197
1.5174	-698.883	1.5194	-743.553	1.5218	-756.863
1.5576	-674.25	1.5594	-742.4	1.5624	-763.602
1.598	-653.479	1.6	-738.325	1.6028	-760.238
1.6384	-650.989	1.6404	-727.925	1.643	-765.065
1.679	-649.077	1.6808	-739.248	1.6838	-745.636
1.7196	-634.948	1.7212	-730.724	1.7252	-735.12
1.76	-653.272	1.7614	-716.643	1.7658	-717.73
1.8002	-681.136	1.8016	-705.131	1.806	-721.318
1.8408	-690.765	1.8426	-686.904	1.8466	-713.413
1.881	-663.169	1.8826	-678.494	1.8866	-700.268
1.9214	-648.864	1.9226	-649.569	1.9276	-687.924
1.9622	-659.988	1.9632	-682.32	1.9684	-683.85
2.003	-640.661	2.0032	-663.491	2.009	-680.122
2.0434	-634.978	2.0434	-651.135	2.0494	-673.333
2.084	-619.009	2.0842	-634.019	2.09	-701.3
2.124	-621.881	2.1248	-635.67	2.1312	-696.096
2.1648	-645.895	2.165	-667.936	2.1726	-724.889
2.2056	-641.208	2.2064	-650.048	2.2132	-720.657
2.2468	-632.161	2.2468	-650.419	2.2546	-722.83
2.287	-620.436	2.287	-647.978	2.295	-710.292
2.3272	-621.268	2.3284	-636.405	2.3354	-696.528
2.3672	-637.164	2.3688	-629.028	2.3758	-686.892
2.4076	-643.922	2.4094	-619.301	2.4166	-676.479
2.4486	-648.202	2.45	-621.232	2.4572	-674.39
2.4894	-637.972	2.4902	-628.785	2.4976	-666.57
2.5294	-623.029	2.531	-624.535	2.5382	-658.664
2.5696	-621.086	2.5714	-627.577	2.5784	-655.804
2.6098	-611.262	2.612	-662.817	2.6194	-664.293
2.6504	-629.107	2.6528	-652.155	2.6596	-655.81
2.6906	-644.584	2.6934	-642.975	2.7	-656.484
2.731	-636.393	2.7338	-635.142	2.7406	-666.254
2.7722	-622.385	2.774	-627.631	2.781	-653.576
2.8134	-631.402	2.8144	-630.279	2.8218	-649.818
2.8538	-627.607	2.8556	-631.05	2.862	-671.415
2.8942	-634.662	2.8962	-647.492	2.9024	-661.311
2.9346	-690.377	2.9366	-649.508	2.9426	-672.149
2.975	-704.694	2.9772	-628.415	2.9836	-656.284
3.0156	-723.468	3.0172	-627.516	3.0242	-652.969
3.0562	-714.895	3.0576	-617.868	3.0642	-640.267
3.0972	-701.737	3.0978	-616.223	3.1062	-636.35
3.1374	-687.037	3.1382	-601.681	3.1472	-643.521
3.1776	-675.386	3.1784	-584.583	3.1874	-622.938
3.2184	-679.575	3.2188	-580.338	3.2284	-623.193
3.2588	-655.355	3.259	-574.303	3.269	-613.63
3.2992	-637.82	3.2996	-575.208	3.3102	-621.335
3.3394	-632.762	3.3404	-575.099	3.3508	-609.544
3.3796	-622.476	3.3812	-562.979	3.3918	-600.916
3.4206	-613.873	3.4214	-550.059	3.4326	-594.2
3.4614	-615.597	3.462	-564.631	3.4732	-587.303
3.5018	-609.58	3.5032	-552.906	3.5134	-593.921
3.5424	-609.453	3.5438	-564.619	3.554	-596.884
3.583	-620.4	3.5842	-585.153	3.5952	-591.844
3.6234	-616.028	3.6252	-580.423	3.6358	-583.241
3.664	-600.126	3.666	-572.239	3.6762	-573.957
3.7044	-594.899	3.7072	-566.95	3.717	-574.619
3.7446	-605.506	3.748	-554.145	3.7574	-576.125
3.7854	-617.03	3.7884	-567.831	3.7988	-597.157
3.8266	-607.734	3.829	-559.664	3.8396	-594.777
3.8668	-594.14	3.8696	-544.339	3.8798	-622.652
3.9076	-577.4	3.9102	-548.589	3.9206	-646.691
3.9476	-563.253	3.9504	-538.747	3.9612	-637.194
3.9886	-558.316	3.9908	-546.288	4.0022	-635.075
4.0292	-552.263	4.032	-547.375	4.0426	-632.112
4.0702	-547.672	4.0726	-537.624	4.0834	-628.032
4.111	-540.581	4.1132	-530.769	4.1236	-612.792
4.1526	-529.888	4.1542	-523.683	4.1638	-614.377
4.1934	-548.201	4.195	-534.703	4.204	-601.383
4.2344	-545.013	4.2358	-542.354	4.2446	-590.254
4.2748	-536.646	4.2766	-537.569	4.2848	-596.568
4.315	-531.066	4.317	-538.158	4.3256	-610.12
4.356	-547.253	4.3578	-550.49	4.366	-625.3
4.3966	-543.902	4.398	-547.296	4.4066	-618.317
4.4366	-537.581	4.4392	-534.412	4.4472	-618.366
4.4768	-536.464	4.4792	-550.787	4.488	-613.369
4.5176	-528.431	4.5196	-548.996	4.5292	-598.839
4.5578	-535.231	4.5596	-537.952	4.5694	-592.342
4.5982	-527.988	4.6006	-543.538	4.6098	-606.921
4.6386	-533.44	4.6408	-545.122	4.6502	-584.668
4.679	-522.663	4.6818	-573.508	4.6904	-582.694
4.7194	-520.258	4.7222	-561.577	4.7312	-581.079
4.7596	-519.257	4.763	-554.88	4.7722	-575.262
4.8004	-552.997	4.8034	-554.181	4.8136	-564.066
4.8408	-530.817	4.8436	-553.21	4.8544	-575.9
4.8812	-517.581	4.8846	-547.096	4.895	-565.208
4.9218	-507.222	4.9254	-532.281	4.936	-558.377
4.963	-496.415	4.9662	-545.523	4.9766	-546.349
5.0034	-489.299	5.0068	-530.222	5.0176	-531.661
5.0438	-536.415	5.0474	-528.194	5.0586	-521.509
5.084	-566.307	5.0878	-527.587	5.0996	-519.232
5.1246	-540.842	5.1282	-547.624	5.1404	-516.925
5.1652	-565.76	5.1682	-543.258	5.1814	-505.522
5.206	-556.895	5.209	-534.138	5.2218	-498.418
5.247	-555.426	5.2492	-526.397	5.262	-535.371
5.2882	-557.994	5.2898	-515.274	5.3028	-523.149
5.3284	-544.885	5.3302	-522.268	5.3436	-556.707
5.3692	-532.657	5.3708	-530.192	5.3836	-599.416
5.4096	-529.524	5.4112	-521.127	5.4242	-596.362
5.45	-576.368	5.4516	-539.287	5.4656	-587.357
5.4906	-563.338	5.4928	-536.282	5.5062	-614.34
5.5308	-608.73	5.5336	-526.998	5.5476	-623.891
5.5714	-591.207	5.574	-545.644	5.5884	-626.241
5.6116	-585.712	5.6142	-534.703	5.6284	-621.462
5.6526	-568.292	5.655	-520.35	5.6692	-615.16
5.6932	-573.465	5.6958	-517.01	5.7098	-624.687
5.7338	-572.093	5.7368	-520.847	5.7504	-633.114
5.7742	-554.637	5.7774	-513.986	5.791	-624.371
5.815	-557.181	5.8178	-528.698	5.8324	-609.962
5.8552	-550.909	5.8586	-527.599	5.8728	-600.812
5.8954	-546.883	5.8988	-516.239	5.9134	-600.138
5.9358	-538.862	5.9394	-514.314	5.954	-587.357
5.9764	-532.117	5.9802	-531.74	5.9944	-570.769
6.0166	-530.247	6.0208	-518.601	6.035	-565.226
6.0568	-538.516	6.061	-505.449	6.0754	-611.82
6.097	-531.437	6.1014	-495.097	6.1156	-609.319
6.1378	-523.78	6.1418	-508.589	6.156	-585.657
6.179	-528.559	6.1822	-501.946	6.1972	-589.3
6.2192	-514.946	6.2228	-575.53	6.238	-591.595
6.2598	-513.367	6.2634	-576.671	6.2796	-579.835
6.3002	-499.766	6.3042	-565.772	6.3206	-570.314
6.3404	-502.353	6.3448	-559.597	6.361	-552.864
6.3812	-509.73	6.3852	-554.339	6.4018	-548.972
6.4214	-505.905	6.4256	-548.51	6.4432	-538.188
6.4618	-505.741	6.4666	-574.91	6.4844	-549.397
6.5024	-494.223	6.5074	-553.544	6.525	-563.696
6.5432	-501.618	6.5476	-541.68	6.5654	-568.553
6.5838	-518.558	6.5884	-530.046	6.6062	-556.725
6.624	-530.277	6.629	-524.466	6.6468	-549.561
6.6646	-571.383	6.6702	-529.02	6.6868	-542.074
6.7052	-552.536	6.7106	-520.313	6.7276	-537.575
6.7454	-544.454	6.7512	-513.543	6.7684	-537.52
6.7864	-536.64	6.7916	-507.915	6.8086	-546.513
6.8268	-535.845	6.8322	-508.048	6.8496	-544.667
6.8674	-521.691	6.873	-500.604	6.8902	-535.377
6.9082	-512.232	6.9132	-520.847	6.931	-532.706
6.9484	-502.256	6.9538	-514.515	6.9714	-520.125
6.9886	-500.465	6.9946	-509.645	7.0122	-544.157
7.0292	-517.01	7.0354	-521.552	7.0532	-538.759
7.0694	-515.352	7.076	-517.034	7.0942	-546.944
7.1098	-507.793	7.1168	-516.761	7.1346	-542.499
7.15	-496.973	7.1576	-528.006	7.175	-542.505
7.191	-493.124	7.1978	-518.51	7.215	-535.863
7.2318	-488.133	7.2382	-502.541	7.2564	-539.081
7.272	-507.921	7.2786	-493.002	7.2974	-562.044
7.312	-583.617	7.3196	-486.463	7.3378	-572.057
7.3522	-587.4	7.3604	-480.482	7.3782	-600.885
7.3926	-572.992	7.4004	-483.142	7.4186	-599.883
7.4332	-566.574	7.4412	-479.657	7.4596	-581.869
7.4734	-574.68	7.4816	-501.4	7.5008	-581.759
7.5138	-553.082	7.5222	-505.492	7.5418	-565.117
7.5542	-555.511	7.5624	-496.961	7.5824	-570.654
7.5946	-536.956	7.6026	-492.201	7.6228	-571.383
7.6346	-538.328	7.6432	-483.713	7.6638	-561.801
7.6754	-543.355	7.6838	-477.944	7.704	-558.104
7.7164	-542.864	7.724	-472.765	7.745	-571.99
7.758	-560.781	7.7646	-472.674	7.7858	-585.317
7.7986	-557.934	7.8048	-478.345	7.8262	-574.085
7.839	-539.834	7.845	-527.016	7.8674	-562.9
7.88	-539.451	7.8858	-507.18	7.9082	-557.776
7.921	-533.628	7.9264	-507.751	7.9486	-554.643
7.962	-533.543	7.9672	-519.433	7.99	-574.091
8.0024	-523.1	8.0076	-517.739	8.0312	-565.961
8.0426	-507.216	8.0482	-512.991	8.072	-574.771
8.0836	-504.915	8.0882	-527.605	8.113	-583.253
8.1244	-522.62	8.1284	-516.105	8.154	-570.32
8.165	-526.658	8.169	-505.067	8.1946	-566.076
8.2056	-514.199	8.2104	-526.719	8.2348	-556.804
8.2468	-503.519	8.2508	-566.956	8.2752	-545.414
8.287	-501.254	8.291	-547.156	8.3156	-551.485
8.3282	-516.943	8.3324	-560.963	8.3568	-563.854
8.369	-505.304	8.3734	-552.645	8.3972	-556.829
8.4092	-512.833	8.4144	-548.025	8.438	-543.094
8.4496	-513.737	8.4554	-549.913	8.4786	-537.66
8.4898	-514.005	8.4958	-534.254	8.5192	-532.675
8.53	-523.525	8.5368	-528.364	8.561	-535.669
8.5702	-539.451	8.5778	-551.819	8.6024	-516.949
8.6106	-527.101	8.6178	-553.86	8.6428	-514.253
8.6516	-511.43	8.6582	-535.644	8.6834	-508.838
8.693	-531.248	8.699	-529.84	8.7236	-536.531
8.734	-531.758	8.7404	-522.881	8.764	-531.868
8.7746	-522.59	8.7808	-552.244	8.8044	-535.735
8.8148	-524.806	8.8214	-566.677	8.8456	-545.487
8.8554	-510.173	8.8618	-571.164	8.8858	-551.613
8.8956	-503.051	8.9026	-551.874	8.9266	-553.744
8.9366	-506.967	8.9432	-538.055	8.967	-546.203
8.9766	-560.405	8.9838	-553.605	9.007	-1423.6
9.0166	-1472.78	9.024	-1407.78	9.047	-1395.53
9.0566	-1485.3	9.064	-1371.34	9.0872	-1403.24
9.0968	-1396.03	9.1044	-1373.46	9.1272	-1379.78
9.1372	-1315.35	9.1448	-1339.04

## Sheet: Fig_1a_0g_nomag
experiment 1		experiment 2		experiment 3
time [s]	current density [mA/cm2]	time [s]	current density [mA/cm2]	time [s]	current density [mA/cm2]
0	-3.63652e-05	0	3.84494e-05	0	3.84494e-05
0.2272	-1194.13	0.2274	-1184.79	0.2272	-1225.68
0.2674	-1129.8	0.268	-1117.43	0.2674	-1164.51
0.3078	-1064.87	0.3084	-1068.26	0.3078	-1114.11
0.3482	-1012.98	0.3492	-1026.21	0.348	-1068.67
0.3886	-974.26	0.3892	-988.495	0.3886	-1035.3
0.4292	-946.334	0.43	-958.804	0.4292	-1010.01
0.4696	-929.268	0.4708	-937.159	0.4702	-980.758
0.5096	-903.25	0.5112	-916.45	0.5116	-960.352
0.5502	-877.122	0.5514	-892.299	0.552	-935.018
0.5902	-858.954	0.592	-867.016	0.5924	-914.321
0.631	-850.572	0.6324	-853.827	0.6336	-894.52
0.6716	-832.267	0.6728	-836.515	0.675	-872.418
0.712	-820.591	0.7128	-817.891	0.7158	-865.84
0.7528	-808.727	0.7532	-802.389	0.757	-847.466
0.7936	-787.555	0.7942	-786.996	0.798	-830.001
0.8338	-773.104	0.8354	-772.659	0.8388	-814.59
0.8746	-766.664	0.8762	-764.934	0.8794	-806.191
0.9152	-772.979	0.9166	-756.301	0.92	-792.568
0.9556	-743.271	0.957	-744.744	0.9604	-783.913
0.9964	-723.927	0.998	-734.29	1.0014	-777.381
1.0372	-724.635	1.039	-730.579	1.0418	-763.146
1.0782	-717.401	1.0796	-720.073	1.0828	-758.505
1.1188	-722.574	1.1198	-711.326	1.1252	-746.343
1.1596	-715.631	1.1604	-691.673	1.1658	-741.621
1.1998	-695.796	1.201	-679.529	1.2068	-731.304
1.2412	-680.614	1.2416	-673.928	1.2474	-729.517
1.2816	-707.358	1.2822	-677.525	1.2882	-720.838
1.3218	-704.08	1.323	-667.567	1.329	-712.205
1.3624	-687.14	1.3644	-662.977	1.3698	-704.554
1.4032	-669.965	1.4048	-664.193	1.4106	-700.86
1.4444	-667.887	1.4454	-650.952	1.452	-692.627
1.4844	-652.374	1.4862	-639.407	1.4934	-678.798
1.5248	-653.333	1.5264	-622.558	1.5336	-678.604
1.5658	-649.639	1.5672	-619.332	1.5748	-667.339
1.6066	-635.485	1.6076	-632.499	1.6156	-667.402
1.6472	-628.433	1.6482	-632.236	1.6564	-654.623
1.6882	-616.791	1.689	-627.92	1.6974	-647.543
1.7288	-641.862	1.7296	-617.625	1.7384	-649.125
1.7688	-628.399	1.7706	-641.097	1.7792	-645.374
1.8096	-612.424	1.8118	-636.187	1.8206	-639.167
1.8498	-639.03	1.853	-629.775	1.8612	-632.059
1.8906	-636.233	1.8938	-620.634	1.9018	-626.641
1.931	-619.96	1.9348	-612.749	1.943	-621.216
1.9712	-625.67	1.9754	-613.314	1.9838	-618.521
2.0118	-611.567	2.0158	-604.59	2.0246	-615.535
2.053	-612.635	2.0564	-596.231	2.066	-612.88
2.0938	-606.714	2.097	-595.215	2.107	-615.792
2.1346	-592.08	2.1376	-586.251	2.1474	-606.668
2.1748	-581.974	2.179	-579.468	2.1882	-597.813
2.2152	-573.581	2.2198	-567.586	2.2292	-600.627
2.2556	-562.721	2.2608	-563.355	2.2702	-608.084
2.2964	-557.885	2.3014	-560.626	2.311	-606.857
2.3368	-564.337	2.342	-554.505	2.3522	-597.995
2.378	-557.862	2.3836	-550.063	2.3926	-601.815
2.4192	-560.654	2.4246	-544.439	2.4342	-590.55
2.46	-544.45	2.4654	-556.732	2.4754	-585.583
2.5008	-545.883	2.5056	-551.056	2.5162	-599.725
2.5414	-538.518	2.5456	-550.503	2.5574	-589.505
2.5818	-532.015	2.5866	-540.825	2.5982	-584.88
2.6228	-549.412	2.6272	-531.255	2.6392	-592.206
2.6638	-542.132	2.6686	-525.323	2.6802	-586.473
2.7044	-543.6	2.7088	-525.82	2.7214	-589.191
2.7454	-550.485	2.7492	-564.388	2.7616	-594.484
2.7862	-565.993	2.7902	-564.582	2.803	-583.955
2.8274	-546.14	2.8318	-556.56	2.8444	-581.866
2.8682	-558.222	2.8732	-546.591	2.8854	-575.888
2.9088	-568.248	2.9138	-539.751	2.9266	-570.475
2.9494	-569.852	2.955	-558.353	2.9678	-568.819
2.9904	-548.39	2.9962	-550.217	3.009	-559.067
3.0318	-537.165	3.0368	-541.561	3.0506	-559.547
3.0724	-535.024	3.0776	-536.36	3.0916	-550.839
3.1124	-561.522	3.1178	-553.506	3.1328	-549.361
3.153	-574.523	3.1586	-572.211	3.1736	-548.053
3.1942	-597.955	3.199	-579.193	3.2144	-543.794
3.2352	-582.22	3.2396	-583.156	3.255	-544.507
3.2766	-588.512	3.2818	-565.804	3.2962	-552.318
3.3178	-574.631	3.3232	-559.027	3.3372	-545.769
3.359	-562.47	3.3644	-578.531	3.379	-544.736
3.4006	-565.964	3.406	-561.602	3.4208	-543.268
3.4416	-586.998	3.4474	-561.865	3.4618	-539.934
3.4828	-570.783	3.4882	-551.644	3.5034	-544.462
3.5236	-554.785	3.5288	-550.891	3.5444	-544.639
3.5642	-551.091	3.5704	-541.658	3.5854	-535.56
3.6052	-541.607	3.6118	-536.971	3.627	-536.685
3.6456	-538.204	3.653	-521.4	3.6678	-535.018
3.687	-549.966	3.6946	-525.352	3.7082	-527.538
3.7272	-538.078	3.7356	-524.364	3.7492	-527.875
3.7684	-526.985	3.7762	-542.64	3.7898	-530.285
3.8096	-518.089	3.8164	-540.471	3.8312	-532.414
3.85	-519.967	3.8574	-533.985	3.872	-523.422
3.8904	-511.848	3.898	-550.851	3.9134	-523.924
3.931	-526.83	3.9388	-535.361	3.9548	-517.33
3.9712	-529.548	3.98	-537.342	3.9952	-520.63
4.0122	-524.432	4.0206	-523.102	4.0368	-524.889
4.053	-516.239	4.0622	-518.043	4.0784	-530.262
4.0942	-507.486	4.1032	-530.57	4.1194	-528.697
4.1358	-500.098	4.1446	-519.91	4.1604	-519.842
4.1774	-491.248	4.1848	-520.236	4.2022	-519.322
4.219	-488.216	4.2264	-515.697	4.2434	-525.003
4.2596	-480.788	4.2676	-509.387	4.2838	-525.009
4.3004	-473.063	4.3084	-502.136	4.3244	-521.309
4.3414	-482.015	4.349	-492.167	4.3664	-514.326
4.3826	-484.271	4.3904	-497.928	4.4078	-509.125
4.4236	-483.186	4.4322	-489.672	4.4488	-500.332
4.464	-482.529	4.4728	-487.502	4.491	-499.841
4.5054	-483.049	4.5134	-475.449	4.5322	-492.281
4.546	-481.896	4.5538	-470.442	4.5732	-485.898
4.5868	-472.349	4.595	-466.051	4.6142	-482.392
4.6274	-464.361	4.6358	-461.187	4.655	-485.618
4.6682	-459.942	4.6774	-453.81	4.6958	-486.754
4.7086	-461.769	4.7186	-460.039	4.738	-480.605
4.749	-455.848	4.7596	-458.103	4.7788	-480.879
4.79	-454.381	4.8016	-452.794	4.8202	-482.444
4.8306	-450.201	4.8428	-452.988	4.8622	-479.121
4.8718	-444.166	4.8848	-453.045	4.904	-483.266
4.9122	-460.593	4.9252	-494.246	4.9458	-481.736
4.953	-483.854	4.9662	-478.258	4.9876	-482.033
4.994	-466.514	5.007	-470.168	5.0288	-479.817
5.0354	-475.518	5.049	-461.347	5.0694	-505.482
5.0758	-465.989	5.09	-454.141	5.1106	-495.981
5.1162	-473.685	5.1308	-454.033	5.1522	-485.772
5.1578	-457.727	5.1718	-445.702	5.1934	-519.168
5.1984	-467.028	5.2142	-437.52	5.2342	-508.137
5.2386	-456.99	5.2556	-444.343	5.2752	-501.645
5.2792	-454.329	5.2962	-438.148	5.3162	-503.295
5.3196	-456.625	5.3376	-434.448	5.3572	-503.358
5.3602	-451.195	5.3782	-435.699	5.3996	-498.922
5.4012	-450.39	5.419	-428.168	5.4408	-497.374
5.4422	-442.699	5.4602	-433.118	5.4818	-494.457
5.4826	-436.658	5.5018	-436.869	5.524	-489.935
5.524	-471.641	5.5426	-511.574	5.565	-486.463
5.5644	-452.502	5.5836	-506.944	5.6066	-498.339
5.6056	-438.845	5.6252	-495.051	5.6474	-497.254
5.6466	-431.028	5.6668	-492.133	5.6882	-502.833
5.6874	-426.758	5.708	-482.427	5.73	-497.3
5.7286	-427.363	5.7488	-481.279	5.7712	-490.951
5.769	-437.28	5.79	-501.331	5.8134	-488.073
5.8114	-438.834	5.8308	-485.555	5.8548	-489.815
5.853	-418.216	5.872	-489.381	5.8968	-485.675
5.8942	-420.471	5.9132	-484.002	5.9382	-479.366
5.935	-416.269	5.9538	-484.99	5.9802	-477.065
5.976	-416.771	5.9958	-476.5	6.0216	-471.418
6.0172	-422.504	6.037	-473.314	6.0626	-467.513
6.0582	-445.514	6.0778	-473.011	6.1044	-463.448
6.099	-457.807	6.1186	-476.54	6.1458	-461.815
6.1402	-446.536	6.1602	-469.055	6.1874	-469.551
6.182	-448.414	6.2004	-469.049	6.2294	-471.081
6.2228	-450.418	6.2424	-458.903	6.2706	-470.625
6.2636	-440.272	6.2838	-454.449	6.3116	-467.998
6.305	-435.693	6.325	-449.807	6.3522	-471.333
6.3454	-440.278	6.366	-451.829	6.3938	-468.215
6.386	-436.196	6.4066	-446.901	6.4348	-461.661
6.427	-482.358	6.4486	-456.859	6.476	-459.097
6.4678	-478.356	6.4904	-452.011	6.5188	-453.741
6.5092	-469.283	6.5316	-445.794	6.5598	-456.562
6.5508	-462.54	6.572	-444.064	6.6006	-449.979
6.591	-474.056	6.6126	-440.181	6.6416	-445.925
6.6322	-492.036	6.6538	-438.976	6.6826	-443.007
6.6724	-468.038	6.6952	-430.886	6.7242	-442.134
6.7134	-461.895	6.7364	-455.888	6.7666	-448.22
6.7542	-465.418	6.7772	-451.772	6.808	-442.522
6.796	-457.487	6.8186	-438.491	6.8494	-441.015
6.8376	-450.567	6.8604	-431.702	6.891	-435.956
6.8784	-440.495	6.9026	-433.044	6.9332	-433.215
6.9196	-434.157	6.943	-436.401	6.9762	-431.177
6.961	-443.338	6.9842	-424.873	7.0182	-428.231
7.0014	-443.424	7.0254	-419.301	7.0604	-426.78
7.0426	-444.064	7.066	-426.101	7.1018	-428.111
7.0832	-468.358	7.108	-417.091	7.1442	-424.588
7.1236	-453.958	7.1496	-414.556	7.1854	-427.997
7.164	-444.44	7.1904	-414.745	7.2264	-431.931
7.2054	-439.599	7.2324	-411.559	7.2676	-432.701
7.247	-430.589	7.2734	-405.797	7.309	-426.763
7.2884	-430.252	7.3148	-407.271	7.35	-431.891
7.329	-421.333	7.3562	-404.41	7.3928	-432.867
7.3704	-423.029	7.398	-403.097	7.4338	-430.886
7.4116	-415.687	7.4388	-400.031	7.475	-430.863
7.4518	-406.985	7.4794	-400.784	7.5164	-430.543
7.494	-405.683	7.52	-390.952	7.5574	-424.674
7.5348	-401.15	7.5602	-387.384	7.5982	-418.815
7.5764	-405.866	7.6014	-406.089	7.639	-427.763
7.6178	-417	7.6422	-395.709	7.6814	-428.722
7.6596	-415.801	7.6828	-394.829	7.7228	-436.984
7.7002	-410.879	7.7236	-422.453	7.764	-434.517
7.7412	-402.012	7.7648	-452.839	7.8048	-463.733
7.782	-396.519	7.8062	-431.948	7.8468	-454.141
7.8228	-392.294	7.847	-437.617	7.8884	-451.423
7.8632	-397.815	7.8886	-430.098	7.9298	-446.325
7.905	-396.245	7.93	-424.811	7.9706	-444.383
7.9456	-405.917	7.9712	-422.361	8.0124	-439.724
7.987	-402.966	8.0136	-418.068	8.0536	-431.656
8.0286	-395.383	8.055	-421.676	8.0954	-429.475
8.0698	-385.905	8.0966	-413.072	8.1366	-433.683
8.1116	-386.704	8.1372	-412.957	8.1772	-431.771
8.1526	-390.467	8.1788	-411.53	8.2198	-434.574
8.194	-385.899	8.2202	-406.643	8.2614	-429.698
8.2356	-382.154	8.2614	-402.509	8.3022	-423.931
8.2768	-380.789	8.3038	-398.032	8.3438	-420.934
8.3182	-382.662	8.3454	-400.373	8.3852	-417.297
8.3586	-408.344	8.386	-395.189	8.426	-415.869
8.4002	-418.73	8.4278	-392.083	8.4672	-431.137
8.4406	-400.339	8.4688	-400.539	8.5078	-425.776
8.4818	-398.792	8.5096	-401.601	8.5496	-421.813
8.5236	-390.907	8.55	-404.77	8.591	-425.256
8.565	-383.524	8.5918	-396.97	8.6326	-418.924
8.6058	-422.224	8.6332	-403.342	8.6742	-415.31
8.6472	-422.059	8.6736	-400.921	8.7162	-412.364
8.689	-407.533	8.7142	-426.952	8.757	-407.522
8.73	-410.879	8.756	-422.789	8.7986	-404.73
8.771	-398.432	8.7966	-444.943	8.8398	-409.16
8.8118	-392.191	8.8372	-434.683	8.8812	-414.847
8.8528	-409.634	8.8786	-428.693	8.9224	-412.78
8.893	-399.38	8.9198	-423.44	8.963	-410.896
8.9336	-400.328	8.9602	-416.988	9.0042	-1360.68
8.9746	-403.154	9.0016	-984.994	9.0442	-1362.15
9.015	-1337.16	9.042	-1231.05	9.085	-1332.7
9.0552	-1325.75	9.0826	-1229.24	9.1254	-1336.63
9.0956	-1276.72	9.1228	-1207
9.1366	-1264.08

## Sheet: Fig_1a_1g_mag
experiment 1		experiment 2		experiment 3
time [s]	current density [mA/cm2]	time [s]	current density [mA/cm2]	time [s]	current density [mA/cm2]
0	-4.59367e-05	0	3.36645e-05	0	3.36645e-05
0.2276	-1088.06	0.2274	-1089.52	0.228	-1097.66
0.2678	-1037.42	0.2678	-1020.21	0.268	-1034.23
0.3084	-998.713	0.3082	-966.344	0.3082	-985.361
0.3486	-969.41	0.3486	-934.2	0.3484	-945.026
0.389	-941.322	0.3896	-905.129	0.3892	-915.615
0.4298	-916.003	0.4298	-866.616	0.4296	-888.498
0.47	-898.025	0.4702	-852.189	0.47	-856.488
0.51	-880.805	0.511	-835.71	0.5106	-838.455
0.5506	-865.802	0.551	-819.335	0.5512	-817.38
0.591	-849.803	0.591	-814.927	0.592	-789.103
0.632	-845.638	0.6316	-794.228	0.6324	-773.815
0.6728	-833.646	0.672	-782.619	0.6728	-764.064
0.7136	-836.135	0.7128	-773.25	0.7134	-761.368
0.754	-820.519	0.7536	-769.54	0.7538	-759.935
0.7948	-813.937	0.794	-768.605	0.7942	-758.696
0.8354	-807.021	0.8354	-755.988	0.835	-751.076
0.8758	-796.493	0.8758	-736.613	0.8754	-737.688
0.9162	-803.208	0.916	-734.44	0.9162	-724.87
0.9574	-806.73	0.9564	-729.242	0.9574	-723.043
0.9978	-795.867	0.9974	-727.226	0.9976	-714.336
1.0388	-788.363	1.0386	-714.591	1.0378	-694.487
1.0788	-800.688	1.0792	-706.157	1.0788	-688.039
1.1204	-804.945	1.1194	-698.902	1.1192	-690.492
1.1616	-792.303	1.1598	-698.956	1.1598	-667.456
1.2026	-780.136	1.1998	-681.633	1.2012	-655.501
1.2432	-768.538	1.2402	-702.891	1.2422	-659.642
1.2842	-762.704	1.2816	-688.027	1.283	-673.983
1.3244	-751.865	1.3224	-690.025	1.3234	-661.002
1.3658	-748.058	1.3638	-687.948	1.3648	-650.668
1.4064	-758.757	1.4044	-694.014	1.405	-663.88
1.4464	-764.792	1.4448	-678.883	1.4466	-656.618
1.4868	-763.08	1.4852	-681.36	1.4874	-668.191
1.5278	-759.413	1.5256	-685.671	1.5278	-665.276
1.568	-754.082	1.5658	-673.497	1.5682	-665.78
1.6086	-756.298	1.607	-666.849	1.6086	-661.311
1.649	-769.061	1.6474	-661.281	1.6494	-650.686
1.69	-760.797	1.6876	-654.748	1.6902	-648.706
1.7314	-747.433	1.7284	-664.675	1.7304	-649.137
1.7718	-738.35	1.7696	-673.03	1.7708	-637.826
1.8122	-734.585	1.811	-662.653	1.8108	-636.49
1.853	-748.162	1.8514	-664.602	1.8514	-630.795
1.8944	-747.755	1.8922	-670.358	1.8916	-644.578
1.9356	-747.828	1.9334	-677.262	1.9326	-668.403
1.9762	-730.311	1.9742	-662.55	1.9734	-661.457
2.017	-718.38	2.015	-650.461	2.014	-653.679
2.0576	-703.753	2.0554	-650.188	2.055	-644.96
2.0982	-706.115	2.0964	-681.816	2.0962	-631.39
2.139	-714.816	2.1368	-676.26	2.1364	-648.136
2.1798	-718.501	2.1772	-669.441	2.177	-647.577
2.22	-712.18	2.218	-664.772	2.2188	-630.704
2.2602	-704.755	2.2598	-658.166	2.2592	-618.815
2.3008	-707.22	2.3004	-653.819	2.2998	-626.047
2.3416	-693.212	2.3412	-652.835	2.3408	-617.783
2.3824	-681.524	2.382	-661.609	2.381	-605.767
2.4234	-703.716	2.4222	-651.469	2.4216	-595.135
2.4642	-700.838	2.4634	-636.223	2.4626	-611.195
2.5064	-691.288	2.5042	-659.496	2.5036	-621.481
2.5466	-699.369	2.5448	-717.894	2.544	-600.697
2.5872	-684.87	2.5854	-697.979	2.5842	-588.942
2.6286	-683.012	2.6264	-690.747	2.6248	-581.51
2.6694	-676.047	2.6668	-681.937	2.6652	-579.586
2.7102	-673.443	2.7082	-667.747	2.7066	-601.505
2.7514	-678.628	2.7496	-671.652	2.7472	-618.627
2.7926	-698.07	2.7904	-653.09	2.7876	-614.838
2.8332	-687.475	2.8312	-646.004	2.8288	-610.035
2.8742	-699.624	2.872	-636.83	2.8694	-619.246
2.9146	-730.341	2.9126	-635.124	2.9098	-640.267
2.9556	-755.502	2.9538	-627.71	2.9506	-625.555
2.996	-741.21	2.9948	-653.394	2.9912	-611.82
3.0368	-738.629	3.0356	-639.538	3.0326	-608.111
3.0778	-729.084	3.0764	-637.304	3.0732	-601.359
3.1184	-720.918	3.1174	-632.926	3.1142	-621.141
3.1596	-711.003	3.158	-682.872	3.155	-658.215
3.2006	-697.833	3.1992	-678.531	3.1954	-649.915
3.2418	-696.509	3.2398	-708.537	3.2362	-642.902
3.2832	-685.617	3.2804	-693.079	3.2766	-634.474
3.3234	-685.264	3.322	-689.794	3.3176	-631.287
3.3646	-682.332	3.3628	-672.508	3.3584	-619.884
3.4058	-715.071	3.404	-669.557	3.3996	-623.861
3.4464	-740.044	3.4444	-692.326	3.4404	-612.148
3.4878	-729.661	3.485	-700.523	3.4808	-630.825
3.529	-732.454	3.5252	-689.187	3.5222	-636.083
3.5694	-739.194	3.5662	-690.954	3.5628	-627.735
3.6108	-730.541	3.6066	-676.655	3.6038	-625.524
3.6514	-717.621	3.6472	-665.987	3.6444	-628.026
3.6924	-706.686	3.6882	-656.776	3.6846	-626.551
3.733	-704.305	3.7286	-641.736	3.7254	-631.93
3.7732	-693.425	3.7692	-645.731	3.7664	-620.09
3.8138	-692.599	3.8106	-632.155	3.8078	-651.087
3.8544	-708.307	3.8512	-633.381	3.8478	-638.737
3.895	-720.705	3.8916	-620.758	3.8884	-648.864
3.9356	-722.029	3.9326	-629.125	3.9292	-649.38
3.9756	-713.352	3.9736	-620.272	3.9706	-645.142
4.0164	-714.378	4.014	-623.903	4.0118	-654.116
4.0572	-713.067	4.0544	-620.703	4.0522	-638.737
4.098	-710.778	4.0948	-631.025	4.0928	-640.509
4.1388	-702.605	4.135	-624.899	4.1334	-625.658
4.1806	-712.848	4.1756	-657.869	4.174	-616.581
4.2214	-713.48	4.216	-647.437	4.215	-649.053
4.2618	-717.839	4.256	-644.389	4.2552	-633.163
4.3022	-714.281	4.2966	-642.149	4.2956	-630.861
4.3434	-697.044	4.3366	-656.156	4.3364	-631.608
4.3838	-691.986	4.3772	-646.897	4.3766	-610.236
4.425	-698.173	4.418	-647.328	4.4166	-588.9
4.466	-691.786	4.4588	-653.77	4.457	-583.465
4.5066	-707.02	4.4996	-645.792	4.4978	-595.894
4.5468	-690.413	4.5406	-637.425	4.5382	-647.868
4.5874	-682.089	4.5816	-625.524	4.5786	-640.425
4.6284	-697.05	4.6228	-640.449	4.619	-628.214
4.6686	-703.304	4.6636	-663.953	4.6596	-626.654
4.7096	-710.432	4.705	-664.426	4.7	-631.979
4.751	-700.984	4.7458	-647.51	4.7406	-630.74
4.7916	-693.753	4.7872	-641.7	4.7814	-624.419
4.8318	-699.964	4.8282	-640.479	4.8216	-630.509
4.8728	-713.704	4.8684	-640.2	4.8624	-628.354
4.9134	-707.596	4.909	-652.714	4.9028	-626.781
4.9544	-708.27	4.95	-652.082	4.9434	-632.768
4.9952	-722.545	4.991	-656.223	4.9842	-617.261
5.0372	-718.21	5.032	-667.596	5.0246	-644.669
5.0782	-704.621	5.0726	-703.54	5.0656	-671.075
5.119	-706.509	5.1132	-683.066	5.106	-659.648
5.161	-697.772	5.154	-671.567	5.1468	-656.654
5.202	-712.405	5.1946	-655.841	5.1878	-652.847
5.2424	-706.297	5.2354	-640.285	5.2282	-639.332
5.2824	-700.529	5.276	-628.445	5.2692	-626.478
5.3238	-701.701	5.3168	-623.806	5.31	-610.448
5.3638	-704.366	5.358	-631.967	5.3508	-623.976
5.4042	-712.484	5.3984	-637.82	5.3908	-639.884
5.445	-705.21	5.4388	-634.614	5.4312	-637.182
5.486	-701.682	5.4798	-619.963	5.4718	-627.874
5.5264	-691.694	5.5214	-638.166	5.5132	-632.847
5.5674	-701.5	5.5622	-640.625	5.5542	-655.822
5.6076	-701.901	5.6028	-671.949	5.5958	-648.111
5.6484	-696.4	5.643	-657.383	5.6366	-644.748
5.6892	-703.285	5.6834	-672.374	5.6774	-627.935
5.7294	-725.793	5.7238	-668.913	5.718	-615.743
5.77	-727.506	5.7646	-662.593	5.7592	-616.046
5.8104	-722.642	5.8052	-656.326	5.7992	-606.866
5.8522	-729.455	5.847	-644.11	5.84	-600.952
5.8928	-729.03	5.888	-644.359	5.8808	-621.784
5.9338	-738.155	5.9282	-634.966	5.9212	-633.381
5.9744	-734.804	5.9688	-649.247	5.9618	-627.571
6.0154	-738.817	6.01	-656.806	6.0026	-611.875
6.0558	-744.276	6.0508	-649.933	6.0434	-607.546
6.097	-729.685	6.092	-652.683	6.085	-610.521
6.1376	-747.888	6.1328	-649.641	6.126	-616.477
6.1782	-737.706	6.1734	-639.593	6.1666	-617.801
6.2188	-729.345	6.2136	-663.424	6.2072	-604.364
6.2598	-721.094	6.2542	-666.308	6.248	-607.012
6.3002	-718.938	6.2944	-671.208	6.289	-614.735
6.3404	-702.885	6.3352	-666.321	6.33	-609.665
6.3812	-702.599	6.3758	-678.027	6.3712	-606.204
6.4222	-695.331	6.4166	-670.984	6.4118	-603.15
6.4626	-692.338	6.4568	-666.29	6.4522	-627.006
6.5036	-690.589	6.4972	-660.279	6.493	-626.642
6.5442	-687.122	6.5386	-670.285	6.5336	-624.231
6.5846	-684.7	6.5788	-657.043	6.5746	-614.844
6.626	-695.173	6.6202	-647.632	6.6152	-619.101
6.667	-707.013	6.6616	-644.553	6.6558	-610.879
6.7082	-739.103	6.702	-636.97	6.6966	-615.19
6.749	-726.34	6.7428	-654.73	6.7372	-615.3
6.7898	-728.514	6.783	-638.943	6.7786	-606.532
6.83	-729.746	6.8236	-643.806	6.8196	-620.746
6.871	-723.316	6.8644	-653.242	6.8606	-626.842
6.912	-711.033	6.9052	-637.741	6.901	-607.066
6.9534	-734.98	6.946	-643.133	6.9414	-609.962
6.994	-746.395	6.9864	-641.505	6.9822	-622.992
7.0346	-756.486	7.027	-649.575	7.0226	-622.568
7.0758	-754.95	7.068	-655.701	7.064	-611.863
7.1164	-751.914	7.1086	-679.709	7.1046	-618.475
7.1572	-745.089	7.1488	-684.354	7.1452	-609.028
7.1984	-737.099	7.1902	-665.343	7.1858	-590.715
7.2386	-734.342	7.2304	-664.384	7.2262	-581.68
7.2794	-725.648	7.2708	-656.175	7.2676	-590.551
7.3202	-718.811	7.3114	-645.415	7.3082	-587.801
7.3608	-722.399	7.3524	-643.533	7.3492	-589.106
7.4014	-715.818	7.3924	-638.803	7.3902	-578.298
7.442	-715.01	7.4336	-628.967	7.4304	-622.373
7.4832	-716.036	7.4748	-620.096	7.4712	-663.4
7.5236	-708.75	7.5158	-613.114	7.5118	-676.946
7.5642	-710.049	7.5566	-621.207	7.5528	-702.994
7.6052	-699.594	7.5972	-639.975	7.5934	-724.142
7.6454	-688.95	7.639	-637.522	7.6336	-711.986
7.686	-683.103	7.6794	-626.921	7.6742	-689.539
7.7266	-677.341	7.7204	-648.913	7.7148	-670.601
7.7672	-678.525	7.7614	-647.219	7.7562	-654.408
7.8088	-689.976	7.8022	-654.687	7.7976	-677.244
7.8496	-689.43	7.8426	-659.884	7.8378	-700.201
7.8904	-704.299	7.883	-660.856	7.8788	-687.098
7.9308	-696.807	7.9238	-661.105	7.9194	-673.631
7.9714	-681.136	7.9646	-662.92	7.9598	-670.14
8.0126	-682.629	8.0058	-647.668	8.0006	-678.962
8.0538	-677.262	8.0468	-634.243	8.0418	-665.058
8.0946	-673.965	8.0878	-635.47	8.0842	-659.933
8.136	-662.659	8.1282	-660.905	8.1252	-645.907
8.1766	-681.038	8.1692	-656.915	8.1658	-681.876
8.2176	-685.44	8.2096	-661.038	8.2058	-689.976
8.2582	-669.715	8.2506	-651.414	8.2464	-694.16
8.299	-703.814	8.292	-642.295	8.2878	-705.568
8.3394	-693.722	8.3334	-634.99	8.3288	-697.007
8.3802	-694.487	8.374	-636.168	8.3692	-676.697
8.4216	-685.27	8.4146	-634.183	8.4096	-673.176
8.4624	-674.341	8.4552	-688.78	8.451	-663.364
8.5032	-668.179	8.4966	-690.462	8.4912	-652.495
8.5446	-701.421	8.5376	-696.297	8.5324	-651.408
8.5856	-694.572	8.5782	-689.836	8.5728	-667.498
8.6262	-719.224	8.6194	-695.793	8.613	-676.885
8.6668	-738.823	8.6602	-686.26	8.6532	-675.847
8.7076	-755.788	8.701	-670.674	8.694	-685.944
8.7482	-741.75	8.741	-662.69	8.7348	-686.515
8.7898	-750.396	8.7822	-653.26	8.7754	-664.614
8.8302	-735.35	8.8232	-661.597	8.8158	-691.707
8.8714	-722.539	8.8646	-656.436	8.8564	-674.299
8.9116	-706.024	8.9054	-653.734	8.8978	-666.491
8.9524	-711.756	8.946	-644.286	8.9382	-681.943
8.9932	-700.699	8.9872	-637.395	8.9786	-666.059
9.034	-695.896	9.0276	-630.206	9.0194	-660.813
9.0756	-699.066	9.0682	-635.342	9.0608	-663.57
9.1168	-695.963	9.109	-651.997	9.1012	-659.387
		9.1494	-670.152	9.1418	-645.61

## Sheet: Fig_1a_1g_nomag
experiment 1		experiment 2		experiment 3
time [s]	current density [mA/cm2]	time [s]	current density [mA/cm2]	time [s]	current density [mA/cm2]
0	3.84494e-05	0	-3.2058e-05	0	3.84494e-05
0.2276	-915.571	0.2272	-1003.38	0.2274	-934.824
0.269	-872.846	0.2674	-943.868	0.2678	-887.445
0.3098	-837.96	0.3074	-898.773	0.3086	-845.799
0.35	-806.865	0.348	-855.106	0.35	-810.919
0.391	-771.899	0.3884	-817.171	0.3906	-779.693
0.431	-747.154	0.4288	-781.132	0.4316	-744.99
0.4714	-732.457	0.4698	-749.403	0.472	-721.683
0.512	-713.564	0.5102	-723.43	0.5132	-701.003
0.5524	-690.017	0.5502	-702.248	0.5542	-687.528
0.593	-675.155	0.5908	-695.63	0.595	-670.616
0.6342	-652.322	0.6314	-668.572	0.6354	-647.778
0.6748	-635.519	0.6718	-651.112	0.676	-637.22
0.7156	-637.312	0.7122	-638.831	0.7168	-624.557
0.7564	-627.714	0.7528	-627.594	0.7568	-622.141
0.7968	-626.76	0.7934	-626.949	0.7978	-606.748
0.8368	-607.114	0.834	-602.666	0.8382	-606.103
0.8776	-606.628	0.874	-600.839	0.8792	-583.618
0.9186	-606.828	0.9144	-586.684	0.9194	-568.26
0.9588	-610.117	0.9554	-580.261	0.9598	-564.337
0.9996	-586.827	0.9954	-575.202	1.0002	-577.292
1.0406	-573.615	1.0362	-570.897	1.0404	-565.388
1.0816	-577.012	1.077	-563.326	1.0808	-566.158
1.1224	-570.029	1.1174	-558.41	1.1218	-560.449
1.1632	-590.927	1.1584	-561.602	1.1628	-550.12
1.2046	-569.059	1.1994	-551.131	1.2038	-553.38
1.2466	-562.105	1.2398	-541.03	1.244	-546.825
1.288	-553.426	1.2804	-548.316	1.2846	-530.056
1.3292	-549.932	1.3212	-536.634	1.3256	-544.85
1.3696	-564.474	1.3618	-533.905	1.366	-544.467
1.4106	-555.304	1.403	-534.71	1.4068	-537.547
1.4518	-561.385	1.4434	-535.184	1.4472	-536.029
1.493	-575.277	1.4846	-511.06	1.4878	-522.525
1.5338	-583.219	1.5252	-516.81	1.529	-519.71
1.5742	-576.527	1.5658	-515.965	1.5692	-509.17
1.6146	-567.118	1.6062	-509.165	1.61	-506.658
1.6562	-558.039	1.6464	-516.41	1.6508	-506.104
1.697	-550.919	1.6872	-525.786	1.6916	-513.744
1.7376	-550.611	1.7276	-536.274	1.7326	-530.787
1.7784	-530.279	1.7678	-532.42	1.7732	-545.655
1.819	-522.634	1.8084	-517.09	1.8136	-547.516
1.8602	-538.352	1.8488	-526.933	1.855	-543.571
1.9008	-535.8	1.8894	-512.362	1.8956	-564.086
1.9414	-521.44	1.9302	-519.117	1.9364	-562.875
1.9816	-509.033	1.9708	-510.204	1.978	-549.469
2.023	-504.186	2.0114	-494.234	2.0184	-532.066
2.0636	-505.893	2.0522	-489.409	2.0592	-523.867
2.104	-496.986	2.0926	-492.584	2.1	-515.679
2.1444	-498.008	2.1334	-477.739	2.1406	-505.71
2.1854	-517.855	2.1738	-476.026	2.1822	-491.402
2.2262	-518.386	2.2142	-506.35	2.223	-490.511
2.2672	-510.267	2.255	-506.613	2.2638	-496.935
2.3082	-507.372	2.2954	-495.376	2.3058	-487.531
2.3492	-497.471	2.3362	-483.431	2.3468	-479.72
2.3896	-498.117	2.3766	-480.982	2.3888	-491.904
2.4312	-502.707	2.4174	-475.501	2.4304	-493.617
2.4712	-506.584	2.458	-467.473	2.4704	-522.354
2.5116	-532.397	2.4986	-466.103	2.5112	-534.401
2.553	-521.92	2.539	-455.106	2.5518	-539.883
2.594	-522.982	2.5798	-438.103	2.5926	-542.715
2.6354	-544.582	2.6202	-454.335	2.6334	-527.527
2.6762	-538.295	2.6606	-450.607	2.6744	-520.904
2.7172	-524.672	2.7012	-463.773	2.715	-509.445
2.7578	-528.48	2.7422	-466.16	2.7552	-499.093
2.7988	-514.463	2.7832	-484.134	2.7956	-489.741
2.8396	-501.502	2.8246	-475.644	2.836	-495.467
2.88	-517.684	2.8652	-469.848	2.8768	-519.693
2.9204	-522.074	2.906	-461.598	2.9178	-539.78
2.9608	-501.925	2.9468	-458.412	2.9582	-529.388
3.0018	-490.78	2.9876	-450.093	2.9994	-551.684
3.0434	-487.32	3.0282	-437.983	3.0402	-569.407
3.0838	-474.536	3.069	-432.199	3.0808	-592.44
3.1246	-510.644	3.1096	-421.099	3.1212	-576.636
3.1656	-504.249	3.15	-422.31	3.1618	-559.244
3.2066	-497.391	3.1906	-409.532	3.2026	-548.207
3.2476	-515.605	3.231	-460.233	3.243	-535.874
3.2884	-541.618	3.2714	-487.303	3.2834	-533.756
3.3292	-541.773	3.3118	-509.245	3.324	-551.559
3.3698	-586.667	3.3522	-499.835	3.365	-554.437
3.4102	-606.463	3.3922	-511.277	3.406	-545.609
3.4506	-588.46	3.4334	-492.436	3.4478	-538.29
3.491	-597.036	3.4742	-482.192	3.4884	-543.891
3.5316	-611.904	3.5148	-475.741	3.5296	-542.863
3.5718	-591.001	3.5558	-469.055	3.5702	-524.415
3.6128	-589.043	3.596	-452.679	3.611	-520.613
3.6546	-573.37	3.6364	-458.378	3.6524	-518.7
3.6954	-557.423	3.6768	-446.37	3.6928	-504.98
3.7368	-559.141	3.7176	-470.939	3.734	-506.019
3.777	-551.57	3.7584	-472.098	3.7744	-499.561
3.8176	-550.657	3.7992	-462.574	3.8152	-516.467
3.859	-544.365	3.841	-461.484	3.8568	-543.742
3.8994	-532.637	3.8816	-488.873	3.8972	-536.543
3.94	-524.706	3.9222	-474.205	3.9386	-529.154
3.9808	-537.005	3.963	-476.369	3.9798	-535.8
4.022	-567.574	4.0038	-469.551	4.0206	-560.866
4.0628	-550.109	4.044	-465.977	4.0618	-584.018
4.1038	-539.574	4.0848	-458.937	4.1026	-628.313
4.1444	-534.801	4.1256	-448.42	4.1436	-618.984
4.185	-555.047	4.1668	-439.427	4.185	-625.921
4.2256	-561.414	4.2084	-428.75	4.2264	-601.21
4.2664	-566.826	4.2492	-431.719	4.2678	-585.794
4.3072	-552.495	4.2904	-431.639	4.3084	-577.498
4.3474	-544.193	4.3316	-462.968	4.3492	-566.524
4.389	-537.439	4.3724	-469.403	4.3902	-556.224
4.4298	-529.919	4.4132	-458.143	4.4312	-555.116
4.4708	-514.949	4.454	-479.052	4.4716	-547.105
4.5118	-503.518	4.4948	-503.586	4.5118	-534.51
4.5524	-486.395	4.5352	-520.67	4.5532	-523.108
4.5938	-480.993	4.5756	-580.381	4.5938	-515.714
4.6342	-495.313	4.616	-559.375	4.6346	-522.428
4.6752	-541.767	4.6566	-533.174	4.6752	-536.6
4.7154	-551.77	4.697	-527.184	4.7156	-523.462
4.7562	-548.807	4.7372	-527.852	4.7564	-509.656
4.7964	-535.686	4.7784	-508.514	4.798	-497.837
4.8374	-551.799	4.8196	-533.225	4.8386	-495.222
4.8792	-549.212	4.86	-511.814	4.8792	-494.931
4.9198	-573.872	4.901	-508.993	4.9202	-495.519
4.9606	-576.447	4.9416	-502.856	4.9614	-515.862
5.0014	-568.431	4.9818	-497.831	5.0022	-550.445
5.042	-565.439	5.0226	-492.624	5.0424	-558.473
5.0828	-572.61	5.0632	-506.55	5.0836	-556.326
5.1232	-572.587	5.1032	-498.648	5.1242	-544.993
5.1638	-559.895	5.1436	-503.141	5.1648	-551.467
5.2052	-555.91	5.184	-484.356	5.2048	-545.467
5.247	-542.047	5.2244	-477.87	5.2456	-542.195
5.2872	-536.234	5.2652	-485.647	5.2868	-536.497
5.3274	-527.693	5.3054	-491.025	5.3278	-551.011
5.3684	-532.928	5.3462	-522.006	5.3684	-586.439
5.4092	-533.562	5.3864	-513.064	5.4094	-577.863
5.4494	-546.728	5.427	-498.887	5.4502	-564.411
5.49	-536.839	5.4676	-514.977	5.4904	-559.541
5.5304	-527.407	5.508	-556.503	5.531	-570.138
5.5706	-530.827	5.5488	-574.774	5.571	-560.917
5.6112	-525.511	5.5896	-564.457	5.6116	-551.216
5.6522	-513.053	5.6304	-555.71	5.652	-541.824
5.694	-499.67	5.6706	-535.914	5.6928	-528.737
5.7354	-505.893	5.7112	-527.498	5.7334	-517.992
5.7762	-544.136	5.7512	-516.564	5.7738	-518.46
5.8166	-576.15	5.7926	-514.104	5.8148	-528.184
5.8578	-565.428	5.833	-514.286	5.8554	-541.082
5.899	-564.32	5.8736	-499.687	5.8958	-541.904
5.9394	-556.566	5.9142	-477.288	5.9364	-537.958
5.9794	-558.736	5.9548	-477.842	5.9764	-535.652
6.0206	-558.69	5.9958	-477.042	6.0178	-551.49
6.0612	-552.666	6.0364	-499.036	6.0586	-550.976
6.1016	-542.235	6.0772	-528.338	6.0992	-554.459
6.142	-556.749	6.1184	-536.954	6.1402	-548.087
6.1822	-552.301	6.1592	-539.928	6.1806	-543.565
6.223	-543.874	6.2	-539.768	6.2212	-540.202
6.2634	-549.96	6.2402	-529.246	6.2618	-530.69
6.3042	-534.904	6.2808	-520.276	6.3022	-517.272
6.3452	-529.308	6.3214	-508.28	6.343	-511.043
6.3862	-557.668	6.3624	-500.092	6.3836	-512.922
6.4272	-540.79	6.4036	-490.049	6.4238	-558.21
6.4678	-541.253	6.4446	-484.197	6.4642	-536.731
6.5092	-535.572	6.4852	-475.803	6.5048	-546.363
6.5494	-532.751	6.5258	-468.712	6.5454	-534.55
6.5906	-553.158	6.5662	-461.324	6.5856	-525.089
6.632	-563.92	6.6066	-459.342	6.6266	-534.618
6.6726	-609.129	6.6484	-461.341	6.6676	-585.2
6.7136	-602.363	6.69	-479.189	6.7078	-569.025
6.754	-590.55	6.7306	-474.376	6.7498	-551.382
6.7946	-598.937	6.7714	-466.314	6.7908	-541.835
6.8352	-592.628	6.812	-474.633	6.8312	-533.191
6.8756	-584.766	6.8522	-482.158	6.8724	-524.895
6.916	-572.131	6.8922	-474.838	6.9134	-508.422
6.9564	-572.005	6.9326	-475.672	6.954	-526.505
6.9984	-577.03	6.9734	-480.04	6.9944	-507.732
7.0392	-573.084	7.0136	-468.598	7.0346	-551.987
7.08	-580.033	7.0542	-465.657	7.075	-540.265
7.1208	-566.044	7.095	-463.693	7.1162	-526.568
7.1618	-562.213	7.1358	-464.338	7.157	-520.042
7.2024	-607.987	7.1768	-481.056	7.1974	-532.123
7.2436	-614.336	7.2172	-516.941	7.2384	-539.117
7.285	-594.872	7.2576	-520.938	7.2792	-543.109
7.3256	-577.766	7.298	-509.707	7.3198	-535.412
7.3662	-578.194	7.3396	-529.759	7.36	-533.402
7.4084	-567.061	7.3796	-531.752	7.4006	-554.819
7.4494	-560.506	7.42	-515.057	7.4412	-546.38
7.4904	-551.793	7.4602	-509.964	7.4816	-539.243
7.5312	-541.538	7.5012	-569.082	7.5216	-534.59
7.5716	-538.672	7.5428	-582.105	7.5622	-527.247
7.6128	-539.923	7.5834	-610.973	7.6032	-518.249
7.6538	-539.591	7.6238	-628.936	7.644	-525.74
7.6944	-528.777	7.6644	-614.667	7.685	-544.776
7.7352	-523.547	7.705	-603.745	7.726	-530.673
7.7758	-509.359	7.7458	-584.669	7.7666	-512.082
7.8166	-511.511	7.7866	-571.862	7.8068	-504.66
7.8574	-511.62	7.8278	-561.214	7.848	-500.161
7.8976	-533.419	7.8682	-542.618	7.8882	-505.853
7.9382	-547.031	7.9088	-556.572	7.9282	-507.218
7.9786	-568.95	7.9494	-559.587	7.969	-500.509
8.019	-557.206	7.9896	-557.354	8.0094	-498.02
8.0606	-540.865	8.03	-542.481	8.0502	-515.645
8.102	-533.442	8.071	-529.702	8.0906	-522.011
8.1424	-529.942	8.1112	-524.261	8.1316	-534.293
8.1832	-514.44	8.1514	-516.524	8.1726	-575.248
8.2246	-514.589	8.1918	-523.393	8.213	-570.795
8.2658	-528.989	8.2322	-519.031	8.2538	-578.331
8.3068	-517.17	8.2726	-521.024	8.2944	-598.715
8.3478	-521.001	8.3128	-512.237	8.3348	-607.919
8.3878	-517.604	8.3534	-498.785	8.376	-603.888
8.4284	-553.523	8.3938	-491.728	8.4168	-593.153
8.4692	-559.364	8.4344	-498.436	8.4572	-576.27
8.5102	-563.486	8.4752	-493.446	8.498	-562.35
8.5508	-553.226	8.5164	-490.414	8.5384	-548.727
8.5916	-559.975	8.557	-484.265	8.5784	-540.967
8.6322	-580.552	8.5976	-487.36	8.6188	-534.767
8.673	-595.94	8.6384	-514.412	8.659	-541.167
8.7142	-582.065	8.6792	-506.184	8.6992	-532.432
8.7554	-589.328	8.7194	-497.374	8.7398	-553.666
8.7964	-585.605	8.76	-485.03	8.7802	-549.743
8.8374	-572.056	8.801	-518.032	8.8214	-547.042
8.8786	-567.517	8.8414	-537.919	8.8622	-534.504
8.9194	-557.4	8.8818	-548.801	8.9026	-540.568
8.9612	-541.453	8.9226	-544.433	8.9428	-571.126
9.0018	-535.104	8.9632	-540.111	8.9834	-567.534
9.0426	-528.509	9.0046	-529.679	9.0244	-551.096
9.0828	-539.123	9.0448	-509.741	9.0652	-555.927
9.1236	-536.131	9.0854	-505.933	9.1058	-563.503
		9.126	-484.339	9.146	-575.294

## Sheet: Fig_1b_0g_nomag
experiment 1		experiment 2		experiment 3
time [s]	current density [mA/cm2]	time [s]	current density [mA/cm2]	time [s]	current density [mA/cm2]
0	-3.3109e-05	0	-3.3109e-05	0	-3.3109e-05
0.1872	-354.873	0.1872	-353.03	0.1872	-350.168
0.1874	-354.855	0.1874	-352.974	0.1874	-350.011
0.1878	-354.812	0.1876	-352.895	0.1876	-349.95
0.188	-354.755	0.1878	-352.912	0.1878	-349.919
0.1882	-354.737	0.188	-352.833	0.188	-349.858
0.1886	-354.672	0.1882	-352.794	0.1882	-349.84
0.1888	-354.615	0.1884	-352.759	0.1884	-349.739
0.189	-354.575	0.1886	-352.772	0.1886	-349.722
0.1892	-354.488	0.1888	-352.698	0.1888	-349.7
0.1894	-354.444	0.189	-352.667	0.189	-349.669
0.1896	-354.422	0.1892	-352.632	0.1892	-349.586
0.1898	-354.335	0.1894	-352.654	0.1894	-349.543
0.19	-354.269	0.1896	-352.553	0.1898	-349.446
0.1902	-354.186	0.1898	-352.61	0.19	-349.398
0.1904	-354.129	0.19	-352.532	0.1902	-349.407
0.1906	-354.063	0.1902	-352.501	0.1904	-349.332
0.1908	-354.037	0.1904	-352.431	0.1906	-349.306
0.191	-353.949	0.1906	-352.466	0.1908	-349.249
0.1912	-353.857	0.1908	-352.352	0.191	-349.21
0.1916	-353.818	0.191	-352.304	0.1912	-349.127
0.1918	-353.717	0.1912	-352.273	0.1916	-349.14
0.192	-353.731	0.1914	-352.19	0.1918	-349.044
0.1922	-353.63	0.1916	-352.16	0.192	-348.921
0.1924	-353.617	0.1918	-352.098	0.1922	-348.895
0.1926	-353.569	0.192	-352.063	0.1924	-348.82
0.1928	-353.503	0.1922	-352.046	0.1928	-348.698
0.1932	-353.429	0.1924	-351.941	0.193	-348.667
0.1934	-353.42	0.1928	-351.932	0.1932	-348.61
0.1936	-353.302	0.193	-351.875	0.1934	-348.597
0.1938	-353.271	0.1932	-351.704	0.1936	-348.488
0.194	-353.227	0.1934	-351.739	0.1938	-348.422
0.1942	-353.219	0.1936	-351.731	0.194	-348.348
0.1944	-353.166	0.1938	-351.656	0.1942	-348.339
0.1946	-353.157	0.1942	-351.582	0.1944	-348.238
0.1948	-353.096	0.1944	-351.604	0.1946	-348.23
0.195	-353.017	0.1946	-351.529	0.1948	-348.208
0.1952	-352.952	0.1952	-351.494	0.195	-348.107
0.1954	-352.974	0.1954	-351.477	0.1952	-348.129
0.1956	-352.903	0.1956	-351.394	0.1954	-348.02
0.1958	-352.798	0.196	-351.446	0.1956	-347.985
0.196	-352.737	0.1962	-351.394	0.196	-347.954
0.1962	-352.619	0.1966	-351.297	0.1962	-347.945
0.1964	-352.637	0.1968	-351.315	0.1964	-347.84
0.1966	-352.536	0.197	-351.206	0.1966	-347.801
0.1968	-352.545	0.1972	-351.131	0.1968	-347.84
0.197	-352.492	0.1974	-351.105	0.197	-347.761
0.1972	-352.4	0.1976	-351.092	0.1972	-347.7
0.1974	-352.391	0.1978	-351.061	0.1974	-347.687
0.1976	-352.313	0.198	-350.96	0.1976	-347.713
0.1978	-352.291	0.1984	-350.864	0.1978	-347.565
0.198	-352.212	0.1986	-350.851	0.198	-347.595
0.1982	-352.12	0.1988	-350.781	0.1982	-347.459
0.1984	-352.111	0.199	-350.72	0.1984	-347.372
0.1986	-352.059	0.1992	-350.737	0.1986	-347.302
0.1988	-352.037	0.1994	-350.707	0.1988	-347.346
0.199	-352.002	0.1996	-350.65	0.199	-347.324
0.1992	-351.919	0.1998	-350.545	0.1992	-347.184
0.1994	-351.879	0.2	-350.637	0.1994	-347.149
0.1998	-351.796	0.2002	-350.549	0.1996	-347.066
0.2002	-351.726	0.2004	-350.575	0.1998	-346.943
0.2004	-351.669	0.2006	-350.536	0.2	-346.969
0.2006	-351.556	0.2008	-350.51	0.2002	-346.904
0.2008	-351.591	0.201	-350.44	0.2004	-346.838
0.201	-351.529	0.2012	-350.523	0.2006	-346.807
0.2012	-351.455	0.2014	-350.483	0.2008	-346.751
0.2014	-351.446	0.2016	-350.47	0.201	-346.667
0.2016	-351.398	0.2018	-350.483	0.2014	-346.654
0.2018	-351.381	0.202	-350.383	0.2016	-346.593
0.202	-351.306	0.2022	-350.343	0.2018	-346.58
0.2022	-351.319	0.2024	-350.304	0.202	-346.571
0.2024	-351.197	0.2026	-350.33	0.2022	-346.505
0.2026	-351.21	0.2028	-350.3	0.2026	-346.475
0.2028	-351.092	0.203	-350.203	0.2028	-346.466
0.203	-351.035	0.2032	-350.19	0.203	-346.453
0.2032	-350.982	0.2034	-350.107	0.2032	-346.405
0.2034	-350.904	0.2036	-350.072	0.2034	-346.453
0.2036	-350.873	0.2038	-350.028	0.2036	-346.44
0.204	-350.781	0.204	-350.055	0.2038	-346.396
0.2042	-350.746	0.2042	-349.963	0.204	-346.383
0.2044	-350.698	0.2044	-349.928	0.2042	-346.287
0.2046	-350.628	0.2046	-349.853	0.2044	-346.252
0.2048	-350.505	0.2048	-349.831	0.2046	-346.243
0.205	-350.497	0.205	-349.761	0.2048	-346.129
0.2052	-350.571	0.2054	-349.783	0.205	-346.142
0.2054	-350.409	0.2056	-349.726	0.2052	-346.059
0.2058	-350.374	0.2058	-349.7	0.2054	-346.024
0.206	-350.317	0.206	-349.687	0.2056	-345.967
0.2062	-350.256	0.2062	-349.582	0.2058	-345.923
0.2064	-350.221	0.2064	-349.656	0.2062	-345.832
0.2066	-350.173	0.2066	-349.547	0.2064	-345.81
0.2068	-350.12	0.2068	-349.573	0.2066	-345.753
0.207	-350.055	0.207	-349.49	0.2068	-345.691
0.2072	-350.015	0.2072	-349.525	0.207	-345.648
0.2074	-350.002	0.2074	-349.468	0.2072	-345.582
0.2076	-349.923	0.2076	-349.416	0.2074	-345.56
0.208	-349.845	0.208	-349.346	0.2078	-345.49
0.2082	-349.818	0.2082	-349.28	0.208	-345.438
0.2084	-349.753	0.2084	-349.306	0.2082	-345.46
0.2086	-349.77	0.2086	-349.359	0.2084	-345.429
0.2088	-349.739	0.2088	-349.245	0.2086	-345.438
0.209	-349.687	0.209	-349.179	0.2088	-345.403
0.2092	-349.674	0.2092	-349.162	0.209	-345.337
0.2094	-349.634	0.2094	-349.096	0.2092	-345.284
0.2096	-349.556	0.2096	-349.039	0.2094	-345.346
0.2098	-349.516	0.21	-349.013	0.2096	-345.241
0.2102	-349.411	0.2102	-348.917	0.2098	-345.284
0.2104	-349.398	0.2104	-348.882	0.21	-345.193
0.2106	-349.227	0.2108	-348.829	0.2102	-345.219
0.2108	-349.188	0.211	-348.82	0.2106	-345.127
0.2112	-349.157	0.2112	-348.812	0.2108	-345.105
0.2114	-349.171	0.2114	-348.711	0.211	-345.096
0.2116	-349.101	0.2116	-348.768	0.2112	-344.996
0.2118	-349.087	0.2118	-348.663	0.2114	-344.983
0.212	-349.066	0.212	-348.637	0.2116	-344.904
0.2122	-348.965	0.2122	-348.606	0.2118	-344.834
0.2124	-348.926	0.2124	-348.619	0.212	-344.812
0.2126	-348.899	0.2126	-348.492	0.2122	-344.742
0.2128	-348.838	0.2128	-348.501	0.2124	-344.667
0.213	-348.794	0.213	-348.413	0.2126	-344.659
0.2132	-348.781	0.2132	-348.4	0.2128	-344.606
0.2134	-348.746	0.2134	-348.37	0.213	-344.506
0.2136	-348.759	0.2136	-348.304	0.2134	-344.462
0.2138	-348.685	0.2138	-348.212	0.2138	-344.409
0.214	-348.641	0.214	-348.203	0.214	-344.47
0.2142	-348.567	0.2142	-348.125	0.2142	-344.361
0.2144	-348.554	0.2144	-348.103	0.2144	-344.379
0.2146	-348.589	0.2146	-348.024	0.2148	-344.322
0.2148	-348.51	0.2148	-347.98	0.215	-344.269
0.215	-348.527	0.215	-347.958	0.2154	-344.278
0.2152	-348.396	0.2152	-347.866	0.2156	-344.217
0.2154	-348.387	0.2154	-347.801	0.2158	-344.186
0.2156	-348.405	0.2156	-347.722	0.216	-344.147
0.2158	-348.374	0.2158	-347.705	0.2162	-344.125
0.216	-348.308	0.216	-347.718	0.2164	-344.046
0.2162	-348.322	0.2162	-347.621	0.2166	-344.107
0.2164	-348.26	0.2164	-347.586	0.2168	-343.998
0.2166	-348.243	0.2166	-347.494	0.217	-343.976
0.2168	-348.186	0.2168	-347.416	0.2172	-343.915
0.217	-348.195	0.217	-347.464	0.2174	-343.884
0.2172	-348.142	0.2172	-347.486	0.2176	-343.858
0.2174	-348.112	0.2174	-347.376	0.218	-343.766
0.2176	-348.046	0.2176	-347.363	0.2182	-343.713
0.2178	-348.002	0.2178	-347.354	0.2186	-343.661
0.218	-347.993	0.218	-347.289	0.2188	-343.696
0.2182	-347.875	0.2182	-347.223	0.219	-343.657
0.2186	-347.827	0.2184	-347.171	0.2192	-343.591
0.2188	-347.875	0.2186	-347.066	0.2196	-343.538
0.219	-347.796	0.219	-347.017	0.2198	-343.481
0.2192	-347.757	0.2192	-346.956	0.22	-343.503
0.2196	-347.683	0.2194	-346.934	0.2202	-343.442
0.2198	-347.67	0.2196	-346.838	0.2204	-343.42
0.22	-347.643	0.22	-346.716	0.2206	-343.394
0.2202	-347.687	0.2202	-346.632	0.2208	-343.315
0.2204	-347.613	0.2204	-346.597	0.221	-343.302
0.2206	-347.582	0.2208	-346.567	0.2212	-343.289
0.2208	-347.565	0.221	-346.51	0.2216	-343.162
0.221	-347.551	0.2212	-346.392	0.2218	-343.188
0.2212	-347.543	0.2214	-346.4	0.222	-343.131
0.2214	-347.494	0.2216	-346.361	0.2222	-343.074
0.2216	-347.451	0.2218	-346.256	0.2224	-343.018
0.2218	-347.494	0.222	-346.278	0.2226	-342.948
0.222	-347.459	0.2224	-346.234	0.2228	-342.895
0.2222	-347.451	0.2226	-346.164	0.2232	-342.86
0.2224	-347.389	0.2228	-346.147	0.2234	-342.808
0.2228	-347.341	0.223	-346.112	0.2236	-342.777
0.223	-347.289	0.2232	-346.046	0.2238	-342.685
0.2232	-347.263	0.2234	-345.958	0.224	-342.676
0.2234	-347.184	0.2236	-345.98	0.2242	-342.729
0.2236	-347.193	0.2238	-345.928	0.2244	-342.659
0.2238	-347.136	0.224	-345.902	0.2246	-342.685
0.224	-347.022	0.2242	-345.845	0.2248	-342.628
0.2242	-347.035	0.2244	-345.823	0.2252	-342.567
0.2244	-346.93	0.2246	-345.779	0.2256	-342.514
0.2246	-346.908	0.2248	-345.77	0.2258	-342.409
0.2248	-346.926	0.225	-345.713	0.226	-342.352
0.225	-346.816	0.2252	-345.613	0.2262	-342.335
0.2252	-346.847	0.2254	-345.67	0.2266	-342.269
0.2254	-346.781	0.2256	-345.604	0.2268	-342.247
0.2256	-346.847	0.2258	-345.534	0.227	-342.208
0.2258	-346.812	0.226	-345.429	0.2272	-342.23
0.226	-346.829	0.2262	-345.403	0.2274	-342.107
0.2262	-346.733	0.2264	-345.315	0.2276	-342.094
0.2264	-346.724	0.2266	-345.368	0.2278	-342.02
0.2266	-346.733	0.2268	-345.271	0.228	-341.919
0.2268	-346.65	0.227	-345.197	0.2282	-341.889
0.2272	-346.72	0.2272	-345.144	0.2284	-341.902
0.2274	-346.702	0.2274	-345.118	0.2286	-341.928
0.2276	-346.632	0.2276	-345.061	0.2288	-341.749
0.2278	-346.619	0.2278	-345.044	0.2292	-341.705
0.228	-346.632	0.228	-345.009	0.2298	-341.687
0.2282	-346.624	0.2282	-344.983	0.23	-341.604
0.2284	-346.58	0.2286	-344.939	0.2302	-341.582
0.2286	-346.514	0.229	-344.908	0.2304	-341.53
0.2288	-346.488	0.2292	-344.803	0.2306	-341.56
0.229	-346.466	0.2294	-344.777	0.2308	-341.613
0.2292	-346.409	0.2298	-344.742	0.231	-341.556
0.2294	-346.387	0.23	-344.768	0.2312	-341.512
0.2296	-346.409	0.2302	-344.65	0.2314	-341.495
0.2298	-346.335	0.2304	-344.681	0.2316	-341.53
0.23	-346.273	0.2306	-344.628	0.2318	-341.442
0.2302	-346.252	0.2308	-344.589	0.232	-341.39
0.2304	-346.155	0.231	-344.558	0.2322	-341.416
0.2306	-346.116	0.2312	-344.488	0.2324	-341.346
0.2308	-346.098	0.2314	-344.418	0.2326	-341.306
0.231	-346.116	0.2316	-344.431	0.2328	-341.258
0.2312	-346.028	0.2318	-344.418	0.2332	-341.127
0.2314	-345.985	0.232	-344.295	0.2334	-341.118
0.2316	-345.871	0.2322	-344.225	0.2336	-341.031
0.232	-345.836	0.2324	-344.199	0.2338	-340.948
0.2322	-345.814	0.2326	-344.147	0.234	-340.895
0.2324	-345.832	0.2328	-344.116	0.2342	-340.816
0.2328	-345.74	0.233	-344.064	0.2344	-340.781
0.233	-345.709	0.2332	-344.037	0.2346	-340.724
0.2334	-345.674	0.2334	-344.024	0.2348	-340.703
0.2336	-345.648	0.234	-343.989	0.235	-340.633
0.2338	-345.565	0.2342	-343.976	0.2352	-340.606
0.234	-345.613	0.2344	-343.937	0.2354	-340.519
0.2342	-345.538	0.2346	-343.91	0.2356	-340.479
0.2344	-345.521	0.235	-343.871	0.2358	-340.493
0.2346	-345.534	0.2352	-343.884	0.236	-340.436
0.2348	-345.438	0.2354	-343.81	0.2362	-340.466
0.235	-345.411	0.2356	-343.783	0.2364	-340.335
0.2352	-345.363	0.2358	-343.827	0.2366	-340.387
0.2354	-345.324	0.236	-343.775	0.237	-340.309
0.2356	-345.271	0.2362	-343.757	0.2372	-340.331
0.2358	-345.232	0.2364	-343.727	0.2374	-340.282
0.236	-345.171	0.2366	-343.657	0.2376	-340.261
0.2364	-345.14	0.2368	-343.613	0.238	-340.212
0.2366	-345.096	0.237	-343.674	0.2382	-340.204
0.2368	-345.061	0.2372	-343.573	0.2384	-340.226
0.237	-345.031	0.2378	-343.499	0.2386	-340.199
0.2372	-344.969	0.238	-343.429	0.2388	-340.138
0.2374	-345.031	0.2382	-343.407	0.239	-340.09
0.2376	-344.939	0.2384	-343.337	0.2392	-340.116
0.2378	-344.899	0.2386	-343.306	0.2394	-340.011
0.238	-344.873	0.2388	-343.315	0.2396	-339.884
0.2382	-344.803	0.239	-343.293	0.2398	-339.814
0.2384	-344.825	0.2396	-343.21	0.2402	-339.674
0.2386	-344.711	0.2398	-343.219	0.2404	-339.63
0.2388	-344.742	0.24	-343.188	0.2406	-339.569
0.239	-344.663	0.2402	-343.18	0.2408	-339.587
0.2392	-344.694	0.2404	-343.127	0.241	-339.468
0.2394	-344.654	0.2406	-343.136	0.2412	-339.447
0.2396	-344.646	0.2408	-343.109	0.2414	-339.438
0.2398	-344.637	0.2412	-343.131	0.2416	-339.429
0.24	-344.571	0.2414	-343.14	0.2418	-339.385
0.2402	-344.501	0.2418	-343.088	0.242	-339.337
0.2404	-344.436	0.242	-343.162	0.2422	-339.32
0.2406	-344.479	0.2422	-343.083	0.2424	-339.232
0.2408	-344.379	0.2426	-343.075	0.2426	-339.289
0.241	-344.401	0.2428	-342.996	0.2428	-339.206
0.2412	-344.3	0.243	-342.969	0.2432	-339.219
0.2418	-344.274	0.2432	-342.93	0.2436	-339.228
0.242	-344.291	0.2434	-342.899	0.2438	-339.149
0.2422	-344.234	0.2436	-342.873	0.244	-339.123
0.2424	-344.12	0.2438	-342.847	0.2442	-339.088
0.2426	-344.103	0.2442	-342.777	0.2444	-339.053
0.2428	-344.068	0.2444	-342.668	0.2446	-339.018
0.243	-344.011	0.2446	-342.685	0.2448	-338.93
0.2432	-343.923	0.245	-342.703	0.245	-338.9
0.2434	-343.862	0.2452	-342.663	0.2452	-338.799
0.2436	-343.81	0.2454	-342.637	0.2454	-338.79
0.2438	-343.753	0.2456	-342.689	0.2456	-338.685
0.244	-343.718	0.246	-342.619	0.246	-338.593
0.2442	-343.657	0.2462	-342.685	0.2462	-338.479
0.2444	-343.569	0.2464	-342.641	0.2464	-338.471
0.2446	-343.56	0.2466	-342.703	0.2466	-338.401
0.2448	-343.53	0.247	-342.624	0.2468	-338.392
0.245	-343.512	0.2472	-342.641	0.247	-338.353
0.2452	-343.534	0.2474	-342.589	0.2472	-338.326
0.2454	-343.49	0.2476	-342.567	0.2476	-338.287
0.2456	-343.376	0.2478	-342.519	0.2478	-338.239
0.246	-343.289	0.248	-342.501	0.248	-338.331
0.2464	-343.236	0.2482	-342.475	0.2484	-338.269
0.2466	-343.166	0.2484	-342.466	0.2486	-338.248
0.2468	-343.18	0.2486	-342.418	0.2488	-338.195
0.247	-343.127	0.2488	-342.401	0.249	-338.23
0.2472	-343.07	0.249	-342.414	0.2492	-338.326
0.2474	-343.031	0.2492	-342.37	0.2494	-338.217
0.2478	-342.983	0.2494	-342.317	0.2496	-338.226
0.248	-342.974	0.2496	-342.344	0.25	-338.173
0.2482	-342.908	0.2498	-342.261	0.2502	-338.16
0.2484	-342.891	0.25	-342.199	0.2504	-338.09
0.2486	-342.838	0.2502	-342.16	0.2508	-338.02
0.2488	-342.794	0.2504	-342.147	0.251	-337.976
0.249	-342.685	0.2506	-342.081	0.2512	-337.937
0.2492	-342.703	0.2508	-342.046	0.2514	-337.915
0.2494	-342.659	0.251	-342.085	0.2516	-337.889
0.2496	-342.602	0.2512	-342.046	0.2518	-337.797
0.2498	-342.571	0.2514	-342.024	0.252	-337.814
0.25	-342.606	0.2516	-342.007	0.2522	-337.775
0.2502	-342.549	0.2518	-342.024	0.2524	-337.792
0.2504	-342.484	0.252	-342.015	0.2526	-337.731
0.2506	-342.44	0.2522	-341.967	0.2528	-337.709
0.2508	-342.396	0.2524	-341.989	0.253	-337.67
0.2512	-342.313	0.2526	-341.924	0.2532	-337.705
0.2516	-342.252	0.2528	-341.945	0.2534	-337.622
0.2518	-342.265	0.253	-341.915	0.2536	-337.578
0.252	-342.252	0.2532	-341.867	0.2538	-337.617
0.2522	-342.186	0.2534	-341.814	0.254	-337.6
0.2524	-342.173	0.2536	-341.801	0.2544	-337.635
0.2526	-342.129	0.2538	-341.744	0.2546	-337.591
0.2528	-342.081	0.254	-341.722	0.2552	-337.582
0.253	-342.011	0.2542	-341.665	0.2554	-337.53
0.2532	-342.055	0.2544	-341.595	0.2556	-337.521
0.2534	-342.042	0.2546	-341.556	0.2558	-337.547
0.2536	-342.02	0.2548	-341.503	0.256	-337.56
0.2538	-341.932	0.255	-341.433	0.2562	-337.495
0.254	-341.875	0.2552	-341.398	0.2564	-337.464
0.2544	-341.858	0.2554	-341.35	0.2566	-337.477
0.2546	-341.814	0.2556	-341.293	0.2568	-337.403
0.2548	-341.858	0.256	-341.28	0.257	-337.298
0.255	-341.81	0.2562	-341.245	0.2572	-337.263
0.2552	-341.626	0.2564	-341.215	0.2574	-337.145
0.2554	-341.657	0.2566	-341.193	0.2576	-337.162
0.2556	-341.67	0.2568	-341.149	0.2578	-337.062
0.2558	-341.591	0.257	-341.127	0.258	-337.035
0.256	-341.525	0.2572	-341.079	0.2582	-336.996
0.2562	-341.464	0.2574	-341.14	0.2584	-336.917
0.2564	-341.451	0.2576	-341.083	0.2586	-336.9
0.2566	-341.385	0.2578	-341.057	0.2588	-336.882
0.257	-341.372	0.258	-341.07	0.259	-336.869
0.2572	-341.355	0.2582	-341.009	0.2592	-336.838
0.2574	-341.28	0.2584	-340.987	0.2594	-336.746
0.2576	-341.289	0.2588	-340.908	0.2596	-336.795
0.2582	-341.236	0.259	-340.856	0.2598	-336.812
0.2584	-341.193	0.2592	-340.825	0.26	-336.72
0.2588	-341.258	0.2594	-340.755	0.2602	-336.803
0.259	-341.184	0.2596	-340.716	0.2604	-336.698
0.2592	-341.193	0.2598	-340.707	0.2606	-336.725
0.2594	-341.149	0.26	-340.659	0.2608	-336.681
0.2598	-341.18	0.2602	-340.602	0.261	-336.593
0.26	-341.105	0.2604	-340.519	0.2612	-336.611
0.2602	-341.044	0.2606	-340.536	0.2616	-336.571
0.2604	-341.088	0.2608	-340.528	0.2618	-336.558
0.2606	-341.009	0.261	-340.436	0.262	-336.484
0.2608	-340.978	0.2612	-340.554	0.2622	-336.401
0.261	-340.921	0.2614	-340.536	0.2624	-336.322
0.2614	-340.886	0.2616	-340.44	0.2626	-336.252
0.2616	-340.812	0.2618	-340.405	0.2628	-336.186
0.2618	-340.79	0.262	-340.392	0.263	-336.178
0.262	-340.72	0.2622	-340.313	0.2632	-336.147
0.2622	-340.707	0.2624	-340.3	0.2634	-336.121
0.2626	-340.668	0.2626	-340.261	0.2636	-336.042
0.263	-340.641	0.2628	-340.23	0.2638	-336.024
0.2632	-340.589	0.263	-340.191	0.264	-335.963
0.2634	-340.563	0.2632	-340.103	0.2642	-335.897
0.2636	-340.532	0.2634	-340.112	0.2644	-335.836
0.2638	-340.514	0.2636	-340.051	0.2646	-335.884
0.264	-340.523	0.2638	-340.016	0.2648	-335.779
0.2642	-340.567	0.264	-339.937	0.265	-335.749
0.2644	-340.506	0.2644	-339.858	0.2652	-335.814
0.2646	-340.497	0.2648	-339.784	0.2656	-335.762
0.2648	-340.409	0.265	-339.762	0.2658	-335.81
0.265	-340.471	0.2652	-339.753	0.266	-335.784
0.2652	-340.44	0.2654	-339.766	0.2662	-335.709
0.2656	-340.449	0.2656	-339.67	0.2664	-335.771
0.2658	-340.427	0.2658	-339.687	0.2666	-335.701
0.266	-340.405	0.266	-339.547	0.2668	-335.666
0.2662	-340.344	0.2662	-339.46	0.267	-335.683
0.2664	-340.361	0.2664	-339.468	0.2674	-335.639
0.2666	-340.331	0.2666	-339.425	0.2676	-335.596
0.2668	-340.357	0.2668	-339.499	0.2678	-335.543
0.267	-340.252	0.267	-339.394	0.268	-335.486
0.2672	-340.195	0.2674	-339.328	0.2684	-335.455
0.2674	-340.239	0.2676	-339.298	0.2686	-335.412
0.2676	-340.252	0.2678	-339.254	0.2688	-335.425
0.2678	-340.169	0.268	-339.228	0.269	-335.355
0.268	-340.182	0.2684	-339.158	0.2692	-335.346
0.2682	-340.142	0.2686	-339.145	0.2696	-335.289
0.2684	-340.107	0.269	-339.04	0.2698	-335.324
0.2686	-340.081	0.2692	-339.048	0.27	-335.259
0.269	-340.011	0.2694	-338.97	0.2702	-335.184
0.2692	-339.981	0.2696	-338.996	0.2704	-335.224
0.2694	-339.893	0.2698	-338.93	0.2706	-335.189
0.2696	-339.88	0.27	-338.847	0.2708	-335.171
0.2698	-339.775	0.2702	-338.878	0.271	-335.132
0.2702	-339.805	0.2704	-338.847	0.2712	-335.145
0.2704	-339.705	0.271	-338.746	0.2714	-335.083
0.2706	-339.731	0.2712	-338.764	0.2716	-335.066
0.2708	-339.784	0.2714	-338.685	0.2718	-335.005
0.271	-339.718	0.2716	-338.598	0.272	-335.018
0.2712	-339.652	0.2718	-338.628	0.2722	-334.978
0.2714	-339.661	0.272	-338.615	0.2724	-335.04
0.2716	-339.644	0.2722	-338.598	0.2726	-334.983
0.2718	-339.578	0.2724	-338.615	0.2728	-335
0.272	-339.609	0.2726	-338.593	0.2732	-334.965
0.2722	-339.547	0.2728	-338.55	0.2734	-334.948
0.2724	-339.499	0.2734	-338.497	0.2736	-334.891
0.2726	-339.565	0.2736	-338.475	0.2738	-334.838
0.2728	-339.534	0.2738	-338.51	0.274	-334.773
0.273	-339.46	0.274	-338.466	0.2742	-334.747
0.2734	-339.394	0.2742	-338.335	0.2744	-334.725
0.2736	-339.495	0.2744	-338.361	0.2746	-334.628
0.2738	-339.587	0.2746	-338.344	0.2748	-334.637
0.274	-339.56	0.2748	-338.309	0.275	-334.558
0.2742	-339.67	0.275	-338.331	0.2754	-334.506
0.2744	-339.683	0.2752	-338.191	0.2756	-334.519
0.2746	-339.626	0.2754	-338.208	0.2758	-334.436
0.2748	-339.595	0.2756	-338.23	0.276	-334.445
0.275	-339.565	0.2758	-338.265	0.2762	-334.431
0.2752	-339.512	0.276	-338.164	0.2764	-334.388
0.2754	-339.49	0.2762	-338.125	0.2766	-334.449
0.2756	-339.451	0.2764	-338.112	0.2768	-334.326
0.2758	-339.398	0.2766	-338.02	0.2772	-334.318
0.276	-339.42	0.277	-337.989	0.2774	-334.283
0.2762	-339.377	0.2772	-338.011	0.2776	-334.221
0.2764	-339.28	0.2774	-337.954	0.2778	-334.173
0.2766	-339.267	0.2776	-337.897	0.278	-334.208
0.2768	-339.18	0.2778	-337.867	0.2782	-334.178
0.277	-339.153	0.278	-337.823	0.2784	-334.112
0.2774	-339.123	0.2782	-337.806	0.2786	-334.156
0.2776	-339.066	0.2784	-337.77	0.2788	-334.191
0.2778	-339.018	0.2786	-337.727	0.279	-334.125
0.278	-339.057	0.2788	-337.766	0.2792	-334.16
0.2782	-338.983	0.279	-337.679	0.2794	-334.103
0.2784	-339.026	0.2792	-337.687	0.2796	-334.094
0.2788	-338.93	0.2794	-337.674	0.2798	-334.068
0.279	-338.9	0.2796	-337.591	0.28	-333.946
0.2792	-338.961	0.2798	-337.652	0.2804	-333.893
0.2794	-338.926	0.28	-337.665	0.2806	-333.814
0.2796	-338.873	0.2802	-337.613	0.2808	-333.793
0.28	-338.768	0.2804	-337.696	0.281	-333.775
0.2802	-338.821	0.2806	-337.648	0.2812	-333.709
0.2804	-338.847	0.2808	-337.622	0.2814	-333.644
0.2806	-338.786	0.281	-337.67	0.2816	-333.569
0.2808	-338.746	0.2812	-337.6	0.2818	-333.582
0.281	-338.773	0.2814	-337.587	0.282	-333.521
0.2812	-338.676	0.2816	-337.543	0.2822	-333.491
0.2814	-338.624	0.2818	-337.477	0.2824	-333.499
0.2816	-338.659	0.2822	-337.49	0.2826	-333.477
0.2818	-338.532	0.2824	-337.447	0.2828	-333.499
0.282	-338.558	0.2826	-337.403	0.283	-333.543
0.2822	-338.444	0.2828	-337.39	0.2832	-333.412
0.2824	-338.466	0.283	-337.329	0.2834	-333.381
0.2826	-338.453	0.2832	-337.311	0.2836	-333.456
0.2828	-338.326	0.2834	-337.276	0.2838	-333.416
0.283	-338.304	0.2838	-337.215	0.284	-333.364
0.2832	-338.239	0.284	-337.223	0.2842	-333.377
0.2834	-338.186	0.2842	-337.101	0.2844	-333.311
0.2836	-338.116	0.2844	-337.11	0.2846	-333.329
0.2838	-338.142	0.2846	-337.079	0.2848	-333.307
0.284	-338.077	0.2848	-337.07	0.285	-333.289
0.2844	-338.016	0.285	-336.97	0.2852	-333.337
0.2846	-337.941	0.2852	-336.987	0.2854	-333.285
0.2848	-337.876	0.2854	-336.935	0.2856	-333.197
0.285	-337.849	0.2856	-336.922	0.2858	-333.171
0.2852	-337.823	0.286	-336.869	0.286	-333.062
0.2854	-337.88	0.2862	-336.913	0.2862	-333.04
0.2856	-337.867	0.2864	-336.935	0.2864	-332.965
0.2858	-337.797	0.2866	-336.873	0.2866	-332.948
0.286	-337.779	0.2868	-336.904	0.2868	-332.909
0.2862	-337.735	0.287	-336.939	0.287	-332.874
0.2864	-337.792	0.2872	-336.895	0.2872	-332.803
0.2866	-337.718	0.2874	-336.843	0.2874	-332.79
0.2868	-337.735	0.2876	-336.834	0.2876	-332.747
0.287	-337.665	0.2878	-336.847	0.2878	-332.685
0.2872	-337.626	0.288	-336.781	0.288	-332.633
0.2876	-337.613	0.2882	-336.729	0.2882	-332.685
0.2878	-337.604	0.2884	-336.738	0.2884	-332.677
0.288	-337.565	0.2886	-336.698	0.2886	-332.58
0.2882	-337.525	0.2888	-336.72	0.2888	-332.502
0.2884	-337.499	0.289	-336.606	0.289	-332.488
0.2886	-337.447	0.2892	-336.593	0.2892	-332.471
0.2888	-337.39	0.2894	-336.576	0.2896	-332.392
0.289	-337.337	0.2896	-336.554	0.2898	-332.322
0.2892	-337.32	0.2898	-336.497	0.2902	-332.37
0.2894	-337.228	0.29	-336.55	0.2904	-332.405
0.2896	-337.171	0.2902	-336.436	0.2906	-332.353
0.2898	-337.149	0.2904	-336.48	0.2908	-332.305
0.29	-337.075	0.2906	-336.445	0.291	-332.313
0.2902	-336.992	0.2908	-336.383	0.2912	-332.274
0.2904	-336.978	0.291	-336.405	0.2914	-332.112
0.2906	-336.922	0.2912	-336.366	0.2916	-332.182
0.2908	-336.891	0.2914	-336.348	0.2918	-332.169
0.291	-336.935	0.2916	-336.256	0.2922	-332.143
0.2912	-336.882	0.2918	-336.217	0.2924	-332.134
0.2914	-336.843	0.292	-336.204	0.2926	-332.147
0.2916	-336.895	0.2922	-336.173	0.2928	-332.112
0.2918	-336.86	0.2924	-336.191	0.293	-332.024
0.292	-336.873	0.2926	-336.164	0.2932	-331.972
0.2922	-336.817	0.2928	-336.156	0.2934	-331.99
0.2924	-336.72	0.293	-336.086	0.2936	-331.863
0.2926	-336.79	0.2932	-336.099	0.2938	-331.915
0.2928	-336.711	0.2934	-336.125	0.294	-331.88
0.293	-336.755	0.2936	-336.073	0.2942	-331.775
0.2932	-336.764	0.2938	-335.985	0.2944	-331.731
0.2934	-336.659	0.294	-336.051	0.2946	-331.74
0.2936	-336.711	0.2942	-336.086	0.2948	-331.674
0.2938	-336.685	0.2944	-335.972	0.295	-331.653
0.294	-336.672	0.2946	-336.055	0.2952	-331.626
0.2942	-336.55	0.2948	-336.007	0.2954	-331.635
0.2944	-336.567	0.295	-336.02	0.2956	-331.604
0.2946	-336.576	0.2952	-335.954	0.2958	-331.587
0.2948	-336.611	0.2954	-335.981	0.296	-331.6
0.295	-336.493	0.2956	-335.915	0.2962	-331.565
0.2952	-336.48	0.2958	-335.989	0.2964	-331.574
0.2954	-336.414	0.296	-336.002	0.2966	-331.604
0.2956	-336.383	0.2962	-335.95	0.2968	-331.517
0.2958	-336.291	0.2964	-335.836	0.297	-331.561
0.296	-336.357	0.2966	-335.88	0.2972	-331.499
0.2962	-336.269	0.2968	-335.819	0.2974	-331.434
0.2964	-336.234	0.297	-335.788	0.2976	-331.351
0.2966	-336.173	0.2972	-335.779	0.2978	-331.429
0.2968	-336.182	0.2974	-335.709	0.298	-331.364
0.297	-336.138	0.2978	-335.582	0.2982	-331.289
0.2972	-336.151	0.298	-335.609	0.2984	-331.232
0.2974	-336.116	0.2982	-335.578	0.2986	-331.206
0.2976	-336.073	0.2984	-335.534	0.2988	-331.272
0.2978	-335.998	0.2986	-335.495	0.299	-331.202
0.298	-336.046	0.2988	-335.425	0.2992	-331.18
0.2982	-335.994	0.299	-335.399	0.2994	-331.106
0.2984	-336.007	0.2992	-335.324	0.2996	-331.123
0.2986	-335.946	0.2994	-335.412	0.2998	-331.106
0.2988	-335.998	0.2996	-335.342	0.3	-330.935
0.299	-335.963	0.2998	-335.25	0.3002	-330.922
0.2992	-335.972	0.3	-335.311	0.3004	-330.843
0.2996	-335.954	0.3002	-335.241	0.3008	-330.86
0.2998	-335.981	0.3004	-335.197	0.301	-330.909
0.3	-335.941	0.3006	-335.25	0.3012	-330.847
0.3002	-335.902	0.301	-335.241	0.3014	-330.895
0.3004	-335.876	0.3012	-335.28	0.3016	-330.795
0.3006	-335.946	0.3014	-335.25	0.3018	-330.747
0.3008	-335.876	0.3018	-335.189	0.302	-330.707
0.301	-335.784	0.302	-335.263	0.3022	-330.773
0.3012	-335.906	0.3022	-335.241	0.3024	-330.734
0.3014	-335.867	0.3026	-335.21	0.3028	-330.699
0.3016	-335.819	0.3028	-335.114	0.303	-330.637
0.3018	-335.779	0.303	-335.04	0.3032	-330.703
0.302	-335.722	0.3036	-334.961	0.3034	-330.712
0.3026	-335.613	0.3038	-334.922	0.3036	-330.659
0.3028	-335.635	0.304	-334.865	0.3038	-330.541
0.303	-335.539	0.3042	-334.812	0.304	-330.554
0.3032	-335.521	0.3044	-334.751	0.3042	-330.602
0.3034	-335.438	0.3046	-334.69	0.3044	-330.637
0.3036	-335.399	0.3048	-334.747	0.3046	-330.598
0.3038	-335.39	0.305	-334.637	0.3048	-330.48
0.304	-335.412	0.3052	-334.677	0.305	-330.423
0.3042	-335.324	0.3054	-334.65	0.3052	-330.335
0.3044	-335.359	0.3056	-334.624	0.3054	-330.322
0.3046	-335.32	0.3058	-334.646	0.3056	-330.305
0.3048	-335.289	0.306	-334.58	0.3058	-330.257
0.3052	-335.35	0.3062	-334.536	0.306	-330.23
0.3054	-335.285	0.3064	-334.528	0.3062	-330.195
0.3058	-335.272	0.3066	-334.445	0.3064	-330.138
0.306	-335.285	0.3068	-334.475	0.3066	-330.186
0.3062	-335.315	0.307	-334.414	0.3068	-330.16
0.3064	-335.276	0.3072	-334.431	0.307	-330.173
0.3066	-335.263	0.3074	-334.392	0.3072	-330.16
0.3068	-335.245	0.3076	-334.458	0.3074	-330.081
0.3072	-335.197	0.3078	-334.445	0.3076	-330.095
0.3074	-335.215	0.308	-334.375	0.3078	-330.103
0.3078	-335.237	0.3082	-334.326	0.308	-330.09
0.308	-335.145	0.3084	-334.318	0.3084	-330.077
0.3082	-335.259	0.3086	-334.213	0.3086	-330.06
0.3086	-335.167	0.3088	-334.243	0.3088	-330.016
0.309	-335.114	0.309	-334.195	0.309	-329.972
0.3092	-335.04	0.3092	-334.16	0.3092	-329.933
0.3094	-335.005	0.3094	-334.055	0.3094	-329.941
0.3096	-335.018	0.3096	-334.094	0.3096	-329.889
0.3098	-334.992	0.3098	-334.033	0.3098	-329.871
0.31	-335.04	0.31	-333.989	0.31	-329.854
0.3102	-334.978	0.3102	-333.972	0.3104	-329.771
0.3104	-334.948	0.3104	-334.016	0.3108	-329.801
0.3112	-334.917	0.3106	-333.911	0.311	-329.71
0.3114	-334.86	0.3108	-333.898	0.3112	-329.683
0.3116	-334.852	0.311	-333.832	0.3114	-329.653
0.3118	-334.882	0.3112	-333.841	0.3116	-329.609
0.312	-334.895	0.3114	-333.793	0.3118	-329.587
0.3122	-334.782	0.3116	-333.775	0.312	-329.504
0.3124	-334.825	0.3118	-333.797	0.3122	-329.534
0.3126	-334.887	0.312	-333.74	0.3124	-329.447
0.3128	-334.825	0.3122	-333.731	0.3126	-329.491
0.313	-334.76	0.3124	-333.757	0.3128	-329.478
0.3132	-334.799	0.3126	-333.766	0.313	-329.421
0.3136	-334.738	0.3128	-333.779	0.3132	-329.443
0.3138	-334.703	0.3132	-333.762	0.3134	-329.408
0.314	-334.685	0.3134	-333.701	0.3136	-329.364
0.3142	-334.729	0.3138	-333.635	0.3138	-329.324
0.3144	-334.738	0.314	-333.596	0.314	-329.289
0.3146	-334.83	0.3142	-333.578	0.3142	-329.272
0.3148	-334.729	0.3144	-333.552	0.3144	-329.316
0.315	-334.764	0.3146	-333.512	0.3146	-329.25
0.3152	-334.698	0.3148	-333.482	0.3148	-329.219
0.3154	-334.69	0.315	-333.442	0.3154	-329.189
0.3156	-334.633	0.3152	-333.359	0.3156	-329.092
0.3158	-334.58	0.3156	-333.315	0.3158	-329.106
0.316	-334.611	0.3158	-333.307	0.316	-329.075
0.3162	-334.528	0.316	-333.285	0.3162	-329.005
0.3164	-334.488	0.3162	-333.206	0.3164	-328.979
0.3166	-334.44	0.3164	-333.18	0.3166	-328.939
0.3168	-334.366	0.3166	-333.084	0.3168	-328.856
0.317	-334.309	0.3168	-333.105	0.317	-328.804
0.3174	-334.204	0.317	-333.088	0.3172	-328.777
0.3176	-334.226	0.3172	-333.079	0.3174	-328.65
0.3178	-334.173	0.3176	-333.092	0.3176	-328.629
0.318	-334.165	0.3178	-333.066	0.3178	-328.672
0.3182	-334.038	0.318	-333	0.318	-328.69
0.3184	-334.024	0.3182	-332.957	0.3182	-328.594
0.3186	-334.051	0.3184	-332.97	0.3184	-328.502
0.3188	-334.059	0.3186	-332.939	0.3186	-328.493
0.319	-334.016	0.3188	-332.952	0.3188	-328.55
0.3192	-334.003	0.319	-332.9	0.319	-328.432
0.3196	-333.972	0.3196	-332.86	0.3192	-328.445
0.3198	-334.024	0.3198	-332.9	0.3194	-328.454
0.32	-334.007	0.32	-332.874	0.3198	-328.414
0.3202	-333.954	0.3202	-332.852	0.32	-328.388
0.3204	-333.963	0.3204	-332.795	0.3202	-328.44
0.3206	-333.981	0.3206	-332.786	0.3204	-328.375
0.3208	-333.919	0.3208	-332.733	0.3206	-328.322
0.321	-333.941	0.321	-332.698	0.3208	-328.305
0.3212	-333.928	0.3212	-332.655	0.321	-328.362
0.3214	-333.902	0.3214	-332.694	0.3212	-328.3
0.3216	-333.867	0.3216	-332.593	0.3214	-328.335
0.3218	-333.854	0.3218	-332.545	0.3218	-328.283
0.322	-333.828	0.322	-332.572	0.3222	-328.34
0.3222	-333.797	0.3222	-332.607	0.3224	-328.305
0.3224	-333.727	0.3226	-332.497	0.3226	-328.313
0.3228	-333.692	0.3232	-332.471	0.3228	-328.204
0.323	-333.556	0.3234	-332.436	0.323	-328.143
0.3232	-333.521	0.3238	-332.388	0.3232	-328.165
0.3234	-333.46	0.324	-332.41	0.3234	-328.191
0.3236	-333.429	0.3242	-332.375	0.3236	-328.073
0.3238	-333.364	0.3244	-332.44	0.3238	-328.016
0.324	-333.394	0.3246	-332.353	0.3242	-327.893
0.3242	-333.25	0.3248	-332.344	0.3244	-327.863
0.3244	-333.215	0.325	-332.335	0.3248	-327.784
0.3246	-333.119	0.3252	-332.283	0.325	-327.806
0.3248	-333.197	0.3254	-332.313	0.3252	-327.911
0.325	-333.232	0.3258	-332.226	0.3254	-327.78
0.3252	-333.21	0.326	-332.151	0.3256	-327.701
0.3254	-333.158	0.3262	-332.13	0.3258	-327.71
0.3256	-333.075	0.3264	-332.095	0.326	-327.688
0.3258	-333.132	0.3266	-332.169	0.3262	-327.587
0.326	-333.097	0.3268	-332.103	0.3264	-327.57
0.3262	-333.005	0.327	-332.064	0.3266	-327.543
0.3264	-333.049	0.3274	-332.086	0.3268	-327.521
0.3266	-333.014	0.3276	-332.112	0.327	-327.539
0.3268	-332.961	0.3278	-332.226	0.3272	-327.473
0.327	-333.009	0.328	-332.13	0.3276	-327.403
0.3272	-332.996	0.3282	-332.09	0.3278	-327.294
0.3274	-332.983	0.3284	-332.134	0.328	-327.368
0.3276	-332.935	0.3286	-332.095	0.3282	-327.289
0.3278	-332.926	0.3288	-332.016	0.3284	-327.303
0.328	-332.935	0.329	-332.042	0.3286	-327.333
0.3282	-332.882	0.3292	-332.016	0.3288	-327.219
0.3284	-332.817	0.3294	-332.046	0.3292	-327.128
0.3286	-332.847	0.3298	-332.011	0.3294	-327.097
0.3288	-332.812	0.33	-331.981	0.3296	-327.066
0.329	-332.79	0.3302	-332.038	0.3298	-327.058
0.3292	-332.668	0.3304	-331.998	0.33	-327.04
0.3294	-332.637	0.3306	-331.919	0.3302	-326.961
0.3296	-332.541	0.3308	-331.976	0.3304	-326.988
0.3298	-332.532	0.331	-331.998	0.3306	-326.979
0.33	-332.519	0.3312	-331.95	0.3308	-326.961
0.3302	-332.432	0.3314	-331.871	0.331	-327.022
0.3304	-332.401	0.3316	-331.858	0.3312	-326.987
0.3306	-332.318	0.3318	-331.793	0.3314	-326.944
0.331	-332.248	0.332	-331.753	0.3316	-327.053
0.3312	-332.235	0.3322	-331.679	0.3318	-327.171
0.3314	-332.208	0.3324	-331.618	0.332	-327.04
0.3316	-332.226	0.3326	-331.556	0.3322	-327.114
0.3318	-332.16	0.333	-331.46	0.3324	-327.184
0.3322	-332.2	0.3332	-331.451	0.3326	-327.079
0.3324	-332.103	0.3334	-331.491	0.3328	-327.071
0.3326	-332.143	0.3336	-331.499	0.333	-327.079
0.3328	-332.103	0.3338	-331.464	0.3332	-327.009
0.333	-332.173	0.334	-331.504	0.3334	-326.948
0.3332	-332.147	0.3342	-331.447	0.3336	-326.931
0.3334	-332.221	0.3344	-331.39	0.3338	-326.939
0.3336	-332.108	0.3346	-331.46	0.3342	-326.799
0.3338	-332.077	0.3348	-331.434	0.3344	-326.878
0.334	-332.099	0.335	-331.403	0.3346	-326.856
0.3342	-332.073	0.3352	-331.434	0.3348	-326.738
0.3344	-332.116	0.3354	-331.386	0.335	-326.686
0.3346	-332.138	0.3356	-331.372	0.3352	-326.651
0.3348	-332.051	0.3358	-331.32	0.3354	-326.581
0.335	-332.077	0.336	-331.386	0.3356	-326.567
0.3352	-332.042	0.3362	-331.351	0.3358	-326.532
0.3354	-331.981	0.3364	-331.298	0.336	-326.62
0.3356	-331.919	0.3366	-331.232	0.3362	-326.567
0.3358	-331.959	0.3368	-331.202	0.3366	-326.51
0.336	-331.972	0.337	-331.211	0.3368	-326.581
0.3362	-331.858	0.3372	-331.241	0.337	-326.532
0.3364	-331.841	0.3374	-331.154	0.3372	-326.493
0.3366	-331.854	0.3376	-331.084	0.3374	-326.471
0.3368	-331.775	0.3378	-331.053	0.3376	-326.454
0.337	-331.758	0.338	-330.961	0.3378	-326.427
0.3372	-331.749	0.3384	-330.983	0.338	-326.48
0.3374	-331.683	0.3386	-330.874	0.3384	-326.41
0.3376	-331.591	0.3388	-330.852	0.3386	-326.432
0.3378	-331.583	0.339	-330.895	0.3388	-326.462
0.338	-331.561	0.3392	-330.79	0.339	-326.362
0.3382	-331.534	0.3394	-330.742	0.3392	-326.305
0.3386	-331.574	0.3396	-330.751	0.3394	-326.279
0.3388	-331.495	0.3398	-330.716	0.3396	-326.248
0.339	-331.478	0.34	-330.707	0.3398	-326.138
0.3392	-331.513	0.3402	-330.668	0.34	-326.13
0.3396	-331.464	0.3404	-330.62	0.3402	-326.121
0.3398	-331.482	0.3406	-330.602	0.3406	-326.108
0.34	-331.421	0.3408	-330.585	0.341	-326.016
0.3402	-331.556	0.341	-330.554	0.3412	-326.029
0.3404	-331.521	0.3412	-330.593	0.3414	-326.003
0.3406	-331.46	0.3416	-330.541	0.3416	-326.033
0.3408	-331.416	0.3418	-330.528	0.3418	-325.981
0.3412	-331.359	0.342	-330.502	0.342	-325.924
0.3414	-331.285	0.3422	-330.41	0.3422	-325.885
0.3416	-331.316	0.3424	-330.418	0.3424	-325.915
0.3418	-331.276	0.3426	-330.449	0.3426	-325.863
0.342	-331.228	0.3428	-330.348	0.343	-325.872
0.3422	-331.162	0.343	-330.318	0.3432	-325.915
0.3424	-331.202	0.3432	-330.257	0.3434	-325.928
0.3426	-331.053	0.3434	-330.226	0.3436	-325.876
0.3428	-331.044	0.3438	-330.156	0.3438	-325.889
0.343	-330.979	0.344	-330.09	0.344	-325.858
0.3436	-331.044	0.3442	-330.064	0.3442	-325.963
0.3438	-330.944	0.3444	-330.029	0.3444	-326.117
0.344	-330.917	0.3446	-329.976	0.3446	-326.103
0.3442	-330.843	0.3448	-329.911	0.3448	-326.042
0.3444	-330.799	0.345	-329.876	0.345	-325.942
0.3446	-330.764	0.3452	-329.815	0.3454	-325.924
0.3448	-330.79	0.3456	-329.753	0.3456	-325.837
0.345	-330.782	0.3458	-329.863	0.3458	-325.81
0.3452	-330.755	0.346	-329.74	0.346	-325.784
0.3456	-330.716	0.3462	-329.692	0.3462	-325.692
0.3458	-330.664	0.3464	-329.679	0.3464	-325.679
0.346	-330.646	0.3466	-329.661	0.3466	-325.587
0.3462	-330.628	0.347	-329.626	0.3468	-325.574
0.3464	-330.598	0.3472	-329.683	0.347	-325.552
0.3466	-330.589	0.3474	-329.653	0.3472	-325.46
0.347	-330.528	0.3476	-329.644	0.3474	-325.469
0.3472	-330.515	0.3478	-329.565	0.3476	-325.447
0.3474	-330.532	0.348	-329.521	0.3478	-325.421
0.3476	-330.497	0.3482	-329.565	0.348	-325.447
0.3478	-330.427	0.3484	-329.526	0.3482	-325.408
0.348	-330.497	0.3486	-329.394	0.3484	-325.443
0.3482	-330.427	0.3488	-329.429	0.3486	-325.377
0.3484	-330.453	0.349	-329.381	0.349	-325.39
0.3486	-330.462	0.3492	-329.259	0.3492	-325.285
0.3488	-330.506	0.3494	-329.307	0.3494	-325.465
0.349	-330.449	0.3496	-329.167	0.3496	-325.377
0.3494	-330.423	0.3498	-329.136	0.35	-325.325
0.3496	-330.34	0.35	-329.184	0.3502	-325.246
0.3498	-330.331	0.3502	-329.088	0.3504	-325.263
0.35	-330.309	0.3504	-329.066	0.3506	-325.255
0.3502	-330.265	0.3506	-329.022	0.3508	-325.176
0.3504	-330.278	0.3508	-328.974	0.351	-325.128
0.3506	-330.292	0.351	-328.948	0.3512	-325.066
0.3508	-330.2	0.3512	-328.887	0.3514	-325.018
0.351	-330.169	0.3514	-328.869	0.3516	-325.005
0.3512	-330.112	0.3518	-328.839	0.3518	-324.931
0.3514	-330.121	0.352	-328.786	0.352	-324.878
0.3516	-330.103	0.3522	-328.734	0.3522	-324.813
0.3518	-330.081	0.3524	-328.672	0.3524	-324.769
0.352	-330.055	0.3526	-328.76	0.3526	-324.707
0.3524	-330.003	0.3528	-328.747	0.3528	-324.751
0.3526	-329.981	0.353	-328.668	0.353	-324.655
0.3528	-329.955	0.3532	-328.725	0.3532	-324.637
0.353	-329.941	0.3534	-328.668	0.3534	-324.563
0.3532	-329.955	0.3536	-328.699	0.3536	-324.546
0.3534	-329.924	0.3538	-328.615	0.3538	-324.581
0.3536	-329.841	0.354	-328.537	0.354	-324.546
0.3538	-329.867	0.3544	-328.515	0.3542	-324.598
0.3542	-329.845	0.3546	-328.524	0.3544	-324.581
0.3544	-329.937	0.3548	-328.388	0.3548	-324.511
0.3546	-329.81	0.355	-328.283	0.355	-324.449
0.3548	-329.845	0.3552	-328.309	0.3552	-324.489
0.3552	-329.749	0.3554	-328.191	0.3554	-324.449
0.3554	-329.762	0.3556	-328.217	0.3556	-324.506
0.3556	-329.666	0.3558	-328.2	0.3558	-324.406
0.3558	-329.692	0.356	-328.191	0.356	-324.458
0.356	-329.666	0.3562	-328.208	0.3562	-324.414
0.3562	-329.618	0.3564	-328.195	0.3564	-324.436
0.3564	-329.587	0.3566	-328.152	0.3566	-324.384
0.3568	-329.548	0.3568	-328.13	0.3568	-324.344
0.357	-329.534	0.3572	-328.143	0.357	-324.287
0.3572	-329.495	0.3574	-328.103	0.3572	-324.182
0.3574	-329.534	0.3576	-328.051	0.3574	-324.204
0.3576	-329.473	0.3578	-327.994	0.3576	-324.169
0.3578	-329.513	0.358	-328.064	0.3578	-324.077
0.358	-329.543	0.3582	-328.055	0.358	-324.06
0.3582	-329.534	0.3584	-328.012	0.3582	-323.977
0.3584	-329.508	0.3586	-327.994	0.3584	-323.92
0.3586	-329.412	0.3588	-327.933	0.3586	-323.928
0.3588	-329.373	0.359	-327.924	0.3588	-323.872
0.359	-329.412	0.3592	-327.911	0.359	-323.841
0.3592	-329.447	0.3594	-327.937	0.3592	-323.815
0.3598	-329.394	0.3596	-327.845	0.3594	-323.806
0.36	-329.386	0.3598	-327.815	0.3596	-323.828
0.3602	-329.394	0.36	-327.753	0.3598	-323.867
0.3604	-329.359	0.3602	-327.745	0.36	-323.915
0.3606	-329.338	0.3604	-327.775	0.3602	-323.907
0.3608	-329.316	0.3606	-327.701	0.3604	-323.793
0.361	-329.338	0.3608	-327.631	0.3606	-323.832
0.3612	-329.289	0.361	-327.578	0.3608	-323.872
0.3614	-329.298	0.3612	-327.565	0.361	-323.815
0.3616	-329.246	0.3614	-327.539	0.3612	-323.876
0.3618	-329.136	0.3616	-327.583	0.3616	-323.99
0.362	-329.324	0.3618	-327.539	0.3618	-323.946
0.3622	-329.285	0.362	-327.548	0.362	-323.902
0.3624	-329.294	0.3624	-327.513	0.3622	-323.972
0.3626	-329.272	0.3626	-327.434	0.3624	-324.029
0.3628	-329.259	0.3628	-327.425	0.3626	-324.06
0.363	-329.232	0.363	-327.416	0.363	-324.007
0.3632	-329.246	0.3632	-327.377	0.3632	-323.894
0.3634	-329.18	0.3634	-327.39	0.3634	-323.902
0.3636	-329.246	0.3636	-327.351	0.3636	-323.828
0.3638	-329.106	0.3638	-327.294	0.3638	-323.775
0.364	-329.049	0.364	-327.324	0.364	-323.819
0.3642	-329.075	0.3642	-327.307	0.3642	-323.797
0.3644	-329.027	0.3646	-327.228	0.3644	-323.74
0.3646	-328.987	0.3648	-327.18	0.3646	-323.701
0.3648	-328.882	0.365	-327.211	0.3648	-323.609
0.365	-328.869	0.3652	-327.237	0.365	-323.644
0.3652	-328.861	0.3654	-327.206	0.3652	-323.592
0.3654	-328.834	0.3656	-327.176	0.3654	-323.622
0.3656	-328.795	0.3658	-327.106	0.3656	-323.557
0.366	-328.76	0.366	-327.114	0.3658	-323.517
0.3662	-328.72	0.3662	-327.009	0.366	-323.622
0.3664	-328.734	0.3664	-327.001	0.3662	-323.5
0.3668	-328.629	0.367	-326.944	0.3664	-323.46
0.367	-328.572	0.3672	-326.909	0.3666	-323.443
0.3672	-328.615	0.3674	-326.791	0.3668	-323.43
0.3674	-328.598	0.3676	-326.808	0.367	-323.355
0.3676	-328.541	0.3678	-326.782	0.3674	-323.338
0.3678	-328.532	0.368	-326.747	0.3678	-323.246
0.368	-328.502	0.3682	-326.694	0.368	-323.237
0.3682	-328.471	0.3684	-326.777	0.3682	-323.311
0.3684	-328.502	0.3686	-326.865	0.3684	-323.29
0.3686	-328.427	0.3688	-326.782	0.3686	-323.224
0.369	-328.497	0.369	-326.812	0.3688	-323.211
0.3692	-328.458	0.3692	-326.786	0.369	-323.101
0.3694	-328.414	0.3694	-326.804	0.3692	-323.123
0.3696	-328.362	0.3696	-326.756	0.3694	-323.027
0.3698	-328.318	0.3698	-326.747	0.3696	-322.961
0.37	-328.335	0.37	-326.729	0.3698	-322.896
0.3702	-328.226	0.3702	-326.751	0.37	-322.922
0.3704	-328.239	0.3704	-326.764	0.3702	-322.808
0.3706	-328.191	0.3706	-326.646	0.3704	-322.799
0.3708	-328.112	0.3708	-326.69	0.3706	-322.738
0.371	-328.165	0.371	-326.725	0.3708	-322.721
0.3712	-328.182	0.3712	-326.716	0.371	-322.664
0.3714	-328.125	0.3714	-326.629	0.3712	-322.646
0.3716	-328.029	0.3716	-326.62	0.3716	-322.598
0.3718	-328.055	0.3718	-326.598	0.372	-322.589
0.372	-328.012	0.372	-326.537	0.3722	-322.576
0.3722	-328.025	0.3722	-326.528	0.3724	-322.532
0.3724	-328.103	0.3724	-326.519	0.3726	-322.519
0.3726	-328.2	0.3726	-326.48	0.3728	-322.48
0.373	-328.217	0.3728	-326.445	0.373	-322.467
0.3732	-328.265	0.373	-326.458	0.3732	-322.384
0.3734	-328.191	0.3734	-326.414	0.3734	-322.436
0.3736	-328.182	0.3738	-326.384	0.3736	-322.362
0.3738	-328.152	0.374	-326.405	0.3738	-322.353
0.3742	-328.099	0.3742	-326.432	0.374	-322.318
0.3744	-328.156	0.3744	-326.357	0.3742	-322.217
0.3746	-328.108	0.3746	-326.314	0.3744	-322.174
0.3748	-328.09	0.3748	-326.279	0.3746	-322.147
0.375	-328.038	0.375	-326.222	0.3748	-322.099
0.3752	-327.99	0.3752	-326.305	0.375	-322.073
0.3756	-327.942	0.3754	-326.252	0.3752	-321.985
0.3758	-327.933	0.3756	-326.174	0.3754	-321.972
0.3762	-327.985	0.3758	-326.244	0.3758	-321.907
0.3764	-327.924	0.3764	-326.182	0.376	-321.872
0.3766	-327.968	0.3766	-326.2	0.3762	-321.854
0.3768	-327.981	0.3768	-326.178	0.3764	-321.802
0.377	-327.92	0.377	-326.138	0.3768	-321.71
0.3772	-327.854	0.3772	-326.23	0.377	-321.67
0.3776	-327.793	0.3774	-326.143	0.3772	-321.714
0.3778	-327.749	0.3776	-326.103	0.3776	-321.657
0.378	-327.762	0.3778	-326.169	0.3778	-321.675
0.3782	-327.718	0.378	-326.055	0.378	-321.622
0.3784	-327.696	0.3784	-326.033	0.3782	-321.657
0.3786	-327.661	0.3786	-326.02	0.3784	-321.6
0.3788	-327.683	0.3788	-325.968	0.3786	-321.683
0.379	-327.605	0.379	-325.946	0.3788	-321.666
0.3792	-327.539	0.3792	-325.955	0.379	-321.565
0.3794	-327.548	0.3794	-325.911	0.3792	-321.548
0.3796	-327.473	0.3798	-325.806	0.3794	-321.495
0.3798	-327.517	0.38	-325.823	0.3796	-321.434
0.38	-327.425	0.3802	-325.815	0.3798	-321.425
0.3802	-327.473	0.3806	-325.828	0.38	-321.39
0.3804	-327.456	0.381	-325.81	0.3802	-321.43
0.3806	-327.346	0.3812	-325.771	0.3804	-321.456
0.3808	-327.368	0.3814	-325.71	0.3806	-321.377
0.381	-327.346	0.3816	-325.653	0.381	-321.351
0.3812	-327.298	0.3818	-325.679	0.3812	-321.259
0.3814	-327.224	0.382	-325.626	0.3814	-321.268
0.3816	-327.202	0.3822	-325.583	0.3816	-321.211
0.3818	-327.18	0.3824	-325.565	0.3818	-321.141
0.382	-327.141	0.3826	-325.469	0.3822	-321.206
0.3824	-327.114	0.3828	-325.434	0.3824	-321.154
0.3826	-327.189	0.383	-325.456	0.3826	-321.058
0.3828	-327.202	0.3832	-325.469	0.3828	-321.084
0.383	-327.106	0.3834	-325.373	0.3832	-321.053
0.3832	-327.084	0.3836	-325.342	0.3834	-321.036
0.3836	-327.018	0.3838	-325.408	0.3836	-321.154
0.3838	-327.088	0.384	-325.373	0.3838	-321.088
0.384	-327.123	0.3842	-325.342	0.384	-321.075
0.3842	-327.18	0.3844	-325.268	0.3842	-321.031
0.3844	-327.044	0.3846	-325.211	0.3844	-321.045
0.3846	-327.031	0.3848	-325.228	0.3846	-321.062
0.3848	-327.018	0.385	-325.193	0.3848	-321.01
0.385	-327.001	0.3852	-325.145	0.385	-320.996
0.3856	-327.009	0.3854	-325.093	0.3852	-320.926
0.3858	-327.001	0.3856	-325.184	0.3854	-320.983
0.386	-326.917	0.3858	-325.149	0.3856	-320.891
0.3864	-326.904	0.386	-325.106	0.3858	-320.913
0.3866	-326.882	0.3862	-325.014	0.386	-320.896
0.3868	-326.896	0.3868	-325.005	0.3862	-320.848
0.387	-326.856	0.387	-324.918	0.3864	-320.743
0.3872	-326.887	0.3872	-324.983	0.3866	-320.686
0.3874	-326.843	0.3874	-324.953	0.3868	-320.633
0.3876	-326.808	0.3876	-324.961	0.387	-320.598
0.3878	-326.782	0.3878	-324.883	0.3872	-320.572
0.388	-326.721	0.3882	-324.847	0.3874	-320.528
0.3882	-326.734	0.3884	-324.834	0.3876	-320.463
0.3884	-326.664	0.3886	-324.791	0.388	-320.471
0.3886	-326.624	0.3888	-324.742	0.3882	-320.458
0.3888	-326.646	0.3892	-324.594	0.3884	-320.445
0.389	-326.655	0.3894	-324.616	0.3886	-320.458
0.3892	-326.62	0.3896	-324.576	0.3888	-320.441
0.3894	-326.651	0.3898	-324.541	0.389	-320.41
0.3896	-326.594	0.39	-324.55	0.3892	-320.463
0.3898	-326.537	0.3902	-324.48	0.3894	-320.498
0.39	-326.493	0.3908	-324.449	0.3896	-320.454
0.3902	-326.585	0.391	-324.397	0.3898	-320.428
0.3904	-326.664	0.3912	-324.357	0.39	-320.441
0.3906	-326.712	0.3914	-324.248	0.3902	-320.318
0.3908	-326.738	0.3916	-324.287	0.3904	-320.34
0.391	-326.729	0.3918	-324.156	0.3906	-320.331
0.3912	-326.664	0.392	-324.239	0.3908	-320.375
0.3914	-326.655	0.3922	-324.213	0.391	-320.296
0.3916	-326.677	0.3924	-324.108	0.3912	-320.358
0.3918	-326.633	0.3926	-324.086	0.3914	-320.296
0.392	-326.668	0.3928	-324.143	0.3916	-320.331
0.3922	-326.602	0.393	-324.134	0.3918	-320.139
0.3924	-326.55	0.3932	-324.077	0.392	-320.156
0.3926	-326.594	0.3934	-324.016	0.3922	-320.261
0.3928	-326.51	0.3936	-324.007	0.3924	-320.336
0.393	-326.475	0.394	-323.902	0.3926	-320.322
0.3936	-326.432	0.3944	-323.889	0.3928	-320.204
0.3938	-326.445	0.3946	-323.867	0.393	-320.134
0.394	-326.379	0.3948	-323.894	0.3932	-320.169
0.3942	-326.331	0.3952	-323.837	0.3934	-320.056
0.3944	-326.362	0.3954	-323.81	0.3936	-320.025
0.3946	-326.305	0.3956	-323.762	0.3938	-320.012
0.3948	-326.248	0.3958	-323.78	0.394	-319.999
0.395	-326.318	0.396	-323.771	0.3942	-319.955
0.3952	-326.327	0.3962	-323.793	0.3944	-319.92
0.3954	-326.265	0.3964	-323.692	0.3946	-319.981
0.3956	-326.309	0.3966	-323.675	0.3948	-320.051
0.3958	-326.235	0.3968	-323.592	0.395	-320.012
0.3962	-326.13	0.397	-323.583	0.3952	-319.955
0.3964	-326.283	0.3972	-323.557	0.3954	-319.872
0.3966	-326.296	0.3974	-323.508	0.3956	-319.902
0.3968	-326.213	0.3976	-323.491	0.396	-319.889
0.397	-326.187	0.3978	-323.473	0.3962	-319.872
0.3972	-326.213	0.398	-323.368	0.3964	-319.828
0.3974	-326.23	0.3982	-323.381	0.3966	-319.802
0.3976	-326.182	0.3984	-323.36	0.3968	-319.784
0.3978	-326.204	0.3986	-323.386	0.3972	-319.692
0.398	-326.13	0.3988	-323.36	0.3974	-319.723
0.3984	-326.086	0.399	-323.342	0.3976	-319.679
0.3986	-326.051	0.3992	-323.364	0.3978	-319.631
0.3988	-326.025	0.3994	-323.346	0.398	-319.653
0.399	-326.082	0.3996	-323.298	0.3984	-319.579
0.3992	-326.003	0.3998	-323.355	0.3986	-319.679
0.3994	-326.029	0.4	-323.268	0.3988	-319.828
0.3996	-326.068	0.4002	-323.241	0.399	-319.894
0.3998	-326.134	0.4004	-323.276	0.3992	-319.806
0.4	-326.099	0.4006	-323.128	0.3994	-319.644
0.4002	-326.06	0.401	-323.062	0.3996	-319.592
0.4008	-326.016	0.4012	-323.093	0.3998	-319.614
0.401	-325.977	0.4016	-322.983	0.4	-319.579
0.4012	-325.985	0.4018	-323.04	0.4002	-319.627
0.4014	-325.933	0.402	-323.058	0.4004	-319.539
0.4016	-325.92	0.4022	-322.953	0.4006	-319.425
0.4018	-325.858	0.4024	-322.974	0.4008	-319.469
0.402	-325.867	0.4026	-322.961	0.401	-319.491
0.4022	-325.806	0.4028	-322.891	0.4012	-319.443
0.4024	-325.749	0.403	-322.874	0.4014	-319.404
0.4026	-325.613	0.4032	-322.891	0.4016	-319.303
0.4028	-325.622	0.4034	-322.874	0.402	-319.32
0.403	-325.666	0.4036	-322.834	0.4022	-319.338
0.4032	-325.683	0.4038	-322.808	0.4024	-319.307
0.4034	-325.771	0.404	-322.974	0.4026	-319.268
0.4036	-325.701	0.4042	-323.088	0.4028	-319.277
0.4038	-325.758	0.4044	-322.996	0.403	-319.193
0.404	-325.696	0.4046	-322.988	0.4034	-319.202
0.4042	-325.675	0.4048	-322.953	0.4036	-319.128
0.4044	-325.631	0.405	-322.9	0.4038	-319.154
0.4046	-325.622	0.4052	-322.966	0.4042	-319.11
0.405	-325.605	0.4054	-322.904	0.4044	-319.067
0.4052	-325.543	0.4056	-322.931	0.4046	-319.023
0.4054	-325.609	0.4058	-322.874	0.4048	-318.948
0.4056	-325.495	0.406	-322.887	0.405	-318.992
0.4058	-325.465	0.4062	-322.813	0.4052	-318.909
0.406	-325.539	0.4064	-322.922	0.4054	-318.83
0.4062	-325.451	0.4066	-322.878	0.4058	-318.773
0.4064	-325.473	0.4068	-322.786	0.406	-318.751
0.4066	-325.355	0.407	-322.773	0.4062	-318.765
0.4068	-325.346	0.4072	-322.799	0.4064	-318.743
0.407	-325.325	0.4074	-322.778	0.4066	-318.721
0.4072	-325.241	0.4076	-322.681	0.4068	-318.646
0.4076	-325.215	0.4078	-322.708	0.407	-318.681
0.4078	-325.158	0.408	-322.607	0.4072	-318.69
0.408	-325.114	0.4082	-322.673	0.4074	-318.581
0.4082	-325.027	0.4084	-322.62	0.4076	-318.563
0.4084	-324.983	0.4086	-322.603	0.4078	-318.581
0.4086	-324.944	0.4088	-322.568	0.408	-318.55
0.4088	-324.935	0.4092	-322.537	0.4082	-318.572
0.409	-324.909	0.4094	-322.449	0.4084	-318.563
0.4092	-324.918	0.4096	-322.432	0.4086	-318.572
0.4094	-324.826	0.4098	-322.379	0.4088	-318.493
0.4096	-324.786	0.4102	-322.493	0.409	-318.563
0.4098	-324.83	0.4104	-322.401	0.4092	-318.506
0.41	-324.795	0.4106	-322.357	0.4094	-318.524
0.4102	-324.69	0.4108	-322.301	0.4096	-318.423
0.4104	-324.756	0.411	-322.392	0.4098	-318.388
0.4106	-324.721	0.4112	-322.34	0.41	-318.358
0.4108	-324.681	0.4114	-322.401	0.4102	-318.327
0.411	-324.624	0.4116	-322.423	0.4104	-318.266
0.4112	-324.642	0.4118	-322.414	0.4106	-318.279
0.4114	-324.594	0.412	-322.462	0.4108	-318.209
0.4116	-324.55	0.4122	-322.379	0.4112	-318.143
0.4118	-324.528	0.4124	-322.322	0.4114	-318.077
0.412	-324.484	0.4126	-322.305	0.4116	-318.126
0.4122	-324.454	0.4128	-322.222	0.4118	-318.161
0.4124	-324.406	0.413	-322.257	0.412	-318.012
0.4128	-324.344	0.4132	-322.161	0.4122	-318.021
0.413	-324.287	0.4134	-322.257	0.4124	-318.008
0.4132	-324.314	0.4136	-322.279	0.4126	-317.99
0.4134	-324.23	0.4138	-322.196	0.4128	-317.964
0.4136	-324.239	0.414	-322.213	0.413	-317.937
0.4138	-324.117	0.4142	-322.169	0.4132	-317.898
0.4142	-324.09	0.4144	-322.156	0.4134	-317.819
0.4144	-324.069	0.4146	-322.134	0.4136	-317.85
0.4146	-324.016	0.4148	-322.104	0.4138	-317.819
0.4148	-323.981	0.415	-322.06	0.414	-317.78
0.415	-323.968	0.4154	-322.038	0.4142	-317.832
0.4152	-323.911	0.4156	-321.937	0.4144	-317.929
0.4156	-323.889	0.4158	-321.898	0.4146	-318.104
0.4158	-323.767	0.416	-321.911	0.4148	-318.117
0.416	-323.832	0.4162	-321.885	0.415	-318.025
0.4162	-323.718	0.4164	-321.937	0.4152	-317.894
0.4164	-323.705	0.4166	-321.797	0.4154	-317.815
0.4166	-323.657	0.417	-321.749	0.4156	-317.824
0.4168	-323.723	0.4172	-321.701	0.4158	-317.894
0.417	-323.662	0.4174	-321.657	0.416	-317.832
0.4172	-323.679	0.4176	-321.6	0.4162	-317.806
0.4174	-323.592	0.4178	-321.587	0.4164	-317.762
0.4176	-323.583	0.418	-321.548	0.4166	-317.666
0.4178	-323.561	0.4182	-321.517	0.4168	-317.71
0.418	-323.522	0.4184	-321.434	0.417	-317.719
0.4182	-323.513	0.4186	-321.452	0.4172	-317.736
0.4184	-323.487	0.4188	-321.425	0.4174	-317.688
0.4186	-323.535	0.419	-321.412	0.4176	-317.635
0.4188	-323.522	0.4192	-321.351	0.4178	-317.618
0.419	-323.552	0.4194	-321.39	0.418	-317.57
0.4192	-323.478	0.4198	-321.368	0.4182	-317.539
0.4194	-323.443	0.42	-321.36	0.4184	-317.635
0.4198	-323.395	0.4202	-321.242	0.4186	-317.675
0.42	-323.491	0.4204	-321.276	0.4188	-317.596
0.4202	-323.46	0.4206	-321.307	0.4194	-317.513
0.4204	-323.451	0.4208	-321.202	0.4196	-317.456
0.4208	-323.443	0.421	-321.158	0.4198	-317.434
0.421	-323.377	0.4212	-321.233	0.42	-317.482
0.4214	-323.285	0.4214	-321.202	0.4202	-317.495
0.4216	-323.263	0.4216	-321.141	0.4206	-317.456
0.4218	-323.233	0.4218	-321.132	0.4208	-317.417
0.422	-323.158	0.422	-321.11	0.421	-317.456
0.4222	-323.18	0.4222	-321.101	0.4212	-317.408
0.4224	-323.119	0.4224	-321.049	0.4214	-317.421
0.4226	-323.136	0.4226	-321.075	0.4216	-317.36
0.4228	-323.11	0.4228	-320.957	0.4218	-317.259
0.423	-323.075	0.423	-320.948	0.422	-317.202
0.4232	-323.18	0.4232	-320.9	0.4222	-317.141
0.4234	-323.215	0.4234	-320.878	0.4226	-317.084
0.4238	-323.154	0.4236	-320.83	0.4228	-317.001
0.424	-323.119	0.4238	-320.76	0.423	-316.979
0.4242	-323.141	0.424	-320.751	0.4232	-316.927
0.4244	-323.071	0.4242	-320.795	0.4238	-316.843
0.4246	-323.11	0.4244	-320.69	0.424	-316.835
0.4248	-323.049	0.4246	-320.659	0.4242	-316.883
0.4252	-323.08	0.4248	-320.646	0.4244	-316.835
0.4254	-323.049	0.425	-320.638	0.4246	-316.795
0.4256	-322.996	0.4252	-320.594	0.4248	-316.865
0.4258	-322.961	0.4254	-320.62	0.425	-316.83
0.4262	-322.939	0.4256	-320.607	0.4254	-316.795
0.4264	-322.913	0.4258	-320.673	0.4256	-316.839
0.4266	-322.874	0.426	-320.633	0.4258	-316.822
0.4268	-322.856	0.4262	-320.581	0.426	-316.721
0.427	-322.786	0.4264	-320.546	0.4262	-316.673
0.4274	-322.725	0.4266	-320.524	0.4264	-316.651
0.4276	-322.738	0.4268	-320.546	0.4266	-316.673
0.4278	-322.756	0.427	-320.576	0.427	-316.594
0.4282	-322.668	0.4272	-320.484	0.4272	-316.585
0.4284	-322.594	0.4274	-320.458	0.4274	-316.607
0.4286	-322.537	0.4276	-320.401	0.4276	-316.559
0.4288	-322.559	0.4278	-320.357	0.4278	-316.458
0.429	-322.471	0.428	-320.336	0.428	-316.524
0.4292	-322.484	0.4282	-320.301	0.4282	-316.598
0.4294	-322.445	0.4284	-320.252	0.4284	-316.585
0.4296	-322.414	0.4286	-320.235	0.4286	-316.533
0.4298	-322.362	0.4288	-320.178	0.4288	-316.415
0.43	-322.322	0.429	-320.257	0.429	-316.358
0.4302	-322.344	0.4292	-320.283	0.4292	-316.266
0.4304	-322.244	0.4294	-320.336	0.4294	-316.331
0.4308	-322.169	0.4296	-320.296	0.4296	-316.248
0.431	-322.2	0.4298	-320.331	0.4298	-316.218
0.4312	-322.147	0.43	-320.204	0.43	-316.169
0.4316	-322.082	0.4302	-320.248	0.4302	-316.161
0.4318	-322.112	0.4304	-320.213	0.4304	-316.113
0.432	-322.104	0.4306	-320.244	0.4306	-316.06
0.4322	-322.038	0.4308	-320.296	0.4308	-316.078
0.4324	-322.06	0.431	-320.235	0.431	-316.003
0.4326	-321.999	0.4312	-320.244	0.4312	-315.929
0.4328	-321.972	0.4314	-320.226	0.4314	-315.999
0.433	-322.012	0.4316	-320.34	0.4316	-316.043
0.4332	-321.994	0.4318	-320.309	0.4318	-316.082
0.4334	-321.898	0.432	-320.209	0.432	-316.064
0.4336	-321.933	0.4322	-320.139	0.4322	-316.231
0.4338	-321.907	0.4324	-320.147	0.4324	-316.191
0.434	-321.867	0.4326	-320.086	0.4326	-316.156
0.4342	-321.797	0.4328	-320.029	0.433	-316.078
0.4348	-321.815	0.433	-320.007	0.4332	-316.069
0.435	-321.863	0.4332	-319.968	0.4334	-316.034
0.4352	-321.832	0.4334	-319.951	0.4336	-316.008
0.4354	-321.74	0.4336	-319.915	0.4338	-316.056
0.4358	-321.705	0.4338	-319.907	0.434	-315.946
0.436	-321.771	0.434	-319.841	0.4342	-316.016
0.4362	-321.692	0.4342	-319.81	0.4344	-316.086
0.4364	-321.64	0.4344	-319.88	0.4346	-316.113
0.4366	-321.662	0.4346	-319.81	0.4348	-316.038
0.4368	-321.596	0.4348	-319.802	0.435	-315.946
0.437	-321.561	0.435	-319.793	0.4352	-315.924
0.4372	-321.539	0.4352	-319.924	0.4354	-315.959
0.4374	-321.574	0.4354	-319.959	0.4356	-315.999
0.4376	-321.491	0.4356	-319.972	0.4358	-316.016
0.4378	-321.517	0.4358	-319.946	0.436	-315.955
0.438	-321.535	0.436	-319.955	0.4362	-315.977
0.4382	-321.522	0.4364	-319.911	0.4366	-316.082
0.4384	-321.495	0.4366	-319.955	0.4368	-316.143
0.4386	-321.508	0.4368	-319.845	0.437	-316.156
0.4388	-321.53	0.437	-319.793	0.4372	-316.091
0.439	-321.592	0.4372	-319.841	0.4374	-316.043
0.4392	-321.609	0.4374	-319.745	0.4376	-316.016
0.4394	-321.552	0.4376	-319.697	0.4378	-316.078
0.4396	-321.513	0.4378	-319.662	0.438	-315.981
0.44	-321.495	0.438	-319.653	0.4382	-315.811
0.4404	-321.508	0.4382	-319.635	0.4384	-315.85
0.4406	-321.412	0.4384	-319.574	0.439	-315.78
0.4408	-321.338	0.4386	-319.474	0.4392	-315.819
0.4412	-321.303	0.4388	-319.439	0.4394	-315.832
0.4414	-321.22	0.439	-319.456	0.4396	-315.824
0.4416	-321.158	0.4392	-319.478	0.4398	-315.684
0.4418	-321.119	0.4394	-319.452	0.44	-315.71
0.442	-321.088	0.4396	-319.404	0.4402	-315.605
0.4422	-321.154	0.4398	-319.294	0.4404	-315.644
0.4424	-321.145	0.44	-319.285	0.4406	-315.662
0.4426	-321.053	0.4402	-319.298	0.4408	-315.627
0.4428	-321.023	0.4404	-319.263	0.441	-315.583
0.443	-320.992	0.4406	-319.277	0.4412	-315.513
0.4434	-321.014	0.4408	-319.259	0.4414	-315.421
0.4436	-320.957	0.441	-319.272	0.4416	-315.443
0.4438	-320.913	0.4412	-319.242	0.4424	-315.5
0.444	-320.878	0.4416	-319.202	0.4426	-315.469
0.4442	-320.887	0.4418	-319.176	0.4428	-315.43
0.4444	-320.878	0.4422	-319.132	0.443	-315.408
0.4446	-320.826	0.4424	-319.123	0.4432	-315.469
0.4448	-320.743	0.4426	-319.167	0.4434	-315.587
0.445	-320.734	0.4428	-319.119	0.4436	-315.609
0.4452	-320.773	0.4432	-319.049	0.4438	-315.71
0.4454	-320.734	0.4434	-319.014	0.444	-315.688
0.4456	-320.708	0.4436	-318.935	0.4442	-315.662
0.4458	-320.747	0.4438	-318.913	0.4444	-315.609
0.446	-320.694	0.444	-318.87	0.4446	-315.531
0.4462	-320.668	0.4442	-318.891	0.4448	-315.539
0.4468	-320.629	0.4444	-318.808	0.445	-315.574
0.447	-320.585	0.4446	-318.778	0.4454	-315.535
0.4472	-320.524	0.4448	-318.813	0.4456	-315.548
0.4474	-320.449	0.445	-318.734	0.4458	-315.417
0.4476	-320.502	0.4452	-318.651	0.446	-315.29
0.4478	-320.388	0.4454	-318.673	0.4462	-315.233
0.4482	-320.322	0.4456	-318.681	0.4466	-315.215
0.4484	-320.274	0.4458	-318.734	0.4468	-315.084
0.4486	-320.239	0.446	-318.603	0.447	-315.045
0.4488	-320.279	0.4464	-318.708	0.4472	-315.01
0.449	-320.196	0.4466	-318.76	0.4476	-314.997
0.4494	-320.182	0.4468	-318.668	0.4478	-315.075
0.4496	-320.191	0.447	-318.638	0.448	-315.106
0.4498	-320.169	0.4474	-318.563	0.4482	-315.15
0.45	-320.204	0.4476	-318.484	0.4484	-315.137
0.4502	-320.283	0.4478	-318.533	0.4486	-315.11
0.4504	-320.314	0.448	-318.458	0.449	-315.005
0.4506	-320.274	0.4484	-318.393	0.4492	-314.905
0.4508	-320.244	0.4488	-318.336	0.4496	-314.918
0.451	-320.196	0.449	-318.349	0.4498	-314.883
0.4512	-320.226	0.4492	-318.279	0.45	-314.8
0.4514	-320.217	0.4494	-318.331	0.4504	-314.848
0.4516	-320.235	0.4496	-318.283	0.4506	-314.813
0.4518	-320.143	0.4498	-318.301	0.4508	-314.752
0.4522	-320.121	0.45	-318.288	0.451	-314.721
0.4524	-320.108	0.4502	-318.187	0.4512	-314.642
0.4526	-320.13	0.4504	-318.147	0.4514	-314.612
0.4528	-320.056	0.4508	-318.073	0.4516	-314.537
0.4532	-320.021	0.451	-318.113	0.4518	-314.419
0.4536	-319.977	0.4512	-317.968	0.452	-314.467
0.4538	-319.937	0.4514	-317.999	0.4522	-314.314
0.454	-319.898	0.4516	-318.099	0.4524	-314.305
0.4542	-319.863	0.4518	-318.121	0.4528	-314.27
0.4544	-319.85	0.452	-318.064	0.453	-314.174
0.4546	-319.758	0.4522	-318.016	0.4532	-314.139
0.455	-319.736	0.4524	-318.095	0.4534	-314.161
0.4552	-319.692	0.4526	-318.073	0.4536	-314.078
0.4554	-319.605	0.4532	-317.999	0.4538	-314.117
0.4556	-319.487	0.4538	-318.029	0.454	-314.091
0.4558	-319.552	0.454	-317.968	0.4546	-314.082
0.456	-319.513	0.4542	-317.946	0.4548	-314.187
0.4562	-319.495	0.4544	-317.872	0.455	-314.209
0.4566	-319.544	0.4546	-317.881	0.4552	-314.226
0.4568	-319.565	0.455	-317.85	0.4554	-314.24
0.457	-319.535	0.4552	-317.749	0.4556	-314.213
0.4572	-319.548	0.4554	-317.762	0.4558	-314.139
0.4574	-319.526	0.4556	-317.679	0.456	-314.17
0.4576	-319.544	0.4558	-317.688	0.4562	-314.056
0.4578	-319.526	0.456	-317.657	0.4564	-314.073
0.458	-319.539	0.4564	-317.609	0.4566	-314.016
0.4582	-319.469	0.4566	-317.6	0.4568	-313.951
0.4584	-319.46	0.4568	-317.57	0.457	-313.907
0.4586	-319.369	0.4572	-317.557	0.4572	-313.872
0.4588	-319.39	0.4574	-317.535	0.4574	-313.833
0.459	-319.36	0.4576	-317.513	0.4576	-313.745
0.4592	-319.46	0.4578	-317.5	0.4578	-313.71
0.4594	-319.491	0.458	-317.544	0.458	-313.745
0.4596	-319.474	0.4582	-317.482	0.4582	-313.684
0.4598	-319.408	0.4584	-317.46	0.4584	-313.64
0.46	-319.364	0.4586	-317.39	0.4586	-313.666
0.4602	-319.333	0.4588	-317.425	0.4588	-313.596
0.4604	-319.237	0.459	-317.408	0.459	-313.662
0.4606	-319.185	0.4592	-317.425	0.4592	-313.622
0.4608	-319.255	0.4594	-317.386	0.4594	-313.592
0.461	-319.224	0.4596	-317.325	0.4596	-313.504
0.4612	-319.202	0.4598	-317.277	0.4598	-313.487
0.4614	-319.167	0.46	-317.285	0.46	-313.592
0.4616	-319.093	0.4602	-317.255	0.4602	-313.57
0.4618	-319.08	0.4604	-317.272	0.4604	-313.675
0.462	-319.023	0.4606	-317.215	0.4606	-313.579
0.4622	-319.036	0.4608	-317.132	0.4608	-313.657
0.4624	-319.045	0.461	-317.08	0.4614	-313.596
0.4626	-318.979	0.4612	-317.093	0.4616	-313.574
0.4628	-318.948	0.4614	-317.049	0.4618	-313.609
0.463	-318.909	0.4616	-317.145	0.462	-313.596
0.4632	-318.856	0.4618	-317.071	0.4622	-313.557
0.4634	-318.874	0.462	-317.058	0.4624	-313.469
0.4636	-318.817	0.4622	-317.084	0.4626	-313.5
0.4638	-318.782	0.4624	-316.983	0.4628	-313.474
0.464	-318.751	0.4626	-316.992	0.463	-313.369
0.4644	-318.699	0.4628	-316.874	0.4632	-313.334
0.4646	-318.62	0.463	-316.931	0.4634	-313.259
0.4648	-318.585	0.4634	-316.909	0.4636	-313.198
0.465	-318.62	0.4636	-316.852	0.464	-313.132
0.4652	-318.603	0.4638	-316.9	0.4642	-313.093
0.4654	-318.554	0.464	-316.83	0.4644	-313.062
0.4658	-318.471	0.4642	-316.817	0.4646	-313.01
0.466	-318.546	0.4644	-316.839	0.4648	-313.032
0.4662	-318.506	0.4646	-316.822	0.4652	-312.984
0.4664	-318.449	0.4648	-316.865	0.4654	-312.953
0.4666	-318.441	0.465	-316.817	0.4656	-312.914
0.4668	-318.458	0.4652	-316.791	0.4658	-312.957
0.467	-318.423	0.4654	-316.817	0.466	-312.914
0.4672	-318.476	0.4656	-316.778	0.4662	-312.892
0.4674	-318.484	0.4658	-316.76	0.4664	-312.861
0.4676	-318.476	0.466	-316.69	0.4666	-312.795
0.468	-318.419	0.4662	-316.664	0.4668	-312.743
0.4682	-318.344	0.4666	-316.607	0.467	-312.817
0.4684	-318.379	0.4668	-316.511	0.4674	-312.914
0.4686	-318.309	0.4672	-316.445	0.4676	-312.962
0.469	-318.301	0.4674	-316.362	0.4678	-313.097
0.4692	-318.288	0.4678	-316.292	0.468	-313.132
0.4696	-318.388	0.468	-316.358	0.4682	-313.027
0.4698	-318.414	0.4682	-316.375	0.4684	-312.935
0.47	-318.436	0.4686	-316.393	0.4686	-312.892
0.4702	-318.349	0.4688	-316.301	0.4688	-312.804
0.4706	-318.323	0.469	-316.371	0.469	-312.826
0.4708	-318.309	0.4692	-316.314	0.4692	-312.896
0.471	-318.244	0.4696	-316.393	0.4694	-313.023
0.4714	-318.257	0.4698	-316.288	0.4696	-313.058
0.4716	-318.222	0.47	-316.253	0.4698	-312.94
0.4718	-318.209	0.4702	-316.274	0.47	-312.826
0.472	-318.253	0.4704	-316.213	0.4702	-312.76
0.4722	-318.353	0.4706	-316.257	0.4704	-312.752
0.4724	-318.323	0.4708	-316.266	0.4706	-312.743
0.4726	-318.261	0.471	-316.191	0.4708	-312.725
0.4728	-318.178	0.4712	-316.143	0.471	-312.738
0.4732	-318.196	0.4714	-316.117	0.4712	-312.66
0.4734	-318.117	0.4716	-316.104	0.4714	-312.642
0.4736	-318.042	0.4718	-316.073	0.4716	-312.62
0.4738	-318.082	0.472	-316.034	0.4718	-312.664
0.474	-318.042	0.4722	-315.968	0.472	-312.598
0.4742	-318.056	0.4726	-315.924	0.4722	-312.629
0.4744	-318.034	0.4728	-315.876	0.4724	-312.59
0.475	-318.06	0.473	-315.784	0.4726	-312.577
0.4752	-317.972	0.4732	-315.732	0.4728	-312.55
0.4754	-317.907	0.4734	-315.684	0.473	-312.533
0.4756	-317.92	0.4736	-315.649	0.4732	-312.542
0.4758	-317.885	0.4738	-315.601	0.4734	-312.507
0.476	-317.894	0.474	-315.561	0.4736	-312.406
0.4762	-317.846	0.4742	-315.517	0.4738	-312.397
0.4764	-317.749	0.4744	-315.596	0.474	-312.48
0.4766	-317.736	0.4746	-315.478	0.4742	-312.528
0.477	-317.706	0.4748	-315.46	0.4744	-312.572
0.4772	-317.723	0.4754	-315.408	0.4746	-312.55
0.4774	-317.71	0.4756	-315.43	0.4748	-312.48
0.4776	-317.596	0.4758	-315.356	0.475	-312.375
0.4778	-317.64	0.476	-315.338	0.4752	-312.441
0.478	-317.583	0.4762	-315.36	0.4754	-312.489
0.4782	-317.57	0.4766	-315.264	0.4756	-312.406
0.4784	-317.552	0.477	-315.294	0.4758	-312.253
0.4786	-317.509	0.4772	-315.237	0.476	-312.261
0.4788	-317.517	0.4774	-315.272	0.4762	-312.218
0.479	-317.552	0.4776	-315.229	0.4764	-312.183
0.4792	-317.487	0.4778	-315.115	0.4766	-312.156
0.4794	-317.552	0.478	-315.084	0.4768	-312.091
0.4796	-317.487	0.4782	-315.054	0.4772	-312.012
0.4798	-317.469	0.4784	-314.984	0.4774	-312.03
0.48	-317.456	0.4786	-314.94	0.4776	-312.008
0.4802	-317.478	0.4788	-314.822	0.4778	-312.025
0.4804	-317.43	0.479	-314.778	0.478	-312.012
0.4806	-317.36	0.4792	-314.769	0.4782	-311.99
0.4808	-317.312	0.4794	-314.782	0.4784	-311.85
0.481	-317.277	0.4796	-314.83	0.4786	-311.898
0.4812	-317.329	0.4798	-314.848	0.4788	-311.973
0.4814	-317.272	0.48	-314.804	0.479	-311.96
0.4816	-317.202	0.4802	-314.743	0.4792	-311.968
0.4818	-317.259	0.4804	-314.752	0.4794	-311.916
0.482	-317.154	0.4806	-314.73	0.4796	-311.859
0.4822	-317.137	0.4808	-314.682	0.4798	-311.806
0.4828	-317.123	0.4812	-314.712	0.48	-311.741
0.483	-317.032	0.4814	-314.651	0.4802	-311.706
0.4832	-317.014	0.4816	-314.695	0.4804	-311.666
0.4836	-316.962	0.4818	-314.581	0.4806	-311.614
0.4838	-316.892	0.482	-314.598	0.4808	-311.513
0.4842	-316.909	0.4822	-314.528	0.481	-311.574
0.4844	-316.83	0.4824	-314.537	0.4812	-311.64
0.4846	-316.843	0.4826	-314.498	0.4814	-311.631
0.4848	-316.795	0.483	-314.489	0.4816	-311.504
0.485	-316.716	0.4832	-314.436	0.4818	-311.491
0.4852	-316.778	0.4834	-314.406	0.482	-311.483
0.4854	-316.668	0.4836	-314.432	0.4824	-311.395
0.4856	-316.611	0.4838	-314.358	0.4826	-311.386
0.4858	-316.581	0.484	-314.345	0.4828	-311.412
0.486	-316.664	0.4842	-314.301	0.483	-311.535
0.4862	-316.822	0.4844	-314.27	0.4832	-311.522
0.4864	-316.848	0.4846	-314.218	0.4834	-311.417
0.4866	-316.909	0.4848	-314.152	0.4836	-311.574
0.4868	-316.817	0.485	-314.117	0.4838	-311.666
0.487	-316.856	0.4852	-314.1	0.4842	-311.649
0.4872	-316.835	0.4854	-314.156	0.4844	-311.544
0.4874	-316.848	0.4856	-314.2	0.4846	-311.531
0.4876	-316.83	0.4858	-314.135	0.485	-311.504
0.4878	-316.734	0.486	-314.069	0.4852	-311.513
0.488	-316.686	0.4862	-314.161	0.4854	-311.478
0.4882	-316.712	0.4864	-314.191	0.4856	-311.342
0.4884	-316.69	0.4866	-314.121	0.4858	-311.268
0.4886	-316.642	0.4868	-314.209	0.486	-311.207
0.4888	-316.559	0.4872	-314.187	0.4864	-311.163
0.489	-316.541	0.4874	-314.156	0.4866	-311.106
0.4892	-316.598	0.4876	-314.091	0.4868	-311.058
0.4894	-316.576	0.4878	-314.178	0.487	-311.036
0.4898	-316.533	0.488	-314.152	0.4872	-310.984
0.49	-316.493	0.4882	-314.104	0.4874	-310.927
0.4902	-316.511	0.4884	-313.99	0.4876	-310.874
0.4904	-316.489	0.4886	-314.008	0.4878	-310.844
0.4906	-316.393	0.4888	-313.942	0.488	-310.8
0.4908	-316.349	0.489	-313.916	0.4882	-310.835
0.491	-316.362	0.4892	-313.903	0.4884	-310.73
0.4912	-316.336	0.4894	-313.815	0.4886	-310.756
0.4916	-316.253	0.4896	-313.824	0.4888	-310.817
0.4918	-316.244	0.4898	-313.798	0.489	-310.695
0.492	-316.196	0.49	-313.745	0.4896	-310.717
0.4922	-316.148	0.4902	-313.675	0.4898	-310.835
0.4924	-316.104	0.4904	-313.662	0.49	-310.9
0.4926	-316.117	0.4906	-313.636	0.4902	-310.892
0.4928	-316.008	0.4908	-313.614	0.4904	-310.852
0.493	-316.034	0.491	-313.583	0.4906	-310.778
0.4932	-316.021	0.4912	-313.509	0.491	-310.677
0.4934	-316.034	0.4914	-313.461	0.4912	-310.704
0.4936	-315.968	0.4916	-313.478	0.4914	-310.721
0.4938	-315.924	0.4918	-313.439	0.4916	-310.616
0.494	-315.894	0.492	-313.412	0.4918	-310.546
0.4942	-315.938	0.4922	-313.426	0.492	-310.655
0.4944	-315.911	0.4924	-313.395	0.4922	-310.743
0.4946	-315.938	0.4926	-313.426	0.4924	-310.669
0.4948	-315.924	0.4928	-313.443	0.4926	-310.55
0.495	-316.025	0.4932	-313.412	0.4928	-310.52
0.4952	-315.924	0.4934	-313.36	0.493	-310.493
0.4954	-315.986	0.4936	-313.382	0.4932	-310.454
0.4956	-315.903	0.4938	-313.373	0.4934	-310.41
0.4958	-315.951	0.494	-313.351	0.4936	-310.367
0.496	-315.973	0.4942	-313.439	0.4938	-310.305
0.4962	-315.938	0.4944	-313.356	0.494	-310.218
0.4964	-315.907	0.4946	-313.299	0.4942	-310.161
0.4966	-315.894	0.4948	-313.229	0.4946	-310.178
0.497	-315.837	0.495	-313.185	0.4948	-310.143
0.4972	-315.767	0.4952	-313.259	0.4952	-310.108
0.4976	-315.841	0.4954	-313.237	0.4954	-310.126
0.4978	-315.854	0.4958	-313.176	0.4956	-310.065
0.498	-315.911	0.496	-313.189	0.4958	-310.051
0.4982	-315.811	0.4962	-313.159	0.496	-310.021
0.4984	-315.894	0.4964	-313.049	0.4962	-309.999
0.4986	-315.832	0.4968	-312.992	0.4964	-310.012
0.499	-315.819	0.497	-312.979	0.4966	-310.025
0.4992	-315.758	0.4972	-312.935	0.4968	-309.995
0.4994	-315.727	0.4974	-312.97	0.497	-309.951
0.4996	-315.679	0.4976	-312.914	0.4974	-309.863
0.4998	-315.627	0.4978	-312.848	0.4976	-309.925
0.5	-315.601	0.498	-312.773	0.4978	-309.824
0.5002	-315.583	0.4982	-312.782	0.498	-309.771
0.5004	-315.566	0.4984	-312.725	0.4982	-309.688
0.5006	-315.491	0.4986	-312.712	0.4984	-309.675
0.501	-315.465	0.4988	-312.664	0.4986	-309.566
0.5012	-315.439	0.499	-312.647	0.4988	-309.535
0.5014	-315.46	0.4992	-312.633	0.4992	-309.518
0.5016	-315.496	0.4996	-312.616	0.4994	-309.426
0.5018	-315.386	0.4998	-312.585	0.4996	-309.369
0.502	-315.338	0.5002	-312.612	0.4998	-309.334
0.5022	-315.351	0.5004	-312.577	0.5002	-309.286
0.5024	-315.377	0.5006	-312.585	0.5004	-309.259
0.5026	-315.356	0.5008	-312.515	0.501	-309.268
0.5028	-315.303	0.501	-312.498	0.5012	-309.299
0.503	-315.211	0.5012	-312.454	0.5014	-309.203
0.5032	-315.167	0.5014	-312.406	0.5016	-309.224
0.5034	-315.102	0.5016	-312.388	0.5024	-309.29
0.5036	-315.075	0.5018	-312.323	0.5028	-309.224
0.5038	-315.058	0.5022	-312.406	0.503	-309.181
0.504	-315.067	0.5024	-312.257	0.5032	-309.106
0.5044	-314.997	0.5026	-312.191	0.5034	-309.084
0.5046	-314.962	0.5028	-312.17	0.5036	-309.058
0.505	-314.913	0.503	-312.117	0.5038	-309.006
0.5052	-314.944	0.5032	-312.051	0.504	-308.966
0.5054	-314.9	0.5034	-312.025	0.5042	-308.979
0.5056	-314.83	0.5036	-312.034	0.5044	-308.927
0.5058	-314.804	0.5038	-312.021	0.5046	-308.914
0.506	-314.817	0.504	-311.92	0.5048	-308.971
0.5062	-314.743	0.5042	-311.894	0.505	-309.014
0.5064	-314.708	0.5044	-311.841	0.5052	-309.071
0.5066	-314.725	0.5046	-311.872	0.5054	-309.049
0.5068	-314.717	0.505	-311.793	0.5056	-309.097
0.507	-314.69	0.5052	-311.754	0.5058	-308.949
0.5074	-314.629	0.5058	-311.763	0.506	-308.87
0.508	-314.69	0.506	-311.675	0.5062	-308.817
0.5082	-314.625	0.5062	-311.588	0.5064	-308.804
0.5086	-314.511	0.5066	-311.574	0.5066	-308.857
0.5088	-314.537	0.5068	-311.518	0.5068	-308.848
0.509	-314.572	0.507	-311.439	0.507	-308.778
0.5092	-314.485	0.5072	-311.399	0.5072	-308.813
0.5094	-314.428	0.5074	-311.417	0.5074	-308.848
0.5096	-314.441	0.5076	-311.382	0.5076	-308.787
0.5098	-314.38	0.5078	-311.356	0.508	-308.796
0.51	-314.362	0.508	-311.281	0.5084	-308.769
0.5102	-314.279	0.5082	-311.259	0.5086	-308.839
0.5104	-314.288	0.5084	-311.189	0.5088	-308.831
0.5106	-314.231	0.5086	-311.124	0.509	-308.734
0.5108	-314.257	0.5088	-311.102	0.5092	-308.752
0.511	-314.191	0.509	-311.172	0.5094	-308.721
0.5112	-314.161	0.5092	-311.198	0.5096	-308.673
0.5116	-314.104	0.5094	-311.237	0.5098	-308.625
0.5118	-314.121	0.5096	-311.128	0.51	-308.537
0.512	-314.051	0.5098	-311.106	0.5102	-308.559
0.5122	-314.012	0.51	-311.176	0.5104	-308.467
0.5126	-313.981	0.5102	-311.128	0.5106	-308.485
0.5128	-313.916	0.5104	-311.106	0.5108	-308.389
0.513	-313.933	0.5106	-311.084	0.511	-308.415
0.5132	-313.911	0.5108	-311.058	0.5112	-308.323
0.5134	-313.929	0.511	-311.067	0.5116	-308.279
0.5136	-313.903	0.5112	-310.971	0.5118	-308.122
0.5138	-313.828	0.5114	-310.992	0.5122	-308.091
0.514	-313.793	0.5116	-310.887	0.5124	-308.082
0.5144	-313.824	0.512	-310.839	0.5126	-307.999
0.5146	-313.806	0.5122	-310.817	0.5128	-307.938
0.5148	-313.824	0.5124	-310.765	0.5132	-307.973
0.515	-313.903	0.5126	-310.708	0.5134	-307.947
0.5152	-313.942	0.5128	-310.791	0.5136	-307.982
0.5156	-313.986	0.513	-310.839	0.5138	-307.89
0.5158	-313.942	0.5132	-310.787	0.514	-307.863
0.516	-313.876	0.5136	-310.756	0.5142	-307.872
0.5162	-313.854	0.5138	-310.695	0.5144	-307.951
0.5164	-313.784	0.514	-310.686	0.5146	-307.876
0.5168	-313.763	0.5142	-310.782	0.5148	-307.898
0.517	-313.723	0.5144	-310.826	0.5152	-307.841
0.5172	-313.706	0.5146	-310.752	0.5154	-307.872
0.5174	-313.684	0.5148	-310.651	0.5156	-307.859
0.5176	-313.636	0.515	-310.664	0.5158	-307.793
0.5178	-313.588	0.5152	-310.59	0.516	-307.767
0.518	-313.644	0.5154	-310.559	0.5162	-307.758
0.5182	-313.552	0.5156	-310.511	0.5164	-307.662
0.5186	-313.509	0.5158	-310.493	0.5166	-307.601
0.5188	-313.522	0.516	-310.529	0.5168	-307.662
0.519	-313.465	0.5162	-310.463	0.5172	-307.601
0.5192	-313.539	0.5164	-310.441	0.5174	-307.557
0.5194	-313.439	0.5166	-310.402	0.5176	-307.57
0.5198	-313.373	0.5168	-310.415	0.5178	-307.684
0.52	-313.391	0.517	-310.384	0.518	-307.566
0.5202	-313.356	0.5172	-310.34	0.5182	-307.395
0.5204	-313.294	0.5174	-310.318	0.5188	-307.443
0.5206	-313.364	0.5176	-310.349	0.519	-307.435
0.5208	-313.334	0.5178	-310.297	0.5192	-307.417
0.521	-313.321	0.518	-310.248	0.5194	-307.36
0.5212	-313.251	0.5182	-310.192	0.5196	-307.338
0.5214	-313.22	0.5184	-310.174	0.5198	-307.369
0.5216	-313.167	0.5186	-310.165	0.52	-307.299
0.5218	-313.233	0.5188	-310.135	0.5202	-307.216
0.522	-313.259	0.519	-310.1	0.5204	-307.281
0.5222	-313.216	0.5192	-310.008	0.5208	-307.491
0.5224	-313.202	0.5194	-310.034	0.521	-307.666
0.5226	-313.18	0.5196	-309.999	0.5212	-307.798
0.5228	-313.15	0.5198	-310.073	0.5214	-307.763
0.523	-313.084	0.52	-310.091	0.5216	-307.653
0.5232	-313.067	0.5204	-310.034	0.5218	-307.588
0.5234	-313.093	0.5206	-309.942	0.522	-307.627
0.5236	-313.04	0.5208	-309.868	0.5224	-307.61
0.5238	-312.953	0.521	-309.806	0.5226	-307.588
0.5242	-313.014	0.5212	-309.789	0.5228	-307.448
0.5244	-312.918	0.5214	-309.745	0.523	-307.461
0.5246	-312.848	0.5218	-309.688	0.5232	-307.535
0.525	-312.734	0.5222	-309.658	0.5234	-307.588
0.5252	-312.817	0.5224	-309.736	0.5236	-307.561
0.5254	-312.782	0.5226	-309.706	0.5238	-307.588
0.5256	-312.8	0.5228	-309.697	0.5242	-307.553
0.5258	-312.865	0.523	-309.662	0.5244	-307.71
0.526	-312.773	0.5232	-309.588	0.5246	-307.68
0.5262	-312.839	0.5234	-309.5	0.5248	-307.715
0.5264	-312.778	0.5236	-309.452	0.525	-307.684
0.5266	-312.725	0.5238	-309.465	0.5252	-307.763
0.5268	-312.677	0.524	-309.518	0.5254	-307.71
0.527	-312.625	0.5244	-309.491	0.5256	-307.658
0.5272	-312.638	0.5246	-309.399	0.5258	-307.64
0.5274	-312.598	0.525	-309.351	0.526	-307.566
0.5278	-312.55	0.5252	-309.273	0.5262	-307.557
0.528	-312.542	0.5254	-309.281	0.5264	-307.526
0.5282	-312.493	0.5256	-309.303	0.5266	-307.496
0.5284	-312.528	0.5258	-309.181	0.5268	-307.548
0.5286	-312.428	0.526	-309.194	0.527	-307.509
0.5288	-312.493	0.5262	-309.102	0.5272	-307.469
0.529	-312.428	0.5264	-309.084	0.5274	-307.487
0.5292	-312.375	0.5266	-309.054	0.5276	-307.413
0.5294	-312.441	0.5268	-309.019	0.5278	-307.382
0.5296	-312.371	0.527	-309.049	0.528	-307.299
0.5298	-312.318	0.5272	-308.953	0.5282	-307.211
0.53	-312.305	0.5274	-308.901	0.5284	-307.294
0.5302	-312.336	0.5276	-308.87	0.5286	-307.277
0.5304	-312.205	0.5278	-308.927	0.5288	-307.264
0.5306	-312.218	0.528	-308.905	0.529	-307.329
0.5312	-312.139	0.5282	-308.936	0.5292	-307.246
0.5314	-312.178	0.5284	-308.874	0.5294	-307.115
0.5316	-312.135	0.5286	-308.866	0.5296	-307.076
0.5318	-312.117	0.5288	-308.918	0.5298	-307.067
0.532	-312.078	0.529	-309.023	0.53	-307.01
0.5322	-312.025	0.5296	-308.992	0.5302	-306.975
0.5324	-312.008	0.5298	-308.962	0.5304	-306.909
0.5326	-311.951	0.53	-308.94	0.5308	-306.813
0.5328	-311.92	0.5302	-308.984	0.531	-306.857
0.533	-311.938	0.5304	-308.905	0.5312	-306.918
0.5332	-311.916	0.5308	-308.879	0.5314	-306.949
0.5334	-311.907	0.531	-308.839	0.5316	-306.957
0.5336	-311.868	0.5312	-308.887	0.5318	-306.944
0.5338	-311.85	0.5314	-308.826	0.532	-306.87
0.534	-311.815	0.5316	-308.8	0.5322	-306.839
0.5342	-311.793	0.5318	-308.752	0.5326	-306.769
0.5344	-311.802	0.532	-308.695	0.5328	-306.695
0.5346	-311.771	0.5322	-308.712	0.533	-306.656
0.5348	-311.824	0.5324	-308.699	0.5332	-306.673
0.535	-311.754	0.5326	-308.756	0.5334	-306.621
0.5352	-311.714	0.5328	-308.774	0.5336	-306.546
0.5354	-311.697	0.5332	-308.796	0.5338	-306.507
0.5356	-311.623	0.5334	-308.677	0.5342	-306.432
0.5358	-311.605	0.5336	-308.69	0.5344	-306.454
0.536	-311.627	0.534	-308.725	0.5346	-306.393
0.5362	-311.618	0.5342	-308.739	0.5348	-306.292
0.5364	-311.579	0.5344	-308.765	0.535	-306.244
0.5366	-311.557	0.5346	-308.791	0.5352	-306.231
0.5372	-311.522	0.5348	-308.73	0.5356	-306.205
0.5374	-311.465	0.535	-308.743	0.5358	-306.17
0.5376	-311.544	0.5352	-308.686	0.536	-306.152
0.5378	-311.443	0.5354	-308.638	0.5362	-306.183
0.538	-311.412	0.5356	-308.721	0.5364	-306.174
0.5384	-311.356	0.5358	-308.747	0.5366	-306.192
0.5386	-311.325	0.536	-308.774	0.5368	-306.17
0.5388	-311.373	0.5362	-308.734	0.537	-306.095
0.539	-311.395	0.5364	-308.664	0.5374	-306.113
0.5392	-311.404	0.5366	-308.642	0.5376	-306.091
0.5394	-311.373	0.5368	-308.629	0.5378	-306.034
0.5396	-311.329	0.5372	-308.62	0.538	-305.995
0.5398	-311.281	0.5374	-308.572	0.5382	-306.047
0.54	-311.303	0.5376	-308.52	0.5384	-305.973
0.5402	-311.198	0.5378	-308.459	0.5388	-305.907
0.5404	-311.246	0.5382	-308.375	0.539	-306.082
0.5406	-311.181	0.5384	-308.327	0.5394	-306.065
0.5408	-311.146	0.5386	-308.358	0.5396	-305.995
0.541	-311.159	0.539	-308.253	0.5398	-305.855
0.5412	-311.106	0.5392	-308.231	0.54	-305.877
0.5414	-311.067	0.5394	-308.205	0.5402	-305.846
0.5416	-310.962	0.5396	-308.235	0.5404	-305.793
0.5418	-310.944	0.5398	-308.178	0.5406	-305.754
0.542	-310.962	0.54	-308.113	0.5408	-305.719
0.5424	-310.979	0.5402	-308.008	0.541	-305.702
0.5426	-310.914	0.5404	-307.973	0.5412	-305.723
0.5428	-310.844	0.5406	-308.043	0.5414	-305.653
0.543	-310.83	0.5408	-308.095	0.5418	-305.579
0.5432	-310.857	0.541	-308.038	0.542	-305.561
0.5436	-310.795	0.5412	-307.999	0.5422	-305.448
0.5438	-310.787	0.5414	-307.903	0.5424	-305.496
0.544	-310.774	0.5416	-307.955	0.5426	-305.548
0.5442	-310.708	0.5418	-307.916	0.5428	-305.57
0.5444	-310.686	0.542	-307.898	0.543	-305.513
0.5446	-310.655	0.5422	-307.968	0.5432	-305.461
0.5448	-310.669	0.5424	-307.929	0.5434	-305.347
0.545	-310.603	0.5426	-307.85	0.5436	-305.456
0.5452	-310.695	0.5428	-307.872	0.5438	-305.513
0.5454	-310.638	0.543	-307.894	0.544	-305.544
0.5456	-310.612	0.5432	-307.85	0.5442	-305.483
0.5458	-310.638	0.5434	-307.793	0.5444	-305.391
0.546	-310.568	0.5436	-307.785	0.5446	-305.36
0.5462	-310.546	0.5438	-307.833	0.5448	-305.395
0.5464	-310.463	0.544	-307.841	0.545	-305.443
0.5468	-310.445	0.5442	-307.693	0.5452	-305.382
0.547	-310.362	0.5444	-307.723	0.5454	-305.356
0.5472	-310.34	0.5446	-307.697	0.5456	-305.308
0.5474	-310.314	0.5448	-307.671	0.5458	-305.286
0.5478	-310.332	0.545	-307.618	0.546	-305.176
0.548	-310.161	0.5452	-307.566	0.5462	-305.076
0.5486	-310.135	0.5454	-307.548	0.5464	-304.944
0.5488	-310.152	0.5458	-307.491	0.5466	-304.962
0.549	-310.1	0.546	-307.478	0.5468	-304.888
0.5492	-310.065	0.5462	-307.47	0.5472	-304.866
0.5494	-310.034	0.5464	-307.435	0.5474	-304.818
0.5498	-310.016	0.5466	-307.4	0.5476	-304.756
0.55	-310.06	0.5468	-307.386	0.5478	-304.765
0.5506	-310.021	0.547	-307.456	0.548	-304.686
0.5508	-309.946	0.5472	-307.435	0.5484	-304.656
0.5514	-309.903	0.5474	-307.426	0.5486	-304.748
0.5516	-309.828	0.5476	-307.417	0.5488	-304.73
0.5518	-309.767	0.548	-307.382	0.549	-304.673
0.552	-309.75	0.5482	-307.4	0.5492	-304.625
0.5522	-309.763	0.5484	-307.321	0.5494	-304.638
0.5524	-309.728	0.5486	-307.268	0.5496	-304.572
0.5526	-309.706	0.5488	-307.29	0.5498	-304.603
0.553	-309.719	0.549	-307.229	0.55	-304.507
0.5532	-309.636	0.5492	-307.128	0.5502	-304.581
0.5534	-309.627	0.5494	-307.185	0.5504	-304.524
0.5536	-309.583	0.5496	-307.093	0.5506	-304.502
0.5538	-309.553	0.5502	-307.054	0.5508	-304.389
0.554	-309.443	0.5504	-307.028	0.551	-304.406
0.5542	-309.491	0.5506	-307.006	0.5512	-304.446
0.5544	-309.57	0.5508	-306.857	0.5514	-304.389
0.5546	-309.631	0.5512	-306.765	0.5516	-304.345
0.5548	-309.583	0.5514	-306.712	0.5518	-304.389
0.555	-309.618	0.5516	-306.677	0.552	-304.341
0.5552	-309.574	0.5518	-306.546	0.5524	-304.297
0.5554	-309.474	0.552	-306.564	0.5528	-304.227
0.5556	-309.491	0.5522	-306.686	0.5532	-304.192
0.5558	-309.474	0.5524	-306.656	0.5534	-304.144
0.556	-309.605	0.5526	-306.677	0.5536	-304.091
0.5562	-309.57	0.5528	-306.551	0.5538	-304.082
0.5564	-309.461	0.553	-306.564	0.554	-304.043
0.5566	-309.443	0.5532	-306.555	0.5542	-304.034
0.5568	-309.382	0.5534	-306.533	0.5544	-304.043
0.557	-309.426	0.5536	-306.459	0.5546	-304.034
0.5572	-309.378	0.5538	-306.472	0.5548	-304.017
0.5574	-309.343	0.554	-306.402	0.555	-303.99
0.5576	-309.294	0.5542	-306.389	0.5554	-304.008
0.5578	-309.268	0.5544	-306.327	0.5556	-303.934
0.558	-309.312	0.5546	-306.367	0.5558	-303.881
0.5582	-309.242	0.5548	-306.319	0.556	-303.815
0.5586	-309.224	0.555	-306.288	0.5562	-303.793
0.5588	-309.163	0.5552	-306.262	0.5564	-303.802
0.559	-309.141	0.5554	-306.2	0.5566	-303.789
0.5592	-309.041	0.5556	-306.104	0.5568	-303.85
0.5594	-309.093	0.5558	-306.113	0.557	-303.78
0.5596	-309.027	0.556	-306.1	0.5572	-303.772
0.5598	-309.036	0.5562	-306.078	0.5574	-303.728
0.56	-309.019	0.5564	-305.986	0.5576	-303.671
0.5602	-309.036	0.5566	-305.898	0.558	-303.627
0.5604	-308.975	0.5568	-305.846	0.5582	-303.579
0.5606	-309.036	0.557	-305.855	0.5584	-303.496
0.5608	-309.054	0.5572	-305.837	0.5586	-303.452
0.561	-308.971	0.5574	-305.728	0.5588	-303.465
0.5612	-308.997	0.5578	-305.667	0.559	-303.413
0.5614	-309.045	0.5582	-305.64	0.5592	-303.443
0.5616	-308.979	0.5584	-305.68	0.5594	-303.33
0.5618	-308.922	0.5586	-305.601	0.5596	-303.382
0.562	-308.949	0.559	-305.522	0.5598	-303.308
0.5622	-309.08	0.5592	-305.561	0.56	-303.365
0.5624	-309.233	0.5596	-305.522	0.5602	-303.347
0.5626	-309.194	0.5598	-305.456	0.5604	-303.26
0.5628	-309.071	0.56	-305.557	0.5606	-303.238
0.563	-309.036	0.5602	-305.522	0.5608	-303.295
0.5632	-309.027	0.5604	-305.443	0.561	-303.26
0.5634	-309.045	0.5606	-305.391	0.5612	-303.277
0.5636	-309.093	0.5608	-305.356	0.5614	-303.369
0.5638	-309.023	0.5612	-305.233	0.5616	-303.273
0.564	-309.032	0.5614	-305.251	0.5618	-303.238
0.5642	-308.988	0.5616	-305.242	0.5624	-303.273
0.5644	-308.905	0.5618	-305.198	0.5626	-303.29
0.5646	-308.918	0.562	-305.264	0.5628	-303.26
0.5648	-308.839	0.5622	-305.238	0.563	-303.141
0.5652	-308.831	0.5624	-305.308	0.5632	-303.08
0.5654	-308.883	0.5626	-305.225	0.5634	-303.128
0.5656	-308.826	0.5628	-305.26	0.5636	-303.141
0.5658	-308.874	0.563	-305.233	0.5638	-303.102
0.566	-308.761	0.5632	-305.189	0.564	-303.133
0.5662	-308.804	0.5634	-305.128	0.5642	-303.12
0.5664	-308.778	0.5636	-305.106	0.5644	-303.041
0.5666	-308.796	0.5638	-305.076	0.5646	-302.914
0.5668	-308.725	0.564	-305.102	0.5648	-302.879
0.567	-308.743	0.5644	-305.093	0.565	-302.87
0.5672	-308.813	0.5646	-305.133	0.5652	-302.901
0.5674	-308.918	0.5648	-305.093	0.5654	-302.909
0.5676	-309.027	0.565	-305.049	0.5656	-302.874
0.5678	-309.014	0.5656	-305.041	0.5658	-302.839
0.568	-308.944	0.5658	-304.984	0.566	-302.866
0.5682	-308.966	0.566	-304.905	0.5662	-302.813
0.5684	-308.949	0.5662	-304.835	0.5664	-302.874
0.5686	-308.957	0.5664	-304.818	0.5666	-302.866
0.5688	-308.94	0.5666	-304.826	0.5668	-302.914
0.569	-308.883	0.5668	-304.752	0.567	-302.997
0.5692	-308.896	0.567	-304.691	0.5672	-302.958
0.5694	-308.796	0.5672	-304.66	0.5676	-302.839
0.5696	-308.774	0.5674	-304.642	0.5678	-302.804
0.57	-308.712	0.5676	-304.616	0.568	-302.787
0.5702	-308.734	0.5678	-304.577	0.5682	-302.844
0.5706	-308.682	0.568	-304.498	0.5684	-302.761
0.571	-308.669	0.5682	-304.507	0.5686	-302.739
0.5712	-308.651	0.5684	-304.424	0.5688	-302.695
0.5714	-308.599	0.5686	-304.371	0.569	-302.621
0.5716	-308.55	0.5688	-304.327	0.5692	-302.739
0.5718	-308.515	0.569	-304.336	0.5694	-302.844
0.572	-308.533	0.5692	-304.275	0.5696	-302.883
0.5722	-308.502	0.5694	-304.227	0.5698	-302.8
0.5724	-308.441	0.5696	-304.174	0.57	-302.743
0.5726	-308.432	0.5698	-304.183	0.5702	-302.678
0.573	-308.402	0.57	-304.262	0.5704	-302.647
0.5732	-308.345	0.5702	-304.323	0.5706	-302.739
0.5734	-308.354	0.5704	-304.235	0.5708	-302.796
0.5736	-308.314	0.5706	-304.214	0.571	-302.691
0.5738	-308.257	0.5708	-304.179	0.5712	-302.638
0.574	-308.187	0.571	-304.187	0.5714	-302.664
0.5742	-308.148	0.5712	-304.218	0.5716	-302.651
0.5746	-308.27	0.5714	-304.161	0.5718	-302.59
0.5748	-308.288	0.5716	-304.126	0.572	-302.546
0.5752	-308.2	0.5718	-304.148	0.5722	-302.507
0.5754	-308.152	0.572	-304.126	0.5726	-302.489
0.5756	-308.222	0.5722	-304.025	0.5728	-302.533
0.5758	-308.157	0.5726	-304.017	0.573	-302.472
0.576	-308.091	0.5728	-304.052	0.5732	-302.459
0.5762	-308.148	0.573	-304.1	0.5734	-302.389
0.5766	-308.17	0.5732	-304.06	0.5736	-302.481
0.5768	-308.157	0.5734	-304.047	0.5738	-302.538
0.577	-308.069	0.5736	-304.021	0.5742	-302.454
0.5772	-308.13	0.5738	-303.934	0.5744	-302.367
0.5774	-308.069	0.574	-303.846	0.5746	-302.279
0.5776	-308.008	0.5742	-303.815	0.5748	-302.214
0.5778	-307.938	0.5744	-303.78	0.575	-302.236
0.578	-307.929	0.5746	-303.754	0.5752	-302.179
0.5782	-308.021	0.5748	-303.763	0.5754	-302.24
0.5784	-308.073	0.575	-303.702	0.5756	-302.227
0.5786	-308.03	0.5752	-303.601	0.5758	-302.218
0.5788	-307.96	0.5754	-303.566	0.576	-302.126
0.579	-307.907	0.5756	-303.5	0.5762	-302.008
0.5792	-307.92	0.5758	-303.492	0.5764	-301.977
0.5794	-307.89	0.576	-303.509	0.5766	-301.864
0.5796	-307.828	0.5762	-303.496	0.5768	-301.877
0.5798	-307.811	0.5764	-303.43	0.577	-301.885
0.58	-307.693	0.5766	-303.465	0.5772	-301.811
0.5804	-307.614	0.5768	-303.334	0.5774	-301.855
0.5806	-307.605	0.577	-303.373	0.5776	-301.802
0.5808	-307.57	0.5772	-303.382	0.5778	-301.811
0.581	-307.561	0.5774	-303.365	0.578	-301.78
0.5812	-307.474	0.5776	-303.325	0.5782	-301.702
0.5816	-307.465	0.5778	-303.317	0.5784	-301.724
0.5818	-307.448	0.578	-303.238	0.5786	-301.715
0.582	-307.378	0.5782	-303.255	0.5788	-301.724
0.5822	-307.365	0.5784	-303.194	0.579	-301.662
0.5824	-307.338	0.5786	-303.159	0.5794	-301.645
0.5828	-307.29	0.5788	-303.12	0.5796	-301.496
0.583	-307.229	0.579	-303.137	0.5798	-301.518
0.5832	-307.246	0.5792	-303.067	0.58	-301.566
0.5834	-307.189	0.5794	-303.032	0.5802	-301.509
0.5836	-307.154	0.5796	-302.997	0.5804	-301.417
0.5838	-307.146	0.5798	-302.966	0.5806	-301.312
0.5842	-307.119	0.58	-303.001	0.5808	-301.216
0.5844	-307.076	0.5802	-302.936	0.581	-301.277
0.5848	-306.992	0.5804	-302.892	0.5812	-301.198
0.585	-307.006	0.5806	-302.804	0.5814	-301.15
0.5852	-306.992	0.5808	-302.813	0.5816	-301.102
0.5854	-306.922	0.581	-302.769	0.5818	-301.05
0.5856	-306.936	0.5812	-302.783	0.582	-300.984
0.5858	-306.922	0.5814	-302.691	0.5824	-300.923
0.586	-306.861	0.5816	-302.643	0.5826	-300.905
0.5862	-307.115	0.5818	-302.651	0.5828	-300.892
0.5864	-307.189	0.582	-302.621	0.583	-300.861
0.5866	-307.334	0.5822	-302.643	0.5832	-300.804
0.5868	-307.347	0.5824	-302.717	0.5834	-300.778
0.587	-307.286	0.5826	-302.603	0.5836	-300.695
0.5872	-307.216	0.5828	-302.568	0.5838	-300.651
0.5874	-307.154	0.583	-302.555	0.584	-300.678
0.5878	-307.093	0.5832	-302.476	0.5842	-300.708
0.588	-307.106	0.5834	-302.454	0.5844	-300.66
0.5882	-307.084	0.5838	-302.428	0.5846	-300.638
0.5884	-306.992	0.584	-302.411	0.585	-300.603
0.5888	-306.922	0.5842	-302.314	0.5854	-300.586
0.589	-306.905	0.5844	-302.301	0.5856	-300.638
0.5892	-306.835	0.5846	-302.231	0.5858	-300.555
0.5896	-306.817	0.5848	-302.17	0.586	-300.516
0.5898	-306.879	0.585	-302.1	0.5862	-300.542
0.59	-306.791	0.5852	-302.148	0.5864	-300.476
0.5902	-306.734	0.5854	-302.034	0.5866	-300.454
0.5904	-306.743	0.5856	-301.986	0.5868	-300.371
0.5906	-306.734	0.5858	-302.091	0.587	-300.38
0.5908	-306.691	0.586	-302.069	0.5872	-300.341
0.591	-306.756	0.5862	-302.03	0.5874	-300.446
0.5912	-306.704	0.5864	-301.951	0.5876	-300.415
0.5914	-306.682	0.5866	-301.969	0.5878	-300.293
0.5916	-306.721	0.5868	-301.947	0.588	-300.205
0.5918	-306.629	0.5872	-301.929	0.5882	-300.244
0.592	-306.585	0.5874	-301.969	0.5884	-300.214
0.5922	-306.559	0.5876	-301.934	0.5886	-300.24
0.5924	-306.577	0.5878	-302.017	0.5888	-300.222
0.5926	-306.542	0.588	-301.947	0.589	-300.183
0.5928	-306.577	0.5882	-301.99	0.5892	-300.139
0.593	-306.616	0.5884	-302.004	0.5894	-300.104
0.5932	-306.489	0.5886	-301.99	0.5896	-300.122
0.5934	-306.524	0.5888	-302.039	0.5898	-300.065
0.5936	-306.481	0.589	-301.986	0.59	-299.982
0.5938	-306.393	0.5892	-301.903	0.5902	-299.934
0.594	-306.441	0.5896	-301.85	0.5904	-299.951
0.5942	-306.397	0.5898	-301.824	0.5906	-299.907
0.5944	-306.371	0.59	-301.885	0.5908	-299.864
0.5946	-306.402	0.5902	-301.785	0.591	-299.837
0.5948	-306.424	0.5904	-301.706	0.5912	-299.794
0.595	-306.319	0.5906	-301.697	0.5914	-299.737
0.5952	-306.279	0.5908	-301.632	0.5916	-299.728
0.5954	-306.214	0.591	-301.557	0.5918	-299.68
0.5956	-306.196	0.5912	-301.496	0.592	-299.689
0.5958	-306.17	0.5914	-301.461	0.5922	-299.649
0.596	-306.179	0.5916	-301.583	0.5924	-299.627
0.5962	-306.244	0.5918	-301.549	0.5926	-299.64
0.5964	-306.31	0.5922	-301.426	0.5928	-299.505
0.5966	-306.319	0.5924	-301.356	0.5932	-299.452
0.5968	-306.288	0.5926	-301.33	0.5934	-299.514
0.5972	-306.249	0.5928	-301.365	0.5936	-299.435
0.5974	-306.113	0.593	-301.387	0.5938	-299.395
0.5976	-306.078	0.5934	-301.347	0.594	-299.334
0.5978	-306.113	0.5936	-301.229	0.5942	-299.303
0.598	-306.244	0.5938	-301.185	0.5944	-299.203
0.5982	-306.209	0.594	-301.207	0.5946	-299.177
0.5984	-306.152	0.5942	-301.229	0.5948	-299.133
0.5986	-306.205	0.5944	-301.133	0.595	-299.102
0.5988	-306.152	0.5946	-301.071	0.5952	-299.142
0.599	-306.174	0.5948	-301.098	0.5956	-299.102
0.5992	-306.148	0.595	-301.054	0.5958	-299.076
0.5994	-306.095	0.5952	-300.971	0.596	-299.058
0.5996	-306.152	0.5954	-301.006	0.5962	-299.076
0.5998	-306.161	0.5956	-300.918	0.5964	-299.045
0.6	-306.065	0.5958	-300.87	0.5966	-298.988
0.6002	-306.056	0.596	-300.853	0.597	-298.971
0.6004	-305.995	0.5962	-300.783	0.5972	-298.958
0.6008	-305.947	0.5964	-300.734	0.5974	-298.896
0.601	-305.898	0.5966	-300.691	0.5976	-298.809
0.6012	-305.885	0.5968	-300.621	0.5978	-298.883
0.6016	-305.92	0.597	-300.647	0.598	-298.805
0.6018	-305.837	0.5974	-300.568	0.5982	-298.94
0.602	-305.855	0.5976	-300.489	0.5984	-299.076
0.6022	-305.789	0.5978	-300.559	0.5988	-299.045
0.6024	-305.776	0.598	-300.682	0.599	-298.949
0.6026	-305.82	0.5982	-300.695	0.5992	-298.966
0.6028	-305.723	0.5986	-300.524	0.5994	-298.91
0.603	-305.737	0.599	-300.507	0.5998	-298.932
0.6032	-305.675	0.5992	-300.494	0.6	-299.01
0.6034	-305.697	0.5994	-300.472	0.6002	-298.98
0.6036	-305.618	0.5996	-300.437	0.6004	-299.006
0.6038	-305.579	0.5998	-300.415	0.6006	-298.997
0.604	-305.605	0.6002	-300.463	0.6008	-298.953
0.6042	-305.57	0.6004	-300.406	0.601	-298.932
0.6044	-305.526	0.6006	-300.345	0.6012	-298.879
0.6048	-305.518	0.6008	-300.384	0.6014	-298.853
0.605	-305.526	0.601	-300.279	0.6016	-298.796
0.6052	-305.518	0.6012	-300.201	0.6018	-298.783
0.6054	-305.474	0.6014	-300.179	0.602	-298.77
0.6056	-305.505	0.6016	-300.026	0.6022	-298.73
0.606	-305.522	0.6018	-300.056	0.6024	-298.616
0.6062	-305.465	0.602	-300.03	0.6028	-298.756
0.6064	-305.513	0.6022	-299.907	0.603	-298.853
0.6066	-305.505	0.6024	-299.956	0.6032	-298.879
0.6068	-305.531	0.6026	-300.034	0.6034	-299.015
0.607	-305.544	0.603	-300.026	0.6036	-299.093
0.6072	-305.505	0.6032	-300.061	0.6038	-299.15
0.6074	-305.461	0.6036	-300.082	0.604	-299.177
0.6076	-305.47	0.6038	-300.043	0.6042	-299.133
0.6078	-305.456	0.604	-299.929	0.6046	-299.098
0.608	-305.47	0.6042	-299.942	0.6048	-299.08
0.6082	-305.443	0.6048	-299.886	0.605	-299.037
0.6084	-305.496	0.605	-299.798	0.6052	-299.08
0.6086	-305.505	0.6052	-299.728	0.6054	-298.988
0.6088	-305.57	0.6056	-299.71	0.6056	-298.866
0.609	-305.588	0.606	-299.654	0.6058	-298.783
0.6092	-305.518	0.6062	-299.584	0.606	-298.8
0.6094	-305.5	0.6064	-299.544	0.6062	-298.748
0.6096	-305.483	0.6066	-299.522	0.6064	-298.739
0.6098	-305.57	0.6068	-299.505	0.6066	-298.818
0.61	-305.509	0.6072	-299.382	0.6068	-298.993
0.6102	-305.491	0.6074	-299.334	0.607	-299.05
0.6104	-305.483	0.6078	-299.299	0.6072	-299.072
0.6106	-305.426	0.608	-299.312	0.6074	-298.953
0.6108	-305.413	0.6084	-299.33	0.6076	-298.892
0.611	-305.36	0.6086	-299.273	0.6078	-298.831
0.6112	-305.334	0.6088	-299.251	0.608	-298.853
0.6114	-305.321	0.609	-299.347	0.6082	-298.91
0.6116	-305.281	0.6092	-299.334	0.6084	-299.054
0.6118	-305.238	0.6094	-299.308	0.6086	-299.229
0.612	-305.211	0.6096	-299.177	0.6088	-299.277
0.6122	-305.15	0.6098	-299.111	0.609	-299.225
0.6124	-305.172	0.61	-299.255	0.6092	-299.146
0.6126	-305.098	0.6102	-299.334	0.6094	-299.028
0.6128	-305.067	0.6104	-299.321	0.6096	-298.975
0.613	-305.036	0.6106	-299.369	0.6098	-298.879
0.6132	-304.984	0.6108	-299.295	0.61	-298.796
0.6136	-304.923	0.611	-299.273	0.6102	-298.756
0.6138	-304.953	0.6112	-299.172	0.6104	-298.708
0.614	-304.861	0.6114	-299.08	0.6106	-298.669
0.6142	-304.783	0.6116	-299.037	0.6108	-298.608
0.6144	-304.774	0.6118	-299.023	0.611	-298.573
0.6146	-304.708	0.612	-298.988	0.6112	-298.612
0.6148	-304.734	0.6122	-298.949	0.6114	-298.529
0.6152	-304.629	0.6124	-298.927	0.6116	-298.538
0.6154	-304.546	0.6126	-298.862	0.612	-298.573
0.6156	-304.603	0.6128	-298.818	0.6122	-298.437
0.616	-304.581	0.613	-298.835	0.6124	-298.354
0.6164	-304.612	0.6132	-298.765	0.6126	-298.389
0.6166	-304.682	0.6134	-298.721	0.6128	-298.45
0.6168	-304.638	0.6136	-298.669	0.613	-298.538
0.617	-304.73	0.6138	-298.651	0.6132	-298.525
0.6172	-304.804	0.614	-298.555	0.6134	-298.538
0.6174	-304.848	0.6142	-298.533	0.6136	-298.673
0.6176	-304.8	0.6144	-298.494	0.6138	-298.625
0.6178	-304.726	0.6146	-298.481	0.614	-298.7
0.618	-304.599	0.6148	-298.542	0.6142	-298.612
0.6182	-304.625	0.615	-298.555	0.6144	-298.595
0.6184	-304.682	0.6152	-298.533	0.6146	-298.533
0.6186	-304.603	0.6154	-298.446	0.6148	-298.389
0.6188	-304.577	0.6156	-298.476	0.6152	-298.424
0.619	-304.498	0.6158	-298.446	0.6154	-298.463
0.6192	-304.537	0.616	-298.503	0.6156	-298.349
0.6194	-304.577	0.6162	-298.468	0.6158	-298.271
0.6196	-304.691	0.6164	-298.419	0.616	-298.293
0.6198	-304.647	0.6166	-298.428	0.6162	-298.258
0.62	-304.638	0.6168	-298.345	0.6164	-298.17
0.6204	-304.581	0.617	-298.253	0.6166	-298.069
0.6206	-304.59	0.6172	-298.314	0.6168	-298.048
0.6208	-304.467	0.6174	-298.288	0.617	-297.991
0.621	-304.559	0.6176	-298.266	0.6172	-297.969
0.6212	-304.481	0.6178	-298.201	0.6176	-297.881
0.6214	-304.507	0.618	-298.109	0.6178	-297.842
0.6216	-304.489	0.6182	-298.096	0.618	-297.929
0.6218	-304.38	0.6184	-298.017	0.6182	-297.96
0.6222	-304.31	0.6186	-297.986	0.6186	-297.973
0.6224	-304.354	0.6188	-297.899	0.6188	-298.026
0.6226	-304.319	0.619	-297.868	0.619	-298.113
0.6228	-304.244	0.6192	-297.837	0.6192	-298.196
0.6232	-304.179	0.6194	-297.846	0.6194	-298.188
0.6234	-304.152	0.6196	-297.829	0.6196	-298.174
0.6236	-304.109	0.6198	-297.772	0.6198	-298.166
0.6238	-304.13	0.6206	-297.829	0.62	-298.157
0.624	-304.205	0.6208	-297.802	0.6202	-298.122
0.6242	-304.165	0.621	-297.781	0.6204	-298.061
0.6244	-304.2	0.6212	-297.746	0.6206	-297.964
0.6246	-304.13	0.6214	-297.728	0.6208	-297.938
0.6248	-304.091	0.6216	-297.649	0.621	-297.96
0.6252	-304.122	0.622	-297.57	0.6212	-298.026
0.6254	-304.087	0.6222	-297.549	0.6214	-297.942
0.6256	-304.069	0.6226	-297.575	0.6216	-297.89
0.6258	-303.964	0.6228	-297.518	0.6218	-297.846
0.626	-303.938	0.623	-297.435	0.622	-297.759
0.6262	-304.021	0.6232	-297.422	0.6222	-297.868
0.6264	-304.004	0.6234	-297.356	0.6224	-297.837
0.6266	-303.903	0.6236	-297.369	0.6226	-297.711
0.6268	-303.925	0.6238	-297.299	0.6228	-297.662
0.627	-303.811	0.624	-297.356	0.623	-297.605
0.6274	-303.789	0.6242	-297.321	0.6232	-297.566
0.6276	-303.833	0.6246	-297.251	0.6236	-297.579
0.6278	-303.719	0.6248	-297.185	0.6238	-297.562
0.628	-303.737	0.6254	-297.089	0.624	-297.505
0.6282	-303.715	0.6256	-297.124	0.6242	-297.522
0.6284	-303.675	0.6258	-297.085	0.6244	-297.474
0.6286	-303.71	0.626	-297.037	0.625	-297.439
[truncated: 38,317 more rows]

## Sheet: Fig_1b_0g_mag
experiment 1		experiment 2		experiment 3
time [s]	current density [mA/cm2]	time [s]	current density [mA/cm2]	time [s]	current density [mA/cm2]
0	-3.3109e-05	0	-3.3109e-05	0	-3.3109e-05
0.1872	-597.644	0.1872	-588.773	0.1872	-584.428
0.1874	-597.469	0.1874	-588.686	0.1874	-584.257
0.1876	-597.311	0.1876	-588.454	0.1876	-584.078
0.1878	-597.018	0.188	-588.288	0.1878	-583.973
0.188	-596.926	0.1882	-588.174	0.188	-583.846
0.1882	-596.764	0.1884	-588.003	0.1882	-583.728
0.1884	-596.629	0.1886	-587.815	0.1884	-583.644
0.1886	-596.475	0.1888	-587.736	0.1886	-583.461
0.1888	-596.51	0.189	-587.627	0.1888	-583.334
0.189	-596.318	0.1892	-587.535	0.189	-583.259
0.1892	-596.362	0.1894	-587.377	0.1892	-583.128
0.1894	-596.305	0.1896	-587.307	0.1894	-583.075
0.1896	-596.156	0.1898	-587.25	0.1896	-582.962
0.1898	-596.029	0.19	-587.075	0.1898	-582.87
0.19	-595.985	0.1902	-587.014	0.19	-582.734
0.1902	-595.832	0.1904	-586.865	0.1904	-582.612
0.1904	-595.692	0.1906	-586.716	0.1906	-582.45
0.1906	-595.64	0.1908	-586.638	0.1908	-582.318
0.1908	-595.539	0.191	-586.537	0.191	-582.279
0.191	-595.416	0.1912	-586.384	0.1912	-582.222
0.1912	-595.377	0.1914	-586.253	0.1914	-582.012
0.1914	-595.211	0.1916	-586.148	0.1916	-581.946
0.1916	-595.101	0.1918	-586.047	0.1918	-581.811
0.1918	-595.053	0.192	-585.924	0.192	-581.767
0.192	-594.957	0.1922	-585.815	0.1922	-581.658
0.1922	-594.869	0.1924	-585.723	0.1924	-581.618
0.1924	-594.786	0.1926	-585.688	0.1926	-581.596
0.1926	-594.725	0.1928	-585.644	0.1928	-581.364
0.1928	-594.585	0.193	-585.592	0.193	-581.286
0.193	-594.519	0.1932	-585.434	0.1932	-581.132
0.1932	-594.34	0.1934	-585.39	0.1934	-581.019
0.1934	-594.248	0.1936	-585.25	0.1936	-580.962
0.1936	-594.095	0.1938	-585.145	0.1938	-580.782
0.1938	-593.937	0.194	-585.04	0.194	-580.725
0.194	-593.727	0.1942	-584.9	0.1942	-580.686
0.1942	-593.644	0.1944	-584.765	0.1944	-580.612
0.1944	-593.526	0.1946	-584.717	0.1946	-580.476
0.1946	-593.36	0.1948	-584.467	0.1948	-580.327
0.1948	-593.403	0.195	-584.415	0.195	-580.297
0.195	-593.316	0.1952	-584.261	0.1952	-580.17
0.1952	-593.202	0.1954	-584.113	0.1954	-580.113
0.1954	-593.15	0.1956	-583.968	0.1956	-579.916
0.1956	-592.988	0.1958	-583.798	0.1958	-579.881
0.1958	-592.9	0.196	-583.693	0.196	-579.71
0.196	-592.883	0.1962	-583.574	0.1962	-579.601
0.1962	-592.751	0.1964	-583.404	0.1964	-579.531
0.1964	-592.734	0.1966	-583.347	0.1966	-579.553
0.1966	-592.708	0.1968	-583.316	0.1968	-579.452
0.1968	-592.69	0.197	-583.202	0.197	-579.321
0.197	-592.655	0.1972	-583.014	0.1972	-579.273
0.1972	-592.524	0.1974	-582.962	0.1974	-579.089
0.1974	-592.432	0.1976	-582.865	0.1976	-578.988
0.1976	-592.331	0.1978	-582.809	0.198	-578.822
0.1978	-592.204	0.198	-582.677	0.1982	-578.712
0.198	-592.112	0.1982	-582.62	0.1984	-578.629
0.1982	-592.025	0.1984	-582.397	0.1986	-578.533
0.1984	-591.828	0.1986	-582.472	0.1988	-578.48
0.1986	-591.692	0.1988	-582.402	0.199	-578.257
0.1988	-591.683	0.199	-582.266	0.1992	-578.248
0.199	-591.587	0.1992	-582.17	0.1994	-578.095
0.1992	-591.526	0.1994	-582.008	0.1996	-578.003
0.1994	-591.5	0.1996	-581.841	0.2	-578.034
0.1996	-591.421	0.1998	-581.771	0.2002	-577.898
0.1998	-591.312	0.2	-581.644	0.2004	-577.767
0.2	-591.171	0.2002	-581.513	0.2006	-577.697
0.2002	-590.966	0.2004	-581.391	0.2008	-577.649
0.2004	-591.005	0.2006	-581.216	0.201	-577.5
0.2006	-590.887	0.201	-581.102	0.2012	-577.434
0.2008	-590.677	0.2012	-581.076	0.2014	-577.251
0.201	-590.633	0.2014	-581.023	0.2016	-577.041
0.2012	-590.467	0.2016	-580.887	0.2018	-576.936
0.2014	-590.506	0.2018	-580.734	0.202	-576.804
0.2016	-590.406	0.202	-580.634	0.2022	-576.708
0.2018	-590.327	0.2022	-580.546	0.2024	-576.677
0.202	-590.244	0.2024	-580.441	0.2026	-576.524
0.2022	-590.152	0.2026	-580.253	0.2028	-576.424
0.2024	-590.182	0.2028	-580.279	0.203	-576.358
0.2026	-590.226	0.203	-580.2	0.2032	-576.284
0.2028	-590.187	0.2032	-580.113	0.2034	-576.192
0.203	-590.082	0.2034	-580.008	0.2036	-576.034
0.2032	-589.942	0.2036	-579.859	0.2038	-575.907
0.2034	-589.863	0.2038	-579.806	0.204	-575.772
0.2038	-589.854	0.204	-579.728	0.2042	-575.675
0.204	-589.78	0.2042	-579.583	0.2044	-575.702
0.2042	-589.727	0.2044	-579.452	0.2046	-575.54
0.2044	-589.605	0.2046	-579.351	0.2048	-575.478
0.2046	-589.495	0.2048	-579.22	0.205	-575.461
0.2048	-589.478	0.205	-579.093	0.2052	-575.378
0.205	-589.347	0.2052	-578.988	0.2054	-575.316
0.2052	-589.307	0.2054	-578.922	0.2056	-575.259
0.2054	-589.18	0.2056	-578.892	0.2058	-575.111
0.2056	-588.983	0.2058	-578.769	0.206	-575.058
0.2058	-588.953	0.206	-578.66	0.2062	-575.115
0.206	-588.778	0.2062	-578.581	0.2064	-574.997
0.2062	-588.677	0.2064	-578.445	0.2066	-574.936
0.2064	-588.568	0.2066	-578.318	0.2068	-574.866
0.2066	-588.436	0.2068	-578.275	0.207	-574.774
0.2068	-588.353	0.207	-578.222	0.2072	-574.669
0.207	-588.239	0.2072	-578.03	0.2074	-574.52
0.2072	-588.191	0.2074	-577.938	0.2078	-574.362
0.2074	-588.034	0.2076	-577.811	0.208	-574.345
0.2076	-587.968	0.2078	-577.684	0.2082	-574.257
0.2078	-587.863	0.208	-577.627	0.2084	-574.179
0.208	-587.776	0.2082	-577.548	0.2086	-574.1
0.2082	-587.692	0.2084	-577.4	0.2088	-573.99
0.2084	-587.57	0.2086	-577.308	0.209	-573.894
0.2086	-587.474	0.2088	-577.168	0.2092	-573.881
0.2088	-587.377	0.209	-577.098	0.2094	-573.89
0.209	-587.399	0.2092	-576.975	0.2096	-573.697
0.2092	-587.338	0.2094	-576.936	0.2098	-573.601
0.2094	-587.246	0.2096	-576.817	0.21	-573.509
0.2096	-587.198	0.2098	-576.677	0.2102	-573.365
0.2098	-587.128	0.21	-576.555	0.2104	-573.33
0.21	-587.036	0.2104	-576.476	0.2106	-573.146
0.2102	-587.088	0.2106	-576.371	0.2108	-573.071
0.2104	-587.097	0.2108	-576.275	0.211	-572.94
0.2106	-587.049	0.211	-576.196	0.2112	-572.831
0.2108	-586.848	0.2112	-576.135	0.2114	-572.796
0.211	-586.734	0.2114	-575.964	0.2116	-572.695
0.2112	-586.598	0.2116	-575.85	0.2118	-572.586
0.2114	-586.607	0.2118	-575.763	0.212	-572.485
0.2116	-586.393	0.212	-575.64	0.2122	-572.349
0.2118	-586.239	0.2122	-575.548	0.2124	-572.301
0.2122	-586.165	0.2124	-575.452	0.2126	-572.201
0.2124	-586.021	0.2126	-575.308	0.2128	-572.082
0.2128	-585.959	0.2128	-575.229	0.213	-571.982
0.213	-585.828	0.213	-575.22	0.2132	-571.925
0.2132	-585.784	0.2132	-575.189	0.2134	-571.872
0.2134	-585.71	0.2134	-575.058	0.2136	-571.767
0.2136	-585.618	0.2136	-575.028	0.2138	-571.684
0.2138	-585.579	0.2138	-574.927	0.214	-571.627
0.214	-585.447	0.214	-574.831	0.2142	-571.566
0.2142	-585.32	0.2142	-574.699	0.2144	-571.496
0.2144	-585.15	0.2144	-574.656	0.2146	-571.373
0.2146	-585.036	0.2146	-574.586	0.2148	-571.299
0.2148	-584.909	0.2148	-574.537	0.215	-571.233
0.215	-584.813	0.2152	-574.411	0.2152	-571.22
0.2152	-584.738	0.2154	-574.253	0.2154	-571.142
0.2154	-584.642	0.2156	-574.2	0.2156	-571.006
0.2156	-584.686	0.2158	-574.008	0.2158	-570.971
0.2158	-584.568	0.216	-573.907	0.216	-570.818
0.216	-584.524	0.2162	-573.754	0.2162	-570.594
0.2162	-584.441	0.2164	-573.715	0.2164	-570.516
0.2164	-584.323	0.2166	-573.597	0.2172	-570.345
0.2166	-584.266	0.2168	-573.505	0.2174	-570.323
0.2168	-584.17	0.217	-573.325	0.2176	-570.183
0.217	-584.191	0.2172	-573.22	0.2178	-570.082
0.2172	-584.2	0.2174	-573.067	0.218	-569.938
0.2174	-584.178	0.2176	-573.032	0.2182	-569.833
0.2176	-584.069	0.2178	-572.966	0.2184	-569.693
0.2178	-583.911	0.218	-572.831	0.2186	-569.645
0.218	-583.841	0.2182	-572.787	0.2188	-569.527
0.2182	-583.644	0.2184	-572.678	0.219	-569.387
0.2184	-583.579	0.2186	-572.586	0.2192	-569.404
0.2186	-583.417	0.2188	-572.459	0.2194	-569.264
0.2188	-583.369	0.219	-572.349	0.2196	-569.133
0.219	-583.356	0.2192	-572.249	0.2198	-569.054
0.2192	-583.194	0.2196	-572.231	0.22	-568.905
0.2194	-583.071	0.2198	-572.157	0.2202	-568.848
0.2196	-582.984	0.22	-572.131	0.2204	-568.783
0.2198	-582.809	0.2202	-572.113	0.2206	-568.669
0.22	-582.682	0.2204	-571.955	0.2208	-568.581
0.2202	-582.528	0.2206	-571.925	0.221	-568.441
0.2204	-582.454	0.2208	-571.837	0.2212	-568.336
0.2206	-582.38	0.221	-571.763	0.2214	-568.266
0.2208	-582.24	0.2212	-571.693	0.2216	-568.157
0.221	-582.292	0.2214	-571.737	0.2218	-568.034
0.2212	-582.244	0.2216	-571.632	0.222	-567.964
0.2214	-582.2	0.2218	-571.509	0.2222	-567.907
0.2216	-582.126	0.222	-571.317	0.2224	-567.732
0.2218	-582.248	0.2222	-571.115	0.2226	-567.649
0.222	-582.104	0.2224	-570.988	0.2228	-567.509
0.2222	-582.025	0.2226	-570.783	0.223	-567.356
0.2224	-581.859	0.2228	-570.708	0.2232	-567.325
0.2226	-581.92	0.223	-570.581	0.2234	-567.282
0.2228	-581.968	0.2232	-570.489	0.2236	-567.194
0.223	-581.868	0.2234	-570.314	0.224	-567.063
0.2232	-581.75	0.2236	-570.166	0.2242	-567.102
0.2234	-581.631	0.2238	-570.122	0.2244	-566.988
0.2236	-581.561	0.224	-569.977	0.2246	-566.932
0.2238	-581.5	0.2242	-569.903	0.2248	-566.879
0.224	-581.456	0.2244	-569.82	0.225	-566.862
0.2242	-581.264	0.2246	-569.741	0.2252	-566.7
0.2244	-581.076	0.225	-569.619	0.2254	-566.568
0.2246	-580.936	0.2252	-569.544	0.2256	-566.481
0.2248	-580.804	0.2256	-569.457	0.2258	-566.385
0.225	-580.752	0.2258	-569.409	0.226	-566.31
0.2252	-580.699	0.226	-569.321	0.2262	-566.227
0.2254	-580.603	0.2262	-569.238	0.2264	-566.166
0.2256	-580.463	0.2264	-569.282	0.2266	-566.175
0.2258	-580.419	0.2266	-569.356	0.2268	-566.074
0.226	-580.27	0.2268	-569.325	0.227	-566.008
0.2262	-580.227	0.227	-569.168	0.2272	-565.96
0.2264	-580.31	0.2272	-569.12	0.2274	-565.886
0.2266	-580.227	0.2274	-569.142	0.2276	-565.868
0.2268	-580.03	0.2276	-569.023	0.2278	-565.746
0.227	-579.885	0.2278	-568.87	0.228	-565.785
0.2272	-579.758	0.228	-568.783	0.2282	-565.728
0.2274	-579.566	0.2282	-568.595	0.2284	-565.579
0.2276	-579.461	0.2284	-568.516	0.2286	-565.562
0.2278	-579.526	0.2286	-568.533	0.2288	-565.487
0.228	-579.504	0.229	-568.472	0.229	-565.426
0.2282	-579.413	0.2292	-568.402	0.2292	-565.339
0.2284	-579.277	0.2294	-568.284	0.2294	-565.247
0.2286	-579.198	0.2296	-568.244	0.2296	-565.172
0.2288	-579.124	0.2298	-568.148	0.2298	-565.155
0.229	-579.049	0.23	-568.047	0.23	-565.01
0.2292	-578.984	0.2302	-567.842	0.2302	-564.901
0.2294	-578.861	0.2304	-567.776	0.2306	-564.914
0.2296	-578.743	0.2306	-567.627	0.2308	-564.888
0.2298	-578.69	0.2308	-567.571	0.231	-564.77
0.23	-578.599	0.231	-567.409	0.2312	-564.695
0.2302	-578.476	0.2312	-567.382	0.2314	-564.634
0.2304	-578.297	0.2314	-567.242	0.2316	-564.52
0.2306	-578.244	0.2316	-567.164	0.2318	-564.402
0.2308	-578.213	0.2318	-567.12	0.2322	-564.315
0.231	-578.148	0.232	-567.063	0.2324	-564.306
0.2312	-578.03	0.2322	-566.927	0.2326	-564.148
0.2314	-577.964	0.2326	-566.809	0.2328	-564.113
0.2316	-577.859	0.2328	-566.761	0.233	-563.986
0.2318	-577.745	0.233	-566.612	0.2332	-563.894
0.232	-577.697	0.2332	-566.73	0.2334	-563.846
0.2322	-577.631	0.2334	-566.621	0.2336	-563.671
0.2324	-577.531	0.2336	-566.472	0.2338	-563.575
0.2326	-577.426	0.2338	-566.529	0.234	-563.597
0.2328	-577.294	0.234	-566.455	0.2342	-563.435
0.233	-577.246	0.2342	-566.38	0.2344	-563.479
0.2332	-577.054	0.2344	-566.367	0.2346	-563.352
0.2334	-576.905	0.2346	-566.218	0.2348	-563.404
0.2336	-576.787	0.2348	-566.227	0.2354	-563.439
0.2338	-576.629	0.235	-566.148	0.2356	-563.33
0.234	-576.594	0.2352	-565.96	0.2358	-563.291
0.2342	-576.537	0.2354	-565.934	0.236	-563.111
0.2344	-576.459	0.2356	-565.807	0.2362	-562.901
0.2346	-576.336	0.2358	-565.641	0.2364	-562.818
0.2348	-576.214	0.236	-565.566	0.2366	-562.761
0.235	-576.109	0.2362	-565.501	0.2368	-562.709
0.2352	-576.06	0.2364	-565.317	0.237	-562.647
0.2356	-575.872	0.2366	-565.308	0.2372	-562.468
0.2358	-575.815	0.237	-565.264	0.2374	-562.385
0.236	-575.728	0.2374	-565.238	0.2376	-562.231
0.2362	-575.64	0.2376	-565.089	0.2378	-562.262
0.2364	-575.544	0.2378	-565.067	0.238	-562.161
0.2366	-575.421	0.238	-564.936	0.2382	-562.126
0.2368	-575.338	0.2382	-564.875	0.2384	-562.07
0.237	-575.281	0.2388	-564.831	0.2386	-562.039
0.2372	-575.233	0.239	-564.774	0.2388	-562.074
0.2374	-575.168	0.2392	-564.7	0.239	-561.982
0.2376	-575.076	0.2394	-564.774	0.2392	-561.873
0.2378	-574.975	0.2396	-564.748	0.2394	-561.886
0.238	-574.914	0.2398	-564.621	0.2396	-561.873
0.2382	-574.831	0.24	-564.599	0.2398	-561.711
0.2384	-574.848	0.2402	-564.547	0.24	-561.61
0.2386	-574.857	0.2404	-564.441	0.2402	-561.474
0.2388	-574.769	0.2406	-564.367	0.2404	-561.496
0.239	-574.708	0.2408	-564.262	0.2406	-561.527
0.2392	-574.577	0.241	-564.148	0.2408	-561.4
0.2394	-574.472	0.2412	-564.013	0.241	-561.365
0.2396	-574.354	0.2414	-563.908	0.2412	-561.321
0.2398	-574.31	0.2416	-563.807	0.2414	-561.33
0.24	-574.144	0.2418	-563.706	0.2416	-561.142
0.2402	-574.117	0.242	-563.676	0.2418	-561.098
0.2404	-574.034	0.2422	-563.698	0.242	-560.976
0.2406	-573.899	0.2424	-563.566	0.2422	-560.875
0.2408	-573.846	0.2426	-563.417	0.2424	-560.805
0.241	-573.737	0.2428	-563.317	0.2426	-560.818
0.2412	-573.627	0.243	-563.277	0.2428	-560.835
0.2414	-573.693	0.2432	-563.251	0.243	-560.805
0.2416	-573.605	0.2434	-563.076	0.2432	-560.726
0.2418	-573.566	0.2436	-562.958	0.2434	-560.669
0.242	-573.478	0.2438	-562.949	0.2436	-560.538
0.2422	-573.439	0.244	-562.879	0.2438	-560.472
0.2424	-573.417	0.2442	-562.949	0.244	-560.35
0.2426	-573.325	0.2444	-562.792	0.2442	-560.232
0.2428	-573.316	0.2446	-562.709	0.2444	-560.14
0.243	-573.233	0.2448	-562.765	0.2446	-560.083
0.2432	-573.22	0.245	-562.687	0.2448	-559.991
0.2436	-573.264	0.2452	-562.547	0.2452	-559.776
0.2438	-573.172	0.2454	-562.468	0.2454	-559.685
0.244	-573.102	0.2456	-562.367	0.2456	-559.558
0.2442	-573.137	0.2458	-562.267	0.2458	-559.536
0.2444	-573.111	0.246	-562.231	0.246	-559.448
0.2446	-573.102	0.2462	-562.135	0.2462	-559.361
0.2448	-573.089	0.2464	-561.973	0.2464	-559.229
0.245	-572.892	0.2466	-562	0.2466	-559.138
0.2452	-572.914	0.2468	-561.912	0.2468	-559.015
0.2454	-572.857	0.247	-561.824	0.247	-558.971
0.2456	-572.726	0.2472	-561.654	0.2472	-558.875
0.2458	-572.699	0.2474	-561.553	0.2476	-558.822
0.246	-572.669	0.2476	-561.483	0.2478	-558.831
0.2462	-572.577	0.2478	-561.439	0.248	-558.766
0.2464	-572.516	0.248	-561.321	0.2482	-558.713
0.2466	-572.533	0.2482	-561.33	0.2484	-558.612
0.2468	-572.564	0.2484	-561.299	0.2486	-558.569
0.247	-572.424	0.2486	-561.216	0.2488	-558.52
0.2472	-572.38	0.2488	-561.168	0.249	-558.411
0.2474	-572.266	0.2492	-561.019	0.2492	-558.359
0.2476	-572.152	0.2494	-560.971	0.2494	-558.249
0.2478	-571.991	0.2496	-561.019	0.2496	-558.201
0.2482	-571.798	0.2498	-560.901	0.2498	-558.118
0.2484	-571.776	0.25	-560.796	0.25	-558.433
0.2486	-571.75	0.2502	-560.695	0.2502	-558.49
0.2488	-571.649	0.2504	-560.551	0.2504	-558.31
0.249	-571.597	0.2506	-560.498	0.2506	-558.162
0.2492	-571.588	0.2508	-560.446	0.2508	-558.109
0.2494	-571.448	0.251	-560.372	0.251	-558.135
0.2496	-571.426	0.2512	-560.332	0.2512	-558.153
0.2498	-571.365	0.2514	-560.315	0.2514	-558.17
0.25	-571.413	0.2516	-560.179	0.2516	-558.092
0.2502	-571.347	0.252	-560.122	0.2518	-558.179
0.2504	-571.282	0.2522	-560.004	0.252	-558.061
0.2506	-571.238	0.2524	-559.899	0.2522	-558.043
0.2508	-571.133	0.2526	-559.855	0.2524	-557.921
0.251	-571.071	0.2528	-559.807	0.2526	-557.934
0.2512	-570.971	0.253	-559.755	0.2528	-557.912
0.2514	-570.94	0.2532	-559.768	0.253	-557.921
0.2516	-570.861	0.2534	-559.698	0.2534	-557.952
0.2518	-570.8	0.2536	-559.645	0.2536	-557.846
0.252	-570.73	0.2538	-559.566	0.2538	-557.72
0.2522	-570.573	0.254	-559.698	0.254	-557.654
0.2524	-570.52	0.2542	-559.615	0.2542	-557.663
0.2526	-570.472	0.2544	-559.505	0.2544	-557.689
0.2528	-570.354	0.2546	-559.466	0.2546	-557.706
0.253	-570.336	0.2548	-559.356	0.2548	-557.588
0.2532	-570.222	0.255	-559.286	0.255	-557.479
0.2536	-570.144	0.2552	-559.216	0.2552	-557.518
0.2538	-570.03	0.2554	-559.085	0.2554	-557.47
0.254	-570.082	0.2556	-558.98	0.2556	-557.404
0.2542	-569.934	0.2558	-558.945	0.2558	-557.356
0.2544	-569.807	0.256	-558.836	0.256	-557.317
0.2546	-569.846	0.2562	-558.822	0.2562	-557.4
0.2548	-569.767	0.2564	-558.704	0.2564	-557.269
0.255	-569.732	0.2566	-558.59	0.2566	-557.098
0.2554	-569.592	0.2568	-558.477	0.257	-557.151
0.2556	-569.5	0.257	-558.35	0.2572	-557.068
0.2558	-569.474	0.2572	-558.24	0.2574	-556.998
0.256	-569.452	0.2574	-558.157	0.2576	-556.888
0.2562	-569.365	0.2576	-558.109	0.258	-556.796
0.2564	-569.325	0.2578	-558.017	0.2582	-556.844
0.2568	-569.185	0.258	-557.886	0.2584	-556.722
0.257	-569.072	0.2582	-557.811	0.2586	-556.591
0.2572	-568.984	0.2584	-557.746	0.2588	-556.608
0.2574	-568.888	0.2586	-557.755	0.259	-556.542
0.2576	-568.791	0.2588	-557.61	0.2592	-556.407
0.2578	-568.752	0.259	-557.479	0.2594	-556.236
0.258	-568.673	0.2592	-557.448	0.2596	-556.153
0.2582	-568.525	0.2594	-557.326	0.2598	-556.026
0.2584	-568.516	0.2596	-557.448	0.26	-555.855
0.2586	-568.546	0.2598	-557.378	0.2602	-555.812
0.2588	-568.424	0.26	-557.335	0.2604	-555.763
0.259	-568.551	0.2602	-557.413	0.2606	-555.641
0.2592	-568.586	0.2604	-557.374	0.2608	-555.75
0.2594	-568.367	0.2606	-557.33	0.261	-555.68
0.2596	-568.275	0.2608	-557.282	0.2612	-555.619
0.2598	-568.192	0.261	-557.138	0.2614	-555.654
0.26	-568.209	0.2612	-557.063	0.2616	-555.501
0.2602	-568.144	0.2614	-557.002	0.2618	-555.383
0.2604	-567.999	0.2616	-556.989	0.262	-555.37
0.2606	-567.96	0.2618	-556.884	0.2622	-555.313
0.2608	-568.047	0.262	-556.739	0.2624	-555.221
0.261	-567.969	0.2622	-556.661	0.2626	-555.107
0.2612	-568.118	0.2624	-556.556	0.2628	-555.063
0.2614	-568.061	0.2626	-556.455	0.263	-554.901
0.2616	-568.052	0.2628	-556.372	0.2632	-554.993
0.2618	-568.17	0.263	-556.21	0.2634	-555.028
0.262	-568.104	0.2632	-556.184	0.2636	-554.923
0.2622	-567.934	0.2634	-556.092	0.2638	-554.901
0.2624	-567.855	0.2636	-556.083	0.264	-554.814
0.2626	-567.877	0.2638	-556.114	0.2642	-554.713
0.263	-567.811	0.264	-555.991	0.2644	-554.577
0.2632	-567.732	0.2642	-556.057	0.2646	-554.516
0.2634	-567.684	0.2644	-555.917	0.2648	-554.626
0.2636	-567.5	0.2646	-555.82	0.265	-554.477
0.2638	-567.487	0.2648	-555.777	0.2652	-554.332
0.264	-567.369	0.265	-555.763	0.2654	-554.385
0.2642	-567.295	0.2652	-555.785	0.2656	-554.258
0.2644	-567.089	0.2654	-555.755	0.2658	-554.127
0.2648	-567.124	0.2656	-555.855	0.266	-554.079
0.265	-567.163	0.2658	-555.882	0.2664	-554.052
0.2652	-567.102	0.266	-555.79	0.2666	-553.89
0.2654	-567.08	0.2662	-555.588	0.2668	-553.79
0.2656	-566.853	0.2664	-555.597	0.267	-553.645
0.2658	-566.787	0.2666	-555.475	0.2672	-553.549
0.266	-566.717	0.2668	-555.405	0.2676	-553.44
0.2662	-566.665	0.267	-555.282	0.2678	-553.352
0.2664	-566.616	0.2672	-555.203	0.268	-553.37
0.2666	-566.446	0.2674	-555.164	0.2682	-553.265
0.2668	-566.297	0.2676	-555.063	0.2684	-553.199
0.267	-566.244	0.2678	-554.998	0.2686	-553.12
0.2672	-566.227	0.268	-554.923	0.2688	-553.055
0.2674	-566.118	0.2682	-554.849	0.269	-552.976
0.2676	-565.999	0.2684	-554.687	0.2692	-552.923
0.2678	-565.951	0.2686	-554.643	0.2694	-552.98
0.2682	-565.855	0.2688	-554.573	0.2696	-552.941
0.2684	-565.903	0.269	-554.529	0.2698	-552.862
0.2686	-565.785	0.2692	-554.442	0.27	-552.674
0.2688	-565.654	0.2694	-554.372	0.2702	-552.534
0.269	-565.579	0.2696	-554.306	0.2704	-552.464
0.2692	-565.439	0.2698	-554.21	0.2706	-552.451
0.2694	-565.321	0.27	-554.223	0.2708	-552.346
0.2696	-565.352	0.2702	-554.144	0.271	-552.254
0.2698	-565.212	0.2704	-553.982	0.2712	-552.109
0.27	-565.098	0.2706	-553.869	0.2714	-552.131
0.2702	-565.045	0.2708	-553.825	0.2716	-552.031
0.2704	-564.914	0.271	-553.702	0.2718	-551.943
0.2708	-564.757	0.2712	-553.602	0.272	-551.912
0.271	-564.573	0.2714	-553.448	0.2722	-551.904
0.2712	-564.551	0.2716	-553.413	0.2724	-551.746
0.2714	-564.345	0.272	-553.317	0.2726	-551.567
0.2716	-564.319	0.2722	-553.234	0.2728	-551.475
0.2718	-564.21	0.2724	-553.26	0.273	-551.335
0.272	-564.1	0.2726	-553.199	0.2732	-551.168
0.2722	-563.999	0.2728	-553.107	0.2734	-551.103
0.2724	-564.131	0.273	-553.068	0.2736	-551.05
0.2726	-564.021	0.2732	-553.05	0.2738	-551.024
0.2728	-563.89	0.2734	-553.02	0.274	-551.015
0.273	-563.798	0.2736	-553.006	0.2742	-550.901
0.2732	-563.706	0.2738	-552.928	0.2744	-550.884
0.2734	-563.737	0.274	-552.906	0.2746	-550.766
0.2736	-563.728	0.2742	-552.919	0.275	-550.735
0.2738	-563.741	0.2744	-552.941	0.2752	-550.564
0.2742	-563.824	0.2746	-552.963	0.2754	-550.613
0.2744	-563.851	0.2748	-552.998	0.2758	-550.538
0.2746	-563.789	0.275	-552.984	0.276	-550.381
0.2748	-563.759	0.2752	-552.888	0.2762	-550.232
0.275	-563.584	0.2754	-552.941	0.2764	-550.219
0.2752	-563.479	0.2756	-552.91	0.2766	-550.276
0.2754	-563.431	0.2758	-552.862	0.277	-550.087
0.2756	-563.396	0.276	-552.77	0.2772	-549.991
0.2758	-563.282	0.2762	-552.634	0.2774	-549.93
0.276	-563.006	0.2764	-552.503	0.2776	-549.965
0.2762	-563.037	0.2766	-552.42	0.2778	-549.886
0.2764	-562.967	0.2768	-552.267	0.278	-549.869
0.2766	-562.814	0.277	-552.14	0.2782	-549.829
0.2768	-562.8	0.2772	-552.039	0.2784	-549.724
0.277	-562.639	0.2774	-551.974	0.2786	-549.672
0.2774	-562.463	0.2776	-551.921	0.2788	-549.575
0.2776	-562.354	0.2778	-551.89	0.279	-549.619
0.2778	-562.485	0.278	-551.794	0.2792	-549.501
0.278	-562.428	0.2782	-551.873	0.2794	-549.562
0.2782	-562.402	0.2784	-551.904	0.2796	-549.449
0.2784	-562.337	0.2786	-551.917	0.2798	-549.322
0.2786	-562.183	0.2788	-551.803	0.28	-549.252
0.2788	-562.236	0.279	-551.842	0.2802	-549.138
0.279	-562.161	0.2792	-551.864	0.2804	-549.059
0.2792	-562.056	0.2794	-551.838	0.2808	-548.976
0.2794	-562.035	0.2796	-551.772	0.281	-549.033
0.2796	-561.973	0.2798	-551.672	0.2812	-549.151
0.2798	-561.93	0.28	-551.549	0.2814	-549.208
0.28	-561.859	0.2802	-551.676	0.2816	-549.16
0.2802	-561.763	0.2804	-551.759	0.2818	-549.037
0.2804	-561.579	0.2806	-551.615	0.282	-549.217
0.2806	-561.536	0.2808	-551.514	0.2822	-549.208
0.2808	-561.387	0.281	-551.396	0.2824	-549.094
0.281	-561.356	0.2814	-551.387	0.2826	-549.081
0.2812	-561.348	0.2816	-551.326	0.2828	-548.91
0.2814	-561.291	0.2818	-551.243	0.283	-548.845
0.2816	-561.317	0.282	-551.164	0.2834	-548.753
0.2818	-561.352	0.2822	-551.033	0.2836	-548.661
0.282	-561.277	0.2824	-550.976	0.2838	-548.626
0.2822	-561.221	0.2826	-550.906	0.284	-548.691
0.2824	-561.054	0.2828	-550.818	0.2842	-548.604
0.2826	-560.949	0.283	-550.761	0.2844	-548.525
0.2828	-561.041	0.2832	-550.613	0.2846	-548.403
0.283	-560.914	0.2834	-550.473	0.2848	-548.411
0.2832	-560.897	0.2836	-550.429	0.285	-548.455
0.2834	-560.765	0.2838	-550.289	0.2852	-548.508
0.2836	-560.691	0.284	-550.306	0.2854	-548.267
0.2838	-560.617	0.2842	-550.346	0.2856	-548.276
0.284	-560.625	0.2844	-550.354	0.2858	-548.153
0.2842	-560.516	0.2846	-550.245	0.286	-548.184
0.2844	-560.485	0.2848	-550.118	0.2862	-548.105
0.2846	-560.459	0.285	-550.066	0.2864	-547.987
0.2848	-560.472	0.2852	-550.009	0.2866	-547.864
0.285	-560.52	0.2854	-549.917	0.2868	-547.821
0.2852	-560.376	0.2856	-549.869	0.287	-547.851
0.2854	-560.271	0.2858	-549.899	0.2872	-547.707
0.2856	-560.24	0.286	-549.834	0.2874	-547.571
0.2858	-560.175	0.2862	-549.729	0.2876	-547.602
0.286	-560.144	0.2864	-549.689	0.2878	-547.475
0.2862	-560.048	0.2866	-549.707	0.288	-547.295
0.2864	-559.925	0.2868	-549.589	0.2882	-547.357
0.2866	-559.881	0.287	-549.444	0.2886	-547.335
0.2868	-559.82	0.2872	-549.379	0.2888	-547.173
0.287	-559.667	0.2874	-549.313	0.289	-547.16
0.2874	-559.531	0.2876	-549.186	0.2892	-547.147
0.2876	-559.461	0.2878	-549.125	0.2894	-547.164
0.2878	-559.343	0.288	-549.007	0.2896	-547.055
0.288	-559.453	0.2882	-548.98	0.2898	-546.954
0.2882	-559.365	0.2884	-548.849	0.29	-546.823
0.2884	-559.299	0.2886	-548.783	0.2902	-546.853
0.2886	-559.229	0.2888	-548.77	0.2904	-546.731
0.2888	-559.151	0.289	-548.696	0.2906	-546.604
0.289	-559.124	0.2892	-548.508	0.2908	-546.543
0.2892	-559.256	0.2894	-548.473	0.291	-546.468
0.2894	-559.269	0.2896	-548.368	0.2912	-546.481
0.2896	-559.238	0.29	-548.258	0.2914	-546.468
0.2898	-559.159	0.2902	-548.232	0.2916	-546.42
0.29	-559.172	0.2904	-548.158	0.2918	-546.271
0.2902	-559.107	0.2906	-548.184	0.292	-546.302
0.2904	-559.072	0.2908	-548.105	0.2922	-546.271
0.2906	-558.971	0.291	-548.044	0.2924	-546.263
0.2908	-558.962	0.2912	-547.978	0.2926	-546.324
0.291	-558.91	0.2914	-547.926	0.2928	-546.171
0.2912	-558.822	0.2916	-547.913	0.293	-546.293
0.2914	-558.783	0.2918	-547.891	0.2932	-546.481
0.2916	-558.962	0.292	-547.965	0.2934	-546.425
0.2918	-558.936	0.2922	-548.035	0.2936	-546.315
0.292	-558.827	0.2924	-547.961	0.2938	-546.359
0.2922	-558.809	0.2926	-547.913	0.294	-546.298
0.2924	-558.722	0.2928	-547.926	0.2942	-546.306
0.2926	-558.647	0.293	-547.869	0.2944	-546.162
0.2928	-558.595	0.2932	-547.803	0.2946	-546.096
0.293	-558.429	0.2934	-547.751	0.2948	-546.013
0.2932	-558.411	0.2936	-547.764	0.295	-545.956
0.2934	-558.437	0.2938	-547.742	0.2952	-545.987
0.2936	-558.429	0.294	-547.707	0.2954	-545.917
0.2938	-558.271	0.2942	-547.681	0.2956	-545.856
0.294	-558.319	0.2944	-547.619	0.2958	-545.742
0.2942	-558.437	0.2946	-547.501	0.296	-545.667
0.2944	-558.367	0.2948	-547.422	0.2962	-545.51
0.2946	-558.289	0.295	-547.3	0.2964	-545.523
0.2948	-558.127	0.2952	-547.243	0.2968	-545.545
0.295	-558.14	0.2954	-547.164	0.297	-545.462
0.2954	-558.061	0.2958	-547.099	0.2972	-545.488
0.2956	-558.083	0.296	-547.007	0.2974	-545.466
0.2958	-557.934	0.2962	-546.993	0.2976	-545.366
0.296	-557.846	0.2964	-546.902	0.2978	-545.225
0.2962	-557.886	0.2966	-546.801	0.298	-545.182
0.2964	-557.908	0.2968	-546.893	0.2982	-545.138
0.2966	-557.899	0.297	-546.805	0.2984	-545.107
0.2968	-557.917	0.2972	-546.696	0.2986	-545.265
0.297	-557.785	0.2974	-546.578	0.2988	-545.239
0.2972	-557.746	0.2976	-546.63	0.2992	-545.112
0.2974	-557.711	0.2978	-546.573	0.2994	-544.994
0.2976	-557.615	0.298	-546.407	0.2996	-545.033
0.2978	-557.571	0.2984	-546.328	0.3	-544.972
0.298	-557.601	0.2986	-546.271	0.3002	-544.88
0.2982	-557.505	0.2988	-546.236	0.3004	-544.788
0.2984	-557.435	0.299	-546.188	0.3006	-544.63
0.2986	-557.426	0.2992	-546.175	0.3008	-544.661
0.299	-557.391	0.2994	-546.158	0.301	-544.639
0.2992	-557.348	0.2996	-546.088	0.3012	-544.661
0.2994	-557.313	0.2998	-546.013	0.3014	-544.591
0.2996	-557.299	0.3	-546.004	0.3016	-544.495
0.2998	-557.243	0.3002	-546.144	0.3018	-544.525
0.3	-557.164	0.3006	-546.022	0.302	-544.6
0.3002	-557.216	0.3008	-545.983	0.3022	-544.547
0.3004	-557.068	0.3012	-546.013	0.3024	-544.473
0.3008	-556.941	0.3014	-546.031	0.3026	-544.385
0.301	-557.015	0.3016	-546.175	0.3028	-544.346
0.3012	-557.111	0.3018	-546.328	0.303	-544.311
0.3014	-557.159	0.302	-546.127	0.3032	-544.333
0.3016	-557.085	0.3022	-546.136	0.3034	-544.324
0.3018	-556.941	0.3024	-546.171	0.3036	-544.263
0.302	-556.914	0.3026	-546.096	0.304	-544.175
0.3022	-556.893	0.3028	-546.048	0.3042	-544.118
0.3024	-556.787	0.303	-545.878	0.3044	-544.07
0.3026	-556.643	0.3032	-545.825	0.3046	-544.026
0.3028	-556.573	0.3034	-545.755	0.3048	-544.101
0.303	-556.521	0.3036	-545.628	0.305	-544.153
0.3032	-556.455	0.3038	-545.567	0.3052	-544.136
0.3034	-556.468	0.304	-545.527	0.3054	-544.079
0.3036	-556.507	0.3042	-545.444	0.3056	-543.904
0.3038	-556.415	0.3044	-545.431	0.3058	-543.794
0.304	-556.363	0.3046	-545.444	0.306	-543.812
0.3042	-556.35	0.305	-545.414	0.3062	-543.799
0.3044	-556.446	0.3052	-545.331	0.3064	-543.676
0.3046	-556.411	0.3054	-545.274	0.3066	-543.541
0.3048	-556.385	0.3056	-545.247	0.3068	-543.484
0.305	-556.429	0.3058	-545.151	0.3072	-543.444
0.3052	-556.319	0.306	-545.094	0.3074	-543.366
0.3054	-556.402	0.3062	-545.16	0.3076	-543.331
0.3056	-556.424	0.3064	-545.112	0.3078	-543.221
0.3058	-556.289	0.3066	-545.05	0.308	-543.177
0.306	-556.188	0.3068	-544.945	0.3082	-543.239
0.3062	-556.157	0.307	-544.91	0.3084	-543.112
0.3064	-556.14	0.3072	-544.805	0.3086	-543.173
0.3066	-556.039	0.3074	-544.77	0.3088	-543.212
0.3068	-556.013	0.3076	-544.67	0.309	-543.107
0.307	-555.991	0.3078	-544.565	0.3092	-542.91
0.3074	-555.816	0.308	-544.438	0.3094	-542.805
0.3076	-555.658	0.3084	-544.521	0.3096	-542.902
0.3078	-555.602	0.3086	-544.482	0.3098	-542.77
0.308	-555.667	0.3088	-544.455	0.31	-542.753
0.3082	-555.711	0.309	-544.42	0.3102	-542.77
0.3084	-555.575	0.3092	-544.372	0.3106	-542.608
0.3086	-555.431	0.3094	-544.508	0.3108	-542.622
0.3088	-555.326	0.3096	-544.556	0.311	-542.604
0.309	-555.216	0.3098	-544.429	0.3112	-542.512
0.3092	-555.05	0.31	-544.359	0.3114	-542.438
0.3096	-554.98	0.3102	-544.53	0.3116	-542.293
0.3098	-554.862	0.3104	-544.482	0.3118	-542.21
0.31	-554.774	0.3106	-544.512	0.312	-542.118
0.3102	-554.683	0.3108	-544.56	0.3122	-542.048
0.3104	-554.599	0.311	-544.442	0.3124	-542.101
0.3106	-554.486	0.3112	-544.368	0.3126	-542.088
0.3108	-554.499	0.3114	-544.232	0.3128	-541.921
0.311	-554.416	0.3116	-544.197	0.313	-541.795
0.3112	-554.429	0.3118	-544.11	0.3132	-541.751
0.3114	-554.328	0.3122	-544.057	0.3134	-541.716
0.3116	-554.219	0.3124	-544.026	0.3136	-541.663
0.3118	-554.127	0.3126	-543.895	0.3138	-541.724
0.3122	-554.044	0.3128	-543.751	0.314	-541.681
0.3124	-553.825	0.313	-543.786	0.3142	-541.619
0.3126	-553.842	0.3132	-543.654	0.3144	-541.536
0.3128	-553.759	0.3134	-543.528	0.3146	-541.409
0.313	-553.628	0.3136	-543.628	0.3148	-541.458
0.3132	-553.545	0.3138	-543.672	0.315	-541.431
0.3134	-553.501	0.314	-543.851	0.3152	-541.37
0.3136	-553.435	0.3142	-543.864	0.3154	-541.453
0.3138	-553.352	0.3144	-543.72	0.3156	-541.484
0.314	-553.37	0.3146	-543.637	0.3158	-541.366
0.3142	-553.444	0.3148	-543.563	0.316	-541.142
0.3144	-553.383	0.315	-543.672	0.3162	-541.029
0.3146	-553.278	0.3152	-543.707	0.3164	-540.967
0.3148	-553.234	0.3154	-543.619	0.3166	-540.989
0.315	-553.02	0.3156	-543.558	0.3168	-540.919
0.3152	-552.893	0.3158	-543.501	0.317	-540.823
0.3154	-552.77	0.316	-543.431	0.3172	-540.814
0.3156	-552.63	0.3162	-543.261	0.3174	-540.762
0.3158	-552.726	0.3164	-543.191	0.3176	-540.836
0.316	-552.801	0.3166	-543.125	0.3178	-540.924
0.3162	-553.116	0.3168	-543.077	0.318	-540.902
0.3164	-553.247	0.317	-543.007	0.3182	-540.871
0.3166	-553.322	0.3172	-543.055	0.3184	-540.779
0.3168	-553.203	0.3174	-542.928	0.3186	-540.823
0.317	-553.041	0.3176	-542.875	0.3188	-540.884
0.3172	-552.967	0.3178	-542.84	0.319	-540.946
0.3174	-553.046	0.318	-542.753	0.3192	-541.02
0.3176	-553.103	0.3182	-542.661	0.3194	-540.981
0.3178	-552.98	0.3184	-542.648	0.3196	-540.88
0.318	-552.901	0.3188	-542.569	0.3198	-540.784
0.3182	-552.805	0.319	-542.591	0.32	-540.871
0.3184	-552.713	0.3192	-542.442	0.3202	-540.814
0.3186	-552.626	0.3194	-542.359	0.3204	-540.775
0.3188	-552.49	0.3196	-542.263	0.3206	-540.622
0.319	-552.433	0.3198	-542.232	0.3208	-540.56
0.3192	-552.319	0.32	-542.293	0.321	-540.622
0.3194	-552.359	0.3202	-542.263	0.3212	-540.582
0.3196	-552.503	0.3204	-542.175	0.3214	-540.42
0.3198	-552.704	0.3206	-542.32	0.3216	-540.429
0.32	-552.809	0.3208	-542.473	0.3218	-540.447
0.3202	-552.713	0.321	-542.613	0.322	-540.508
0.3204	-552.586	0.3212	-542.534	0.3222	-540.46
0.3206	-552.551	0.3214	-542.49	0.3224	-540.451
0.3208	-552.534	0.3216	-542.42	0.3226	-540.394
0.321	-552.468	0.3222	-542.232	0.3228	-540.254
0.3212	-552.389	0.3224	-542.175	0.323	-540.14
0.3214	-552.402	0.3226	-542.044	0.3232	-540.114
0.3216	-552.328	0.3228	-541.991	0.3234	-540.18
0.3218	-552.214	0.323	-542.009	0.3236	-540.197
0.322	-552.127	0.3232	-541.97	0.3238	-540.105
0.3222	-552.004	0.3234	-541.777	0.324	-540.066
0.3224	-551.991	0.3236	-541.733	0.3242	-540.035
0.3226	-551.908	0.3238	-541.532	0.3246	-540.197
0.3228	-551.864	0.324	-541.549	0.3248	-540.188
0.323	-551.877	0.3242	-541.479	0.325	-540.044
0.3232	-551.912	0.3244	-541.436	0.3252	-540.066
0.3234	-551.864	0.3246	-541.475	0.3254	-540.158
0.3236	-551.847	0.325	-541.418	0.3256	-540.11
0.3238	-551.934	0.3252	-541.366	0.3258	-540.027
0.324	-551.873	0.3254	-541.335	0.326	-539.935
0.3242	-551.724	0.3256	-541.291	0.3262	-539.838
0.3244	-551.742	0.3258	-541.274	0.3264	-539.913
0.3246	-551.733	0.326	-541.164	0.3266	-539.939
0.3248	-551.641	0.3262	-541.173	0.3268	-539.965
0.3252	-551.523	0.3264	-541.121	0.327	-539.799
0.3254	-551.444	0.3266	-541.186	0.3272	-539.694
0.3256	-551.291	0.3268	-541.361	0.3274	-539.655
0.326	-551.317	0.327	-541.313	0.3276	-539.602
0.3264	-551.238	0.3272	-541.265	0.3278	-539.515
0.3266	-551.208	0.3274	-541.217	0.3282	-539.576
0.3268	-551.116	0.3276	-541.177	0.3284	-539.493
0.327	-551.072	0.3278	-541.265	0.3286	-539.427
0.3272	-551.085	0.328	-541.239	0.3288	-539.348
0.3274	-551.02	0.3282	-540.994	0.329	-539.151
0.3276	-551.006	0.3284	-540.867	0.3294	-539.121
0.3278	-551.028	0.3286	-540.858	0.3296	-539.322
0.328	-551.059	0.3288	-540.784	0.3298	-539.405
0.3282	-551.278	0.329	-540.801	0.33	-539.379
0.3284	-551.269	0.3292	-540.884	0.3302	-539.309
0.3286	-551.256	0.3294	-540.823	0.3304	-539.357
0.3288	-551.147	0.3296	-540.714	0.3306	-539.602
0.329	-551.168	0.3298	-540.617	0.3308	-539.755
0.3292	-551.19	0.33	-540.469	0.331	-539.611
0.3294	-551.142	0.3302	-540.39	0.3312	-539.427
0.3296	-551.107	0.3304	-540.28	0.3314	-539.304
0.3298	-551.252	0.3306	-540.241	0.332	-539.291
0.33	-551.273	0.3308	-540.11	0.3322	-539.213
0.3302	-551.247	0.331	-540.031	0.3324	-539.147
0.3304	-551.225	0.3312	-539.922	0.3326	-539.055
0.3306	-551.125	0.3314	-539.873	0.3328	-539.046
0.3308	-551.033	0.3316	-539.803	0.333	-539.033
0.331	-550.993	0.3318	-539.738	0.3332	-538.95
0.3312	-550.915	0.332	-539.676	0.3334	-538.967
0.3314	-550.836	0.3322	-539.729	0.3336	-539.011
0.3316	-550.91	0.3324	-539.711	0.3338	-538.985
0.3318	-551.133	0.3326	-539.593	0.334	-538.862
0.332	-551.252	0.3328	-539.703	0.3342	-538.74
0.3322	-551.308	0.333	-539.812	0.3346	-538.692
0.3324	-551.335	0.3332	-539.821	0.3348	-538.578
0.3326	-551.317	0.3336	-539.668	0.335	-538.521
0.3328	-551.177	0.3338	-539.563	0.3352	-538.486
0.333	-551.081	0.334	-539.488	0.3354	-538.447
0.3332	-551.063	0.3342	-539.633	0.3356	-538.399
0.3334	-551.072	0.3344	-539.672	0.3358	-538.377
0.3336	-551.265	0.3346	-539.585	0.3364	-538.355
0.3338	-551.361	0.3348	-539.493	0.3366	-538.333
0.334	-551.273	0.3352	-539.388	0.3368	-538.285
0.3342	-551.098	0.3354	-539.252	0.337	-538.202
0.3344	-551.09	0.3356	-539.116	0.3372	-538.14
0.3346	-551.05	0.3358	-539.046	0.3374	-538.11
0.3348	-551.028	0.336	-538.928	0.3376	-538.066
0.335	-550.998	0.3364	-538.884	0.3378	-538.053
0.3354	-551.133	0.3366	-538.801	0.338	-538
0.3358	-551.028	0.3368	-538.718	0.3382	-537.852
0.336	-550.963	0.337	-538.648	0.3384	-537.821
0.3362	-551.002	0.3372	-538.574	0.3386	-537.891
0.3364	-550.936	0.3374	-538.609	0.3388	-538.132
0.3366	-550.871	0.3376	-538.617	0.339	-538.197
0.3368	-550.775	0.3378	-538.609	0.3392	-538.079
0.337	-550.849	0.338	-538.622	0.3394	-537.952
0.3372	-550.823	0.3382	-538.517	0.3396	-537.887
0.3374	-550.77	0.3386	-538.42	0.3398	-537.856
0.3376	-550.661	0.3388	-538.399	0.34	-537.838
0.3378	-550.709	0.339	-538.355	0.3402	-537.847
0.338	-550.595	0.3392	-538.263	0.3404	-537.825
0.3382	-550.503	0.3394	-538.21	0.3406	-537.703
0.3384	-550.429	0.3396	-538.14	0.3408	-537.44
0.3386	-550.354	0.3398	-538.048	0.3414	-537.405
0.3388	-550.302	0.34	-538.005	0.3418	-537.44
0.339	-550.459	0.3404	-537.926	0.342	-537.414
0.3392	-550.363	0.3406	-537.795	0.3422	-537.226
0.3394	-550.223	0.3408	-537.685	0.3424	-537.116
0.3396	-550.149	0.341	-537.497	0.3426	-537.169
0.3398	-550.184	0.3412	-537.458	0.3428	-537.3
0.34	-550.127	0.3414	-537.379	0.343	-537.291
0.3402	-550.035	0.3416	-537.331	0.3432	-537.164
0.3404	-549.917	0.3418	-537.23	0.3434	-537.046
0.3406	-550.162	0.342	-537.265	0.3436	-537.033
0.3408	-550.136	0.3422	-537.278	0.3438	-536.976
0.341	-550.079	0.3424	-537.23	0.344	-536.871
0.3412	-549.952	0.3426	-537.103	0.3442	-536.806
0.3414	-549.926	0.3428	-536.976	0.3444	-536.893
0.3416	-549.755	0.343	-536.854	0.3446	-537.033
0.3418	-549.681	0.3432	-536.827	0.3448	-537.024
0.342	-549.716	0.3434	-536.727	0.345	-536.889
0.3422	-549.602	0.3436	-536.854	0.3452	-536.827
0.3424	-549.589	0.3438	-536.827	0.3454	-536.841
0.3426	-549.457	0.344	-536.806	0.3456	-536.814
0.3428	-549.352	0.3442	-536.757	0.3458	-536.933
0.343	-549.37	0.3444	-536.692	0.346	-536.889
0.3432	-549.317	0.3446	-536.644	0.3462	-536.784
0.3434	-549.273	0.3448	-536.539	0.3464	-536.714
0.3436	-549.252	0.345	-536.552	0.3466	-536.622
0.3438	-549.273	0.3452	-536.512	0.3468	-536.744
0.344	-549.208	0.3456	-536.451	0.347	-536.88
0.3442	-549.015	0.3458	-536.407	0.3474	-536.67
0.3444	-548.884	0.346	-536.381	0.3476	-536.447
0.3446	-548.84	0.3462	-536.355	0.3478	-536.556
0.3448	-548.923	0.3464	-536.289	0.348	-536.631
0.345	-549.26	0.3466	-536.267	0.3482	-536.652
0.3452	-549.322	0.3468	-536.167	0.3484	-536.499
0.3454	-549.282	0.347	-535.974	0.3486	-536.39
0.3456	-549.348	0.3472	-535.882	0.3488	-536.425
0.3458	-549.47	0.3474	-535.808	0.349	-536.416
0.346	-549.492	0.3476	-535.768	0.3492	-536.425
0.3462	-549.409	0.348	-535.747	0.3494	-536.337
0.3464	-549.37	0.3482	-535.663	0.3496	-536.224
0.3466	-549.269	0.3484	-535.558	0.3498	-536.245
0.3468	-549.19	0.3486	-535.51	0.35	-536.28
0.347	-549.12	0.3488	-535.589	0.3502	-536.215
0.3472	-549.243	0.349	-535.554	0.3504	-536.119
0.3474	-549.278	0.3496	-535.379	0.3506	-536.062
0.3476	-549.317	0.3498	-535.278	0.3508	-535.979
0.3478	-549.243	0.35	-535.186	0.351	-535.944
0.348	-549.033	0.3502	-535.173	0.3512	-535.869
0.3482	-549.007	0.3504	-535.147	0.3514	-535.764
0.3484	-548.954	0.3506	-535.283	0.3516	-535.703
0.3486	-548.906	0.3508	-535.405	0.3518	-535.598
0.3488	-548.77	0.351	-535.388	0.352	-535.515
0.349	-548.643	0.3512	-535.256	0.3522	-535.418
0.3492	-548.735	0.3514	-535.335	0.3524	-535.305
0.3494	-548.814	0.3516	-535.436	0.3526	-535.326
0.3496	-548.783	0.3518	-535.445	0.3528	-535.287
0.3498	-548.648	0.3522	-535.34	0.353	-535.2
0.35	-548.565	0.3524	-535.204	0.3532	-535.099
0.3502	-548.53	0.3526	-535.169	0.3534	-535.029
0.3504	-548.433	0.3528	-535.261	0.3536	-534.928
0.3506	-548.368	0.353	-535.34	0.3538	-534.889
0.3508	-548.179	0.3532	-535.326	0.354	-534.928
0.351	-548.298	0.3534	-535.235	0.3542	-534.871
0.3512	-548.263	0.3536	-535.051	0.3544	-534.753
0.3514	-548.066	0.3538	-535.081	0.3546	-534.836
0.3516	-547.983	0.354	-535.248	0.3548	-534.753
0.3518	-548.004	0.3542	-535.086	0.355	-534.604
0.352	-547.891	0.3546	-534.959	0.3552	-534.499
0.3522	-547.759	0.3548	-534.889	0.3554	-534.451
0.3524	-547.624	0.355	-534.867	0.3556	-534.386
0.3526	-547.676	0.3552	-534.836	0.3558	-534.469
0.3528	-547.667	0.3554	-534.766	0.356	-534.351
0.353	-547.58	0.3556	-534.74	0.3562	-534.206
0.3532	-547.488	0.3558	-534.696	0.3564	-534.127
0.3534	-547.414	0.356	-534.714	0.3566	-534.154
0.3536	-547.449	0.3562	-534.863	0.3568	-534.145
0.3538	-547.304	0.3564	-535.02	0.357	-534.018
0.354	-547.247	0.3566	-535.204	0.3572	-533.948
0.3542	-547.072	0.3568	-535.313	0.3574	-533.834
0.3544	-547.011	0.3572	-535.283	0.3576	-533.808
0.3546	-546.919	0.3574	-535.178	0.3578	-533.799
0.355	-546.801	0.3576	-535.138	0.358	-533.729
0.3552	-546.657	0.3578	-535.029	0.3582	-533.69
0.3554	-546.665	0.358	-534.985	0.3584	-533.637
0.3556	-546.63	0.3582	-534.928	0.3586	-533.672
0.3558	-546.565	0.3584	-534.88	0.3588	-533.664
0.356	-546.464	0.3586	-534.793	0.359	-533.773
0.3562	-546.416	0.3588	-534.801	0.3592	-533.764
0.3566	-546.232	0.359	-534.749	0.3594	-533.777
0.3568	-546.127	0.3592	-534.67	0.3596	-533.764
0.357	-546.114	0.3594	-534.482	0.3598	-533.707
0.3572	-546.127	0.3596	-534.53	0.36	-533.62
0.3574	-546.092	0.3598	-534.495	0.3602	-533.576
0.3576	-546.066	0.36	-534.521	0.3604	-533.484
0.3578	-546.035	0.3602	-534.569	0.3606	-533.471
0.358	-546.048	0.3604	-534.421	0.3612	-533.405
0.3582	-546.061	0.3606	-534.346	0.3614	-533.265
0.3584	-545.934	0.3608	-534.228	0.3616	-533.191
0.3586	-545.851	0.361	-534.136	0.3618	-533.06
0.3588	-545.799	0.3612	-534.267	0.362	-533.081
0.359	-545.79	0.3614	-534.224	0.3622	-533.038
0.3594	-545.694	0.3616	-534.302	0.3624	-532.963
0.3596	-545.633	0.3618	-534.241	0.3626	-532.898
0.3598	-545.646	0.362	-534.206	0.3628	-532.819
0.36	-545.628	0.3622	-534.149	0.363	-532.78
0.3602	-545.606	0.3624	-534.049	0.3632	-532.727
0.3604	-545.637	0.3626	-534.141	0.3634	-532.823
0.3606	-545.523	0.3628	-534.263	0.3636	-532.941
0.3608	-545.471	0.363	-534.141	0.3638	-533.108
0.361	-545.304	0.3632	-534.097	0.364	-533.086
0.3614	-545.396	0.3634	-534.136	0.3644	-532.99
0.3616	-545.405	0.3636	-534.07	0.3646	-532.828
0.3618	-545.326	0.3638	-534	0.3648	-532.797
0.362	-545.274	0.364	-533.935	0.365	-532.85
0.3622	-545.243	0.3642	-533.874	0.3652	-532.928
0.3624	-545.269	0.3644	-533.821	0.3654	-532.814
0.3626	-545.134	0.3646	-533.804	0.3656	-532.823
0.3628	-545.072	0.365	-533.795	0.3658	-532.753
0.363	-545.103	0.3652	-533.825	0.3662	-532.657
0.3632	-545.081	0.3654	-533.734	0.3664	-532.688
0.3634	-545.037	0.3656	-533.698	0.3666	-532.749
0.3636	-544.994	0.3658	-533.628	0.3668	-532.692
0.3638	-544.893	0.366	-533.589	0.367	-532.639
0.364	-544.788	0.3662	-533.532	0.3672	-532.556
0.3642	-544.652	0.3664	-533.484	0.3674	-532.574
0.3644	-544.595	0.3666	-533.432	0.3676	-532.443
0.3646	-544.521	0.3668	-533.274	0.3678	-532.482
0.3648	-544.433	0.367	-533.257	0.368	-532.548
0.365	-544.342	0.3672	-533.138	0.3682	-532.674
0.3652	-544.368	0.3674	-533.13	0.3684	-532.709
0.3654	-544.271	0.3676	-533.055	0.3686	-532.543
0.3656	-544.158	0.3678	-532.994	0.3688	-532.342
0.3658	-544.114	0.368	-532.898	0.369	-532.263
0.366	-544.066	0.3682	-532.797	0.3692	-532.276
0.3662	-543.996	0.3684	-532.806	0.3696	-532.149
0.3664	-543.974	0.3686	-532.727	0.3698	-532.11
0.3666	-543.987	0.3688	-532.705	0.37	-532.049
0.3668	-543.934	0.369	-532.674	0.3702	-532.141
0.367	-543.786	0.3692	-532.574	0.3704	-532.285
0.3672	-543.751	0.3694	-532.46	0.3706	-532.302
0.3674	-543.659	0.3698	-532.451	0.3708	-532.416
0.3676	-543.554	0.3702	-532.346	0.371	-532.486
0.3678	-543.584	0.3706	-532.478	0.3712	-532.631
0.368	-543.466	0.3708	-532.569	0.3714	-532.486
0.3682	-543.501	0.371	-532.539	0.3716	-532.281
0.3684	-543.414	0.3712	-532.587	0.3718	-532.254
0.3686	-543.37	0.3714	-532.517	0.372	-532.176
0.3688	-543.357	0.3716	-532.486	0.3722	-532.141
0.369	-543.274	0.3718	-532.451	0.3724	-532.071
0.3692	-543.261	0.372	-532.324	0.3726	-532.092
0.3694	-543.243	0.3722	-532.224	0.3728	-532.127
0.3696	-543.173	0.3724	-532.298	0.373	-532.031
0.3698	-543.125	0.3726	-532.381	0.3732	-532.066
0.37	-543.177	0.3728	-532.267	0.3734	-532.001
0.3702	-543.116	0.373	-532.162	0.3736	-531.891
0.3704	-543.064	0.3732	-532.193	0.3738	-531.917
0.3706	-543.02	0.3734	-532.171	0.374	-531.852
0.3708	-542.98	0.3736	-532.106	0.3742	-531.821
0.371	-542.928	0.3738	-531.979	0.3744	-531.734
0.3712	-542.972	0.374	-531.882	0.3746	-531.764
0.3714	-542.941	0.3742	-531.874	0.3748	-531.664
0.3716	-542.814	0.3744	-531.812	0.375	-531.699
0.3718	-542.766	0.3746	-531.786	0.3752	-531.633
0.372	-542.792	0.3748	-531.769	0.3754	-531.598
0.3722	-542.77	0.375	-531.891	0.3756	-531.572
0.3724	-542.657	0.3752	-532.158	0.3758	-531.528
0.3726	-542.644	0.3756	-532.092	0.3762	-531.44
0.3728	-542.56	0.3758	-532.101	0.3764	-531.362
0.373	-542.552	0.376	-531.987	0.3766	-531.397
0.3732	-542.587	0.3762	-531.917	0.3768	-531.388
0.3734	-542.552	0.3764	-531.869	0.377	-531.484
0.3736	-542.477	0.3766	-531.742	0.3772	-531.624
0.3738	-542.398	0.3768	-531.812	0.3774	-531.515
0.374	-542.328	0.377	-531.786	0.3776	-531.418
0.3742	-542.342	0.3772	-531.738	0.3778	-531.335
0.3744	-542.307	0.3774	-531.624	0.378	-531.265
0.3746	-542.328	0.3776	-531.598	0.3782	-531.287
0.3748	-542.468	0.3778	-531.519	0.3786	-531.309
0.375	-542.447	0.378	-531.454	0.3788	-531.502
0.3752	-542.355	0.3784	-531.414	0.379	-531.572
0.3754	-542.285	0.3786	-531.331	0.3792	-531.589
0.3756	-542.342	0.3788	-531.292	0.3794	-531.563
0.3758	-542.333	0.379	-531.318	0.3796	-531.388
0.376	-542.254	0.3792	-531.427	0.3798	-531.322
0.3762	-542.188	0.3794	-531.44	0.38	-531.235
0.3764	-542.097	0.3796	-531.313	0.3802	-531.204
0.3766	-542.066	0.3798	-531.296	0.3804	-531.143
0.3768	-541.956	0.38	-531.226	0.3806	-531.195
0.377	-541.808	0.3802	-531.13	0.3808	-531.169
0.3772	-541.729	0.3804	-531.051	0.381	-531.125
0.3774	-541.698	0.3806	-530.946	0.3812	-531.086
0.3776	-541.716	0.3808	-530.959	0.3816	-530.968
0.3778	-541.685	0.381	-530.88	0.3818	-530.976
0.378	-541.545	0.3812	-530.99	0.382	-531.099
0.3782	-541.466	0.3814	-530.959	0.3822	-531.121
0.3784	-541.322	0.3816	-530.823	0.3824	-531.02
0.3788	-541.335	0.3818	-530.718	0.3826	-530.863
0.379	-541.3	0.382	-530.679	0.3828	-530.723
0.3792	-541.156	0.3822	-530.6	0.383	-530.714
0.3794	-541.081	0.3824	-530.499	0.3832	-530.635
0.3796	-541.02	0.3826	-530.486	0.3834	-530.535
0.3798	-540.959	0.3828	-530.434	0.3836	-530.661
0.38	-540.928	0.383	-530.346	0.3838	-530.692
0.3802	-540.797	0.3832	-530.285	0.384	-530.53
0.3804	-540.762	0.3834	-530.268	0.3842	-530.386
0.3806	-540.665	0.3836	-530.128	0.3844	-530.307
0.3808	-540.652	0.3838	-530.11	0.3846	-530.355
0.381	-540.582	0.384	-530.018	0.385	-530.316
0.3812	-540.53	0.3842	-529.996	0.3852	-530.237
0.3814	-540.574	0.3844	-529.983	0.3854	-530.162
0.3816	-540.543	0.3846	-530.057	0.3856	-530.128
0.3818	-540.451	0.3848	-529.939	0.3858	-530.285
0.382	-540.228	0.385	-529.909	0.386	-530.456
0.3822	-540.267	0.3852	-529.852	0.3862	-530.429
0.3824	-540.359	0.3854	-529.773	0.3864	-530.342
0.3828	-540.202	0.3856	-529.869	0.3866	-530.211
0.383	-540.101	0.3858	-529.935	0.387	-530.198
0.3832	-540.088	0.386	-529.952	0.3874	-530.079
0.3834	-540.022	0.3862	-529.922	0.3876	-529.983
0.3836	-539.983	0.3864	-529.904	0.3878	-529.847
0.3838	-539.808	0.3866	-529.869	0.388	-529.882
0.384	-539.786	0.3872	-529.738	0.3884	-529.847
0.3842	-539.768	0.3874	-529.602	0.3886	-529.782
0.3844	-539.795	0.3876	-529.502	0.3888	-529.712
0.3846	-539.72	0.3878	-529.725	0.389	-529.602
0.3848	-539.816	0.388	-529.777	0.3892	-529.633
0.385	-539.891	0.3882	-529.791	0.3894	-529.576
0.3852	-539.76	0.3884	-529.808	0.3896	-529.502
0.3854	-539.825	0.3886	-529.668	0.3898	-529.449
0.3856	-540.013	0.3888	-529.576	0.39	-529.467
0.3858	-540.066	0.389	-529.44	0.3902	-529.379
0.386	-540.048	0.3892	-529.379	0.3904	-529.388
0.3862	-540.018	0.3894	-529.366	0.3906	-529.226
0.3864	-539.843	0.3896	-529.375	0.3908	-529.204
0.3866	-539.641	0.3898	-529.226	0.391	-529.244
0.3868	-539.571	0.39	-529.082	0.3912	-529.217
0.387	-539.501	0.3902	-529.047	0.3914	-529.121
0.3872	-539.466	0.3904	-529.064	0.3916	-529.016
0.3874	-539.309	0.3906	-528.985	0.3918	-528.959
0.3876	-539.339	0.3908	-528.968	0.392	-528.968
0.3878	-539.41	0.391	-529.016	0.3924	-529.042
0.388	-539.506	0.3912	-528.963	0.3926	-529.064
0.3882	-539.523	0.3914	-528.937	0.3928	-528.963
0.3884	-539.431	0.3916	-528.902	0.393	-528.924
0.3886	-539.304	0.3918	-528.815	0.3932	-528.902
0.3888	-539.239	0.392	-528.784	0.3934	-528.872
0.389	-539.248	0.3922	-528.653	0.3936	-528.78
0.3892	-539.278	0.3924	-528.613	0.3938	-528.718
0.3894	-539.287	0.3926	-528.644	0.394	-528.679
0.3896	-539.519	0.3928	-528.74	0.3944	-528.631
0.3898	-539.716	0.393	-528.753	0.3946	-528.465
0.39	-539.781	0.3932	-528.876	0.3948	-528.412
0.3902	-539.703	0.3934	-528.78	0.395	-528.346
0.3904	-539.576	0.3936	-528.666	0.3954	-528.421
0.3906	-539.475	0.3938	-528.495	0.3956	-528.364
0.3908	-539.449	0.394	-528.465	0.3958	-528.338
0.391	-539.462	0.3942	-528.443	0.396	-528.241
0.3912	-539.479	0.3944	-528.421	0.3962	-528.163
0.3914	-539.453	0.3946	-528.521	0.3964	-528.198
0.3916	-539.331	0.395	-528.416	0.3966	-528.246
0.3918	-539.204	0.3952	-528.338	0.3968	-528.307
0.392	-539.086	0.3954	-528.285	0.397	-528.381
0.3922	-539.002	0.3956	-528.268	0.3972	-528.268
0.3924	-538.906	0.3958	-528.346	0.3974	-528.158
0.3926	-538.814	0.396	-528.316	0.3976	-528.272
0.3928	-538.687	0.3962	-528.272	0.3978	-528.298
0.393	-538.679	0.3964	-528.215	0.398	-528.132
0.3932	-538.534	0.3966	-528.259	0.3982	-528.049
0.3934	-538.504	0.3968	-528.316	0.3984	-527.896
0.3936	-538.525	0.397	-528.486	0.3986	-527.861
0.3938	-538.486	0.3972	-528.556	0.3988	-527.83
0.3942	-538.574	0.3974	-528.491	0.399	-527.742
0.3944	-538.639	0.3976	-528.368	0.3992	-527.721
0.3946	-538.696	0.3978	-528.281	0.3994	-527.769
0.3948	-538.849	0.398	-528.228	0.3996	-527.742
0.395	-539.129	0.3982	-528.18	0.3998	-527.712
0.3952	-539.248	0.3984	-528.141	0.4	-527.624
0.3956	-539.024	0.3986	-528.049	0.4002	-527.646
0.3958	-538.95	0.3988	-527.992	0.4004	-527.721
0.396	-538.792	0.399	-527.966	0.4006	-527.611
0.3962	-538.705	0.3992	-527.856	0.4008	-527.532
0.3964	-538.757	0.3994	-527.9	0.4012	-527.764
0.3966	-538.832	0.3996	-527.694	0.4014	-527.686
0.3968	-538.814	0.3998	-527.672	0.4016	-527.559
0.397	-538.827	0.4	-527.633	0.4018	-527.366
0.3972	-539.077	0.4002	-527.725	0.402	-527.265
0.3974	-539.261	0.4004	-527.948	0.4022	-527.222
0.3976	-539.344	0.4006	-527.935	0.4024	-527.27
0.3978	-539.269	0.4008	-527.729	0.4028	-527.261
0.398	-539.348	0.401	-527.642	0.403	-527.147
0.3982	-539.239	0.4012	-527.445	0.4032	-527.02
0.3984	-539.042	0.4016	-527.379	0.4034	-526.946
0.3986	-538.876	0.4018	-527.419	0.4036	-526.924
0.399	-538.893	0.402	-527.392	0.4038	-526.845
0.3992	-539.059	0.4022	-527.292	0.404	-526.806
0.3994	-539.217	0.4024	-527.274	0.4042	-526.697
0.3996	-539.287	0.4028	-527.191	0.4044	-526.609
0.3998	-539.16	0.403	-527.147	0.4046	-526.565
0.4	-539.042	0.4032	-527.02	0.4048	-526.535
0.4002	-538.841	0.4034	-526.959	0.405	-526.561
0.4004	-538.827	0.4036	-527.086	0.4052	-526.513
0.4006	-538.762	0.4038	-527.073	0.4054	-526.482
0.4008	-538.814	0.404	-526.981	0.4056	-526.469
0.401	-538.775	0.4042	-526.994	0.4058	-526.517
0.4012	-538.762	0.4044	-526.968	0.406	-526.583
0.4014	-538.858	0.4046	-526.946	0.4062	-526.6
0.4016	-539.016	0.4048	-526.911	0.4064	-526.478
0.4018	-539.094	0.405	-526.802	0.4066	-526.364
0.402	-539.051	0.4052	-526.78	0.4068	-526.303
0.4022	-538.967	0.4054	-526.653	0.407	-526.355
0.4024	-538.871	0.4056	-526.635	0.4072	-526.346
0.4026	-538.687	0.4058	-526.596	0.4076	-526.311
0.4028	-538.657	0.406	-526.504	0.4078	-526.294
0.403	-538.639	0.4062	-526.526	0.408	-526.333
0.4032	-538.753	0.4064	-526.504	0.4082	-526.438
0.4034	-538.705	0.4066	-526.539	0.4084	-526.473
0.4036	-538.674	0.4068	-526.495	0.4086	-526.508
0.4038	-538.648	0.407	-526.325	0.4088	-526.434
0.404	-538.521	0.4072	-526.228	0.409	-526.447
0.4042	-538.464	0.4074	-526.18	0.4092	-526.421
0.4044	-538.368	0.4076	-526.338	0.4096	-526.395
0.4046	-538.237	0.4078	-526.202	0.4098	-526.364
0.4048	-538.32	0.408	-526.185	0.41	-526.237
0.405	-538.381	0.4082	-526.171	0.4102	-526.171
0.4052	-538.263	0.4084	-526.451	0.4104	-526.22
0.4054	-538.21	0.4086	-526.758	0.4106	-526.123
0.4056	-538.075	0.4088	-526.81	0.4108	-526.018
0.4058	-537.948	0.409	-526.71	0.411	-526.009
0.406	-537.904	0.4092	-526.657	0.4112	-526.031
0.4062	-537.852	0.4094	-526.626	0.4114	-525.953
0.4066	-537.782	0.4096	-526.653	0.4116	-525.983
0.4068	-537.873	0.4098	-526.526	0.4118	-526.062
0.407	-538.009	0.41	-526.5	0.412	-525.97
0.4072	-537.992	0.4102	-526.478	0.4122	-525.804
0.4074	-537.808	0.4104	-526.513	0.4124	-525.734
0.4076	-537.751	0.4106	-526.578	0.4126	-525.743
0.4078	-537.965	0.4108	-526.727	0.4128	-525.834
0.408	-538.009	0.411	-526.885	0.413	-525.808
0.4082	-538.237	0.4112	-526.955	0.4132	-525.681
0.4084	-538.197	0.4114	-526.924	0.4134	-525.672
0.4086	-538.206	0.4116	-526.802	0.4136	-525.602
0.4088	-538.114	0.4118	-526.753	0.414	-525.537
0.409	-538.013	0.412	-526.583	0.4142	-525.489
0.4092	-537.974	0.4122	-526.478	0.4144	-525.502
0.4096	-537.891	0.4124	-526.469	0.4146	-525.602
0.4098	-537.908	0.4126	-526.425	0.4148	-525.668
0.41	-537.987	0.413	-526.386	0.415	-525.629
0.4102	-537.856	0.4132	-526.408	0.4152	-525.489
0.4104	-537.834	0.4134	-526.333	0.4154	-525.445
0.4106	-537.799	0.4136	-526.167	0.4156	-525.353
0.4108	-537.843	0.414	-526.233	0.4158	-525.274
0.411	-537.69	0.4142	-526.281	0.416	-525.257
0.4112	-537.62	0.4144	-526.36	0.4162	-525.125
0.4114	-537.528	0.4146	-526.412	0.4164	-525.069
0.4116	-537.506	0.4148	-526.434	0.4166	-524.933
0.4118	-537.558	0.415	-526.342	0.4168	-524.911
0.412	-537.58	0.4152	-526.198	0.417	-524.837
0.4122	-537.462	0.4154	-526.211	0.4172	-524.854
0.4124	-537.269	0.4156	-526.25	0.4174	-524.872
0.4126	-537.234	0.4158	-526.368	0.4176	-525.23
0.4128	-537.186	0.416	-526.338	0.4178	-525.458
0.4132	-537.239	0.4162	-526.25	0.418	-525.629
0.4134	-537.147	0.4164	-526.154	0.4182	-525.502
0.4136	-537.138	0.4166	-526.075	0.4184	-525.322
0.414	-537.042	0.4168	-526.044	0.4186	-525.16
0.4142	-537.086	0.417	-525.939	0.4188	-525.121
0.4144	-537.178	0.4172	-525.922	0.419	-525.226
0.4146	-537.243	0.4174	-525.887	0.4192	-525.318
0.4148	-537.322	0.4176	-525.979	0.4194	-525.379
0.415	-537.335	0.4178	-526.031	0.4196	-525.357
0.4152	-537.278	0.418	-525.983	0.4198	-525.301
0.4154	-537.256	0.4182	-525.826	0.42	-525.165
0.4158	-537.383	0.4184	-525.804	0.4202	-525.13
0.416	-537.309	0.4186	-525.729	0.4204	-525.156
0.4162	-537.274	0.4188	-525.743	0.4206	-525.314
0.4164	-537.226	0.419	-525.708	0.4208	-525.349
0.4166	-537.169	0.4192	-525.624	0.421	-525.292
0.4168	-537.051	0.4194	-525.594	0.4212	-525.165
0.417	-536.946	0.4196	-525.532	0.4214	-525.121
0.4172	-536.902	0.4198	-525.506	0.4216	-525.195
0.4174	-536.915	0.42	-525.432	0.4218	-525.104
0.4176	-537.064	0.4202	-525.397	0.422	-525.007
0.418	-537.033	0.4204	-525.239	0.4222	-524.968
0.4182	-536.911	0.4206	-525.152	0.4224	-524.92
0.4184	-536.941	0.4208	-525.104	0.4226	-524.885
0.4186	-536.963	0.421	-525.073	0.4228	-525.007
0.4188	-537.147	0.4212	-525.029	0.423	-525.082
0.419	-537.239	0.4214	-524.985	0.4232	-525.06
0.4192	-537.213	0.4216	-524.863	0.4234	-524.99
0.4194	-537.081	0.422	-524.775	0.4236	-524.915
0.4196	-536.827	0.4222	-524.832	0.424	-524.985
0.4198	-536.705	0.4226	-524.71	0.4242	-524.972
0.42	-536.679	0.4228	-524.631	0.4244	-524.837
0.4202	-536.762	0.423	-524.574	0.4246	-524.797
0.4204	-536.775	0.4232	-524.438	0.4248	-524.736
0.4206	-536.814	0.4234	-524.377	0.425	-524.762
0.4208	-536.823	0.4236	-524.272	0.4252	-524.692
0.421	-536.989	0.4238	-524.206	0.4254	-524.605
0.4212	-537.086	0.4242	-524.233	0.4256	-524.473
0.4214	-537.059	0.4244	-524.368	0.4258	-524.412
0.4216	-537.003	0.4246	-524.285	0.426	-524.32
0.4218	-536.871	0.4248	-524.237	0.4262	-524.25
0.422	-536.788	0.425	-524.163	0.4264	-524.259
0.4222	-536.779	0.4252	-524.11	0.4266	-524.224
0.4224	-536.814	0.4254	-523.961	0.4268	-524.101
0.4226	-536.845	0.4256	-523.931	0.427	-523.983
0.4228	-536.858	0.426	-523.918	0.4272	-524.005
0.423	-536.722	0.4262	-524.001	0.4276	-523.935
0.4232	-536.635	0.4264	-524.04	0.4278	-523.874
0.4234	-536.543	0.4266	-523.979	0.428	-523.852
0.4236	-536.512	0.4268	-523.939	0.4282	-523.874
0.4238	-536.451	0.427	-523.948	0.4284	-523.918
0.424	-536.407	0.4272	-524.123	0.4286	-523.861
0.4242	-536.429	0.4274	-524.018	0.4288	-523.83
0.4244	-536.368	0.4276	-523.926	0.429	-523.791
0.4246	-536.224	0.4278	-523.659	0.4292	-523.843
0.4248	-536.132	0.428	-523.62	0.4294	-524.036
0.425	-536.175	0.4282	-523.664	0.4296	-523.996
0.4252	-536.075	0.4284	-523.603	0.4298	-523.865
0.4254	-536.022	0.4286	-523.559	0.43	-523.659
0.4256	-535.992	0.4288	-523.528	0.4302	-523.563
0.4258	-536.049	0.429	-523.371	0.4304	-523.594
0.426	-536.206	0.4292	-523.353	0.4306	-523.607
0.4262	-536.14	0.4296	-523.322	0.4308	-523.533
0.4264	-536.04	0.4298	-523.152	0.431	-523.471
0.4266	-535.922	0.43	-523.042	0.4312	-523.419
0.4268	-535.834	0.4302	-523.003	0.4314	-523.314
0.4272	-535.9	0.4304	-522.937	0.4316	-523.279
0.4274	-535.97	0.4306	-522.802	0.4318	-523.441
0.4276	-535.895	0.4308	-522.824	0.432	-523.41
0.4278	-535.795	0.4312	-522.784	0.4322	-523.463
0.428	-535.777	0.4314	-522.806	0.4324	-523.423
0.4282	-535.895	0.4316	-522.92	0.4326	-523.471
0.4284	-535.865	0.4318	-523.06	0.4328	-523.55
0.4286	-535.808	0.432	-523.082	0.433	-523.581
0.4288	-535.677	0.4322	-523.051	0.4332	-523.533
0.429	-535.65	0.4324	-523.126	0.4334	-523.471
0.4292	-535.611	0.4326	-523.209	0.4336	-523.48
0.4294	-535.497	0.4328	-523.156	0.4338	-523.458
0.4296	-535.383	0.433	-523.029	0.434	-523.467
0.4298	-535.357	0.4332	-523.021	0.4342	-523.423
0.4302	-535.44	0.4334	-522.964	0.4344	-523.384
0.4304	-535.313	0.4336	-522.907	0.4346	-523.423
0.4306	-535.265	0.4338	-522.824	0.4348	-523.489
0.4308	-535.156	0.434	-522.767	0.435	-523.533
0.431	-535.051	0.4342	-522.71	0.4352	-523.524
0.4312	-534.95	0.4346	-522.692	0.4354	-523.703
0.4314	-534.915	0.435	-522.64	0.4356	-523.76
0.4316	-534.823	0.4352	-522.495	0.4358	-523.668
0.4318	-534.902	0.4354	-522.294	0.436	-523.585
0.432	-534.797	0.4356	-522.224	0.4362	-523.441
0.4322	-534.779	0.4358	-522.246	0.4364	-523.331
0.4326	-534.871	0.436	-522.163	0.4366	-523.379
0.4328	-534.727	0.4362	-522.11	0.4368	-523.401
0.433	-534.718	0.4364	-522.158	0.437	-523.445
0.4332	-534.775	0.4366	-522.189	0.4372	-523.454
0.4334	-534.766	0.4368	-522.272	0.4374	-523.327
0.4336	-534.714	0.437	-522.237	0.4376	-523.169
0.4338	-534.526	0.4372	-522.176	0.4378	-523.064
0.434	-534.412	0.4374	-522.15	0.438	-523.042
0.4342	-534.298	0.4376	-522.088	0.4382	-523.126
0.4344	-534.32	0.4378	-522.115	0.4384	-523.104
0.4346	-534.381	0.438	-522.123	0.4386	-523.139
0.4348	-534.359	0.4384	-522.058	0.4388	-523.082
0.435	-534.342	0.4386	-522.045	0.439	-523.165
0.4352	-534.158	0.4388	-522.001	0.4392	-522.986
0.4354	-534.136	0.4392	-521.97	0.4394	-522.929
0.4356	-534.088	0.4394	-521.996	0.4396	-522.872
0.4358	-534.062	0.4396	-521.918	0.4398	-522.859
0.4362	-533.939	0.4398	-521.926	0.44	-522.889
0.4364	-533.887	0.4402	-521.865	0.4402	-522.92
0.4366	-534.009	0.4404	-521.891	0.4404	-522.845
0.4368	-534.263	0.4408	-521.865	0.4406	-522.872
0.437	-534.372	0.441	-521.786	0.4408	-522.697
0.4372	-534.359	0.4414	-521.734	0.441	-522.644
0.4374	-534.189	0.4416	-521.795	0.4412	-522.557
0.4376	-534.211	0.4418	-521.629	0.4416	-522.403
0.438	-534.267	0.442	-521.541	0.4418	-522.382
0.4382	-534.162	0.4422	-521.493	0.442	-522.29
0.4384	-534.097	0.4424	-521.441	0.4422	-522.417
0.4386	-534.084	0.4426	-521.406	0.4424	-522.491
0.4388	-534.022	0.4428	-521.296	0.4426	-522.469
0.439	-533.939	0.443	-521.235	0.4428	-522.447
0.4392	-533.804	0.4432	-521.187	0.443	-522.329
0.4394	-533.699	0.4434	-521.196	0.4432	-522.272
0.4396	-533.69	0.4436	-521.112	0.4434	-522.246
0.4398	-533.594	0.4438	-521.086	0.4438	-522.237
0.44	-533.558	0.444	-521.034	0.444	-522.163
0.4402	-533.585	0.4442	-521.012	0.4442	-522.088
0.4404	-533.462	0.4444	-521.003	0.4444	-521.931
0.4406	-533.353	0.4448	-521.012	0.4446	-521.874
0.4408	-533.287	0.445	-520.929	0.4448	-521.738
0.441	-533.208	0.4452	-520.828	0.445	-521.69
0.4414	-533.195	0.4454	-520.916	0.4452	-521.721
0.4416	-533.305	0.4456	-520.946	0.4454	-521.765
0.4418	-533.401	0.4458	-521.095	0.4456	-521.673
0.442	-533.357	0.446	-521.13	0.4458	-521.616
0.4422	-533.213	0.4462	-521.121	0.4462	-521.52
0.4424	-533.003	0.4464	-521.012	0.4464	-521.454
0.4426	-532.994	0.4466	-520.933	0.4466	-521.318
0.4428	-532.871	0.447	-520.902	0.4468	-521.261
0.443	-532.889	0.4472	-520.767	0.4472	-521.231
0.4432	-532.915	0.4474	-520.732	0.4474	-521.218
0.4434	-532.78	0.4476	-520.609	0.4476	-521.126
0.4436	-532.705	0.4478	-520.6	0.4478	-521.051
0.4438	-532.648	0.448	-520.53	0.448	-521.06
0.444	-532.526	0.4482	-520.373	0.4482	-521.038
0.4442	-532.373	0.4484	-520.342	0.4486	-521.021
0.4444	-532.482	0.4486	-520.277	0.449	-520.946
0.4446	-532.421	0.4488	-520.137	0.4492	-520.92
0.4448	-532.499	0.449	-520.049	0.4494	-520.863
0.445	-532.429	0.4492	-519.935	0.4496	-520.793
0.4452	-532.364	0.4494	-519.913	0.4498	-520.758
0.4454	-532.337	0.4496	-519.922	0.45	-520.815
0.4456	-532.215	0.4498	-519.975	0.4502	-520.837
0.4458	-532.071	0.45	-520.102	0.4504	-520.916
0.446	-532.018	0.4502	-520.145	0.4506	-520.964
0.4462	-531.983	0.4506	-520.045	0.451	-520.802
0.4464	-531.97	0.4508	-519.887	0.4512	-520.754
0.4468	-532.027	0.451	-519.756	0.4514	-520.635
0.447	-532.123	0.4512	-519.804	0.4516	-520.552
0.4472	-532.036	0.4514	-519.756	0.4518	-520.622
0.4474	-531.961	0.4516	-519.839	0.452	-520.64
0.4476	-531.996	0.4518	-519.804	0.4522	-520.657
0.448	-531.961	0.452	-519.66	0.4524	-520.789
0.4482	-531.948	0.4522	-519.633	0.4528	-520.714
0.4484	-531.891	0.4524	-519.546	0.453	-520.526
0.4486	-531.677	0.4526	-519.485	0.4532	-520.439
0.4488	-531.576	0.4528	-519.467	0.4536	-520.474
0.449	-531.506	0.453	-519.371	0.4538	-520.434
0.4492	-531.458	0.4532	-519.253	0.454	-520.408
0.4494	-531.427	0.4534	-519.156	0.4542	-520.325
0.4496	-531.366	0.4536	-519.104	0.4544	-520.246
0.4498	-531.283	0.4538	-519.056	0.4546	-520.277
0.45	-531.23	0.454	-519.139	0.4548	-520.167
0.4502	-531.138	0.4542	-519.2	0.455	-520.088
0.4504	-531.121	0.4544	-519.113	0.4554	-519.983
0.4506	-530.928	0.4546	-519.165	0.4556	-519.9
0.4508	-530.915	0.4548	-519.108	0.456	-519.791
0.451	-530.806	0.455	-518.994	0.4562	-519.703
0.4512	-530.841	0.4554	-518.868	0.4564	-519.598
0.4514	-530.906	0.4556	-518.832	0.4566	-519.686
0.4516	-530.933	0.4558	-518.789	0.4568	-519.59
0.4518	-530.885	0.456	-518.749	0.457	-519.572
0.452	-530.819	0.4562	-518.767	0.4572	-519.515
0.4522	-530.596	0.4564	-518.776	0.4574	-519.585
0.4524	-530.499	0.4568	-518.714	0.4576	-519.546
0.4526	-530.381	0.457	-518.811	0.4578	-519.524
0.4528	-530.394	0.4572	-518.767	0.458	-519.432
0.453	-530.329	0.4574	-518.789	0.4582	-519.388
0.4532	-530.377	0.4576	-518.732	0.4584	-519.445
0.4534	-530.272	0.458	-518.741	0.4586	-519.603
0.4536	-530.163	0.4582	-518.618	0.4588	-519.493
0.4538	-530.071	0.4584	-518.583	0.459	-519.41
0.454	-530.049	0.4586	-518.478	0.4592	-519.458
0.4542	-529.979	0.4588	-518.417	0.4594	-519.401
0.4544	-530.04	0.459	-518.364	0.4596	-519.362
0.4548	-530.084	0.4592	-518.242	0.4598	-519.563
0.455	-530.053	0.4594	-518.189	0.46	-519.686
0.4552	-529.97	0.4596	-518.299	0.4602	-519.62
0.4554	-529.909	0.4598	-518.351	0.4604	-519.537
0.4556	-529.856	0.46	-518.39	0.4606	-519.559
0.4558	-529.821	0.4602	-518.452	0.4608	-519.62
0.456	-529.782	0.4604	-518.404	0.461	-519.607
0.4562	-529.821	0.4608	-518.355	0.4612	-519.576
0.4564	-529.742	0.461	-518.307	0.4614	-519.668
0.4566	-529.677	0.4612	-518.233	0.4616	-519.843
0.4568	-529.624	0.4614	-518.176	0.4618	-520.172
0.457	-529.545	0.4616	-518.224	0.462	-520.312
0.4572	-529.432	0.4618	-518.281	0.4622	-520.246
0.4574	-529.318	0.462	-518.478	0.4624	-520.093
0.4576	-529.309	0.4622	-518.517	0.4626	-519.878
0.4578	-529.331	0.4624	-518.43	0.4628	-519.751
0.458	-529.257	0.4626	-518.382	0.463	-519.721
0.4582	-529.174	0.4628	-518.36	0.4634	-519.769
0.4584	-529.165	0.463	-518.32	0.4636	-519.865
0.4586	-528.972	0.4632	-518.338	0.4638	-519.791
0.4588	-529.02	0.4634	-518.242	0.464	-519.778
0.459	-528.863	0.4636	-518.198	0.4642	-519.629
0.4592	-528.81	0.4638	-518.141	0.4646	-519.668
0.4594	-528.688	0.464	-518.299	0.4648	-519.695
0.4596	-528.78	0.4642	-518.364	0.465	-519.791
0.4598	-529.012	0.4644	-518.382	0.4652	-519.8
0.46	-529.068	0.4646	-518.281	0.4654	-519.887
0.4602	-529.169	0.4648	-518.124	0.4656	-519.826
0.4604	-529.068	0.465	-518.053	0.4658	-519.804
0.4606	-529.077	0.4652	-517.957	0.466	-519.791
0.4608	-529.112	0.4654	-517.9	0.4662	-519.738
0.461	-529.068	0.4656	-517.835	0.4664	-519.572
0.4612	-529.029	0.4658	-517.769	0.4666	-519.502
0.4614	-529.055	0.466	-517.703	0.4668	-519.533
0.4616	-529.038	0.4662	-517.712	0.467	-519.463
0.4618	-528.959	0.4664	-517.756	0.4672	-519.371
0.462	-528.858	0.4666	-517.708	0.4674	-519.253
0.4622	-528.823	0.4668	-517.598	0.4676	-519.296
0.4624	-528.885	0.4672	-517.493	0.4678	-519.34
0.4626	-528.92	0.4674	-517.546	0.468	-519.476
0.4628	-528.885	0.4676	-517.59	0.4682	-519.629
0.463	-528.784	0.4678	-517.454	0.4684	-519.664
0.4632	-528.775	0.468	-517.406	0.4688	-519.603
0.4634	-528.802	0.4684	-517.366	0.469	-519.493
0.4636	-528.736	0.4686	-517.336	0.4692	-519.415
0.4638	-528.683	0.4688	-517.349	0.4694	-519.366
0.464	-528.618	0.469	-517.31	0.4696	-519.336
0.4642	-528.653	0.4692	-517.275	0.4698	-519.266
0.4644	-528.762	0.4694	-517.222	0.47	-519.279
0.4646	-528.71	0.4696	-517.187	0.4702	-519.296
0.4648	-528.605	0.4698	-517.13	0.4706	-519.27
0.465	-528.438	0.47	-517.021	0.4708	-519.196
0.4652	-528.351	0.4702	-516.968	0.471	-519.113
0.4654	-528.316	0.4704	-516.924	0.4712	-519.139
0.4656	-528.263	0.4706	-516.889	0.4714	-519.204
0.4658	-528.241	0.471	-516.819	0.4716	-519.178
0.466	-528.198	0.4712	-516.732	0.4718	-519.283
0.4664	-528.158	0.4714	-516.789	0.472	-519.204
0.4666	-528.075	0.4716	-516.776	0.4722	-519.064
0.4668	-527.996	0.4718	-516.798	0.4724	-518.951
0.467	-527.944	0.472	-516.736	0.4726	-518.903
0.4672	-528.071	0.4722	-516.583	0.4728	-518.833
0.4674	-528.123	0.4724	-516.561	0.473	-518.797
0.4676	-528.066	0.4726	-516.517	0.4732	-518.635
0.4678	-528.018	0.4728	-516.526	0.4734	-518.587
0.4682	-528.084	0.473	-516.342	0.4736	-518.526
0.4684	-528.193	0.4732	-516.29	0.4738	-518.386
0.4686	-528.158	0.4734	-516.25	0.474	-518.294
0.4688	-528.141	0.4736	-516.185	0.4742	-518.439
0.469	-528.058	0.4738	-516.242	0.4744	-518.557
0.4692	-527.992	0.474	-516.399	0.4746	-518.579
0.4694	-527.961	0.4742	-516.561	0.4748	-518.482
0.4698	-528.093	0.4746	-516.662	0.475	-518.369
0.47	-528.272	0.4748	-516.526	0.4752	-518.29
0.4702	-528.386	0.475	-516.5	0.4754	-518.233
0.4706	-528.517	0.4752	-516.482	0.4756	-518.285
0.4708	-528.535	0.4754	-516.657	0.4758	-518.382
0.471	-528.443	0.4756	-516.815	0.476	-518.268
0.4712	-528.303	0.4758	-516.784	0.4762	-518.159
0.4714	-528.202	0.476	-516.662	0.4764	-518.097
0.4716	-528.119	0.4762	-516.675	0.4766	-518.032
0.4718	-528.036	0.4764	-516.618	0.4768	-518.141
0.472	-527.944	0.4766	-516.601	0.477	-518.215
0.4722	-527.904	0.4768	-516.566	0.4772	-518.163
0.4724	-527.847	0.477	-516.465	0.4774	-518.054
0.4726	-527.861	0.4772	-516.452	0.4776	-517.979
0.4728	-527.786	0.4774	-516.509	0.4778	-517.94
0.473	-527.821	0.4776	-516.447	0.478	-518.154
0.4732	-527.804	0.4778	-516.386	0.4782	-518.382
0.4734	-527.9	0.478	-516.242	0.4784	-518.491
0.4736	-527.865	0.4782	-516.285	0.4786	-518.382
0.4738	-527.926	0.4784	-516.211	0.4788	-518.285
0.474	-528.044	0.4786	-516.224	0.479	-518.154
0.4742	-528.005	0.4788	-516.172	0.4792	-518.106
0.4744	-527.931	0.479	-516.145	0.4794	-518.18
0.4746	-527.795	0.4792	-516.084	0.4798	-518.154
0.4748	-527.773	0.4794	-516.001	0.48	-518.062
0.475	-527.865	0.4796	-515.918	0.4802	-517.983
0.4752	-527.848	0.4798	-515.852	0.4804	-517.962
0.4754	-527.839	0.48	-515.896	0.4806	-517.813
0.4758	-527.812	0.4802	-515.887	0.4808	-517.73
0.476	-527.629	0.4804	-515.861	0.481	-517.835
0.4762	-527.532	0.4808	-515.734	0.4812	-517.944
0.4764	-527.515	0.481	-515.651	0.4814	-518.084
0.4766	-527.419	0.4812	-515.629	0.4816	-518.023
0.4768	-527.344	0.4814	-515.682	0.4818	-517.97
0.477	-527.252	0.4816	-515.787	0.482	-517.865
0.4772	-527.174	0.4818	-515.712	0.4822	-517.843
0.4774	-527.187	0.482	-515.673	0.4824	-517.83
0.4776	-527.178	0.4822	-515.585	0.4826	-517.695
0.4778	-527.139	0.4824	-515.528	0.4828	-517.686
0.478	-527.125	0.4826	-515.436	0.483	-517.73
0.4782	-526.99	0.4828	-515.345	0.4834	-517.738
0.4784	-526.946	0.483	-515.261	0.4836	-517.778
0.4786	-526.963	0.4832	-515.292	0.4838	-517.743
0.4788	-527.047	0.4834	-515.31	0.484	-517.686
0.479	-527.064	0.4836	-515.52	0.4842	-517.703
0.4792	-527.117	0.4838	-515.69	0.4844	-517.638
0.4796	-526.99	0.484	-515.787	0.4846	-517.581
0.4798	-526.893	0.4842	-515.826	0.4848	-517.55
0.4802	-526.924	0.4844	-515.743	0.485	-517.476
0.4804	-526.858	0.4846	-515.55	0.4852	-517.38
0.4806	-526.841	0.4848	-515.371	0.4854	-517.327
0.4808	-526.723	0.485	-515.296	0.4856	-517.174
0.481	-526.705	0.4852	-515.441	0.4858	-517.108
0.4812	-526.771	0.4854	-515.563	0.486	-517.121
0.4814	-526.815	0.4856	-515.69	0.4862	-517.191
0.4816	-526.775	0.4858	-515.673	0.4864	-517.139
0.4818	-526.727	0.486	-515.699	0.4866	-517.091
0.482	-526.631	0.4862	-515.638	0.4868	-516.986
0.4822	-526.526	0.4864	-515.59	0.487	-516.846
0.4824	-526.495	0.4866	-515.524	0.4872	-516.881
0.4826	-526.591	0.4868	-515.493	0.4874	-516.815
0.4828	-526.487	0.487	-515.472	0.488	-516.723
0.483	-526.416	0.4872	-515.362	0.4882	-516.64
0.4832	-526.316	0.4874	-515.349	0.4884	-516.732
0.4834	-526.215	0.4876	-515.393	0.4886	-516.859
0.4836	-526.189	0.4878	-515.406	0.4888	-517.038
0.4838	-526.115	0.488	-515.288	0.489	-517.253
0.4844	-526.285	0.4882	-515.213	0.4892	-517.555
0.4846	-526.364	0.4884	-515.13	0.4894	-517.699
0.485	-526.333	0.4886	-515.108	0.4896	-517.725
0.4852	-526.298	0.4888	-515.003	0.4898	-517.642
0.4854	-526.268	0.489	-514.981	0.49	-517.454
0.4856	-526.158	0.4892	-514.911	0.4902	-517.209
0.4858	-526.058	0.4894	-514.938	0.4904	-517.06
0.486	-526.088	0.4896	-514.929	0.4906	-516.99
0.4862	-526.04	0.4898	-514.894	0.4908	-517.082
0.4864	-526.097	0.49	-514.933	0.491	-517.104
0.4866	-526.141	0.4902	-515.113	0.4912	-517.187
0.4868	-526.163	0.4904	-515.095	0.4914	-517.24
0.487	-526.206	0.4906	-515.038	0.4916	-517.226
0.4872	-526.189	0.4908	-514.942	0.4918	-517.384
0.4874	-526.198	0.491	-514.859	0.4922	-517.353
0.4876	-526.32	0.4912	-514.872	0.4924	-517.213
0.4878	-526.508	0.4914	-514.894	0.4926	-517.064
0.488	-526.657	0.4916	-514.824	0.4928	-517.003
0.4882	-526.718	0.4918	-514.741	0.493	-516.92
0.4886	-526.71	0.492	-514.644	0.4932	-516.964
0.4888	-526.675	0.4922	-514.561	0.4934	-516.881
0.489	-526.749	0.4924	-514.487	0.4936	-516.811
0.4894	-526.74	0.4926	-514.43	0.4938	-516.824
0.4896	-526.701	0.4928	-514.417	0.494	-516.868
0.4898	-526.543	0.493	-514.321	0.4942	-516.951
0.49	-526.491	0.4932	-514.255	0.4944	-516.863
0.4902	-526.578	0.4936	-514.172	0.4946	-516.907
0.4904	-526.473	0.4938	-514.334	0.4948	-516.815
0.4906	-526.438	0.494	-514.369	0.495	-516.622
0.4908	-526.43	0.4944	-514.377	0.4952	-516.491
0.491	-526.36	0.4946	-514.408	0.4954	-516.443
0.4912	-526.241	0.4948	-514.36	0.4956	-516.36
0.4914	-526.171	0.495	-514.342	0.4958	-516.382
0.4916	-526.373	0.4952	-514.369	0.496	-516.285
0.4918	-526.425	0.4954	-514.382	0.4962	-516.176
0.492	-526.46	0.4956	-514.264	0.4964	-516.198
0.4922	-526.399	0.4958	-514.194	0.4966	-516.338
0.4924	-526.294	0.496	-514.115	0.4968	-516.329
0.4926	-526.241	0.4962	-514.124	0.497	-516.316
0.4928	-526.158	0.4964	-514.146	0.4972	-516.36
0.4932	-526.097	0.4968	-514.124	0.4974	-516.224
0.4934	-526.031	0.497	-514.132	0.4976	-516.137
0.4936	-525.913	0.4972	-514.102	0.4978	-516.202
0.4938	-525.83	0.4974	-514.01	0.498	-516.15
0.494	-525.926	0.4976	-513.861	0.4982	-516.005
0.4942	-525.83	0.4978	-513.734	0.4984	-515.905
0.4944	-525.848	0.498	-513.717	0.4986	-515.914
0.4946	-525.869	0.4986	-513.708	0.4988	-515.861
0.4948	-525.843	0.4988	-513.638	0.499	-515.809
0.495	-525.878	0.499	-513.585	0.4992	-515.747
0.4952	-525.891	0.4992	-513.572	0.4994	-515.73
0.4954	-525.821	0.4994	-513.38	0.4996	-515.664
0.4956	-525.729	0.4998	-513.314	0.4998	-515.555
0.4958	-525.659	0.5	-513.27	0.5	-515.585
0.496	-525.602	0.5002	-513.213	0.5002	-515.69
0.4962	-525.524	0.5004	-513.152	0.5004	-515.655
0.4964	-525.554	0.5006	-513.165	0.5006	-515.629
0.4966	-525.506	0.5008	-513.095	0.5008	-515.73
0.4968	-525.467	0.501	-513.016	0.501	-515.83
0.497	-525.427	0.5012	-512.99	0.5014	-515.817
0.4972	-525.388	0.5014	-513.323	0.5016	-515.721
0.4974	-525.261	0.5016	-513.642	0.5018	-515.629
0.4976	-525.217	0.5018	-513.774	0.502	-515.559
0.4978	-525.16	0.502	-513.83	0.5022	-515.415
0.498	-525.174	0.5022	-513.725	0.5024	-515.559
0.4982	-525.13	0.5024	-513.52	0.5026	-515.682
0.4984	-525.112	0.5026	-513.415	0.5028	-515.892
0.4986	-525.02	0.5028	-513.332	0.503	-515.962
0.4988	-524.942	0.503	-513.423	0.5032	-515.914
0.499	-524.924	0.5032	-513.502	0.5034	-515.844
0.4992	-524.806	0.5034	-513.489	0.5036	-515.642
0.4994	-524.692	0.5036	-513.581	0.5038	-515.467
0.4998	-524.552	0.5038	-513.835	0.504	-515.458
0.5	-524.526	0.504	-513.9	0.5042	-515.52
0.5002	-524.469	0.5044	-513.822	0.5044	-515.528
0.5004	-524.46	0.5046	-513.752	0.5046	-515.642
0.5006	-524.517	0.5048	-513.704	0.5048	-515.581
0.5008	-524.403	0.505	-513.787	0.505	-515.476
0.501	-524.32	0.5052	-513.896	0.5052	-515.253
0.5012	-524.347	0.5056	-513.905	0.5054	-515.113
0.5016	-524.403	0.5058	-513.778	0.5056	-515.082
0.5018	-524.491	0.506	-513.844	0.5058	-515.043
0.502	-524.596	0.5062	-513.835	0.506	-515.178
0.5022	-524.64	0.5064	-513.787	0.5064	-515.095
0.5026	-524.557	0.5066	-513.717	0.5066	-515.043
0.5028	-524.412	0.5068	-513.585	0.5068	-514.986
0.503	-524.316	0.507	-513.55	0.507	-514.973
0.5032	-524.377	0.5072	-513.48	0.5072	-515.086
0.5034	-524.307	0.5074	-513.437	0.5074	-515.152
0.5036	-524.338	0.5076	-513.388	0.5076	-515.213
0.5038	-524.351	0.5078	-513.367	0.5078	-515.178
0.504	-524.557	0.508	-513.375	0.508	-515.056
0.5042	-524.548	0.5082	-513.345	0.5082	-514.973
0.5044	-524.434	0.5084	-513.283	0.5084	-515.191
0.5046	-524.39	0.5086	-513.323	0.5086	-515.563
0.5048	-524.316	0.5088	-513.297	0.5088	-515.677
0.505	-524.285	0.509	-513.362	0.509	-515.795
0.5054	-524.342	0.5092	-513.375	0.5092	-515.909
0.5056	-524.268	0.5094	-513.323	0.5094	-516.001
0.5058	-524.276	0.5096	-513.393	0.5096	-515.804
0.506	-524.241	0.5098	-513.38	0.5098	-515.633
0.5062	-524.272	0.51	-513.275	0.51	-515.55
0.5064	-524.233	0.5102	-513.218	0.5102	-515.493
0.5066	-524.215	0.5104	-513.17	0.5104	-515.384
0.5068	-524.136	0.5106	-513.34	0.5106	-515.349
0.507	-524.106	0.5108	-513.498	0.5108	-515.375
0.5072	-524.04	0.511	-513.563	0.511	-515.415
0.5074	-524.062	0.5112	-513.59	0.5112	-515.437
0.5076	-524.084	0.5114	-513.62	0.5114	-515.515
0.5078	-524.106	0.5116	-513.563	0.5116	-515.423
0.5082	-524.045	0.5118	-513.476	0.5118	-515.393
0.5084	-524.163	0.512	-513.384	0.5122	-515.41
0.5086	-524.268	0.5122	-513.301	0.5124	-515.388
0.5088	-524.285	0.5124	-513.266	0.5126	-515.353
0.509	-524.11	0.5128	-513.222	0.5128	-515.406
0.5092	-524.001	0.513	-513.157	0.513	-515.542
0.5094	-523.905	0.5132	-513.095	0.5132	-515.66
0.5096	-523.83	0.5134	-513.086	0.5134	-515.752
0.5098	-523.782	0.5136	-513.03	0.5136	-515.87
0.51	-523.76	0.5138	-512.968	0.5138	-515.826
0.5102	-523.786	0.514	-513.038	0.514	-515.642
0.5104	-523.708	0.5142	-513.025	0.5142	-515.546
0.5106	-523.616	0.5144	-512.916	0.5144	-515.48
0.5108	-523.541	0.5146	-512.863	0.5146	-515.616
0.511	-523.642	0.5148	-512.82	0.5148	-515.537
0.5112	-523.791	0.515	-512.754	0.515	-515.603
0.5114	-523.703	0.5152	-512.741	0.5152	-515.594
0.5116	-523.681	0.5154	-512.706	0.5154	-515.555
0.5118	-523.502	0.5158	-512.758	0.5156	-515.511
0.512	-523.449	0.516	-512.833	0.5158	-515.467
0.5122	-523.366	0.5162	-512.789	0.516	-515.38
0.5124	-523.309	0.5164	-512.78	0.5162	-515.314
0.5126	-523.226	0.5166	-512.706	0.5164	-515.367
0.5128	-523.191	0.5168	-512.649	0.5166	-515.301
0.513	-523.073	0.517	-512.57	0.5168	-515.323
0.5132	-522.964	0.5172	-512.487	0.517	-515.27
0.5134	-522.972	0.5174	-512.539	0.5172	-515.135
0.5136	-522.955	0.5176	-512.574	0.5174	-515.091
0.5138	-522.872	0.5178	-512.509	0.5176	-515.003
0.514	-522.88	0.518	-512.469	0.5178	-514.894
0.5142	-522.955	0.5182	-512.666	0.5182	-514.78
0.5144	-522.937	0.5184	-512.605	0.5184	-514.789
0.5146	-522.736	0.5186	-512.596	0.5186	-514.653
0.515	-522.697	0.5188	-512.461	0.5188	-514.609
0.5152	-522.622	0.519	-512.469	0.519	-514.644
0.5154	-522.6	0.5192	-512.491	0.5192	-514.601
0.5156	-522.508	0.5194	-512.483	0.5194	-514.583
0.5158	-522.452	0.52	-512.452	0.5196	-514.592
0.516	-522.386	0.5202	-512.391	0.5198	-514.544
0.5162	-522.351	0.5204	-512.343	0.52	-514.478
0.5164	-522.294	0.5206	-512.233	0.5202	-514.456
0.5166	-522.202	0.5208	-512.194	0.5204	-514.29
0.517	-522.145	0.521	-512.246	0.5206	-514.417
0.5172	-522.097	0.5212	-512.211	0.521	-514.461
0.5174	-522.215	0.5214	-512.242	0.5212	-514.426
0.5176	-522.224	0.5216	-512.146	0.5214	-514.334
0.5178	-522.207	0.5218	-512.036	0.5216	-514.356
0.518	-522.097	0.522	-512.084	0.5218	-514.29
0.5182	-521.918	0.5224	-512.111	0.522	-514.141
0.5184	-521.905	0.5226	-512.181	0.5222	-514.264
0.5186	-521.848	0.5228	-512.382	0.5224	-514.338
0.5188	-521.8	0.523	-512.404	0.5226	-514.259
0.519	-521.896	0.5232	-512.439	0.5228	-514.224
0.5192	-521.957	0.5234	-512.395	0.5232	-514.259
0.5194	-521.97	0.5236	-512.211	0.5234	-514.281
0.5196	-521.953	0.5238	-512.023	0.5236	-514.194
0.5198	-521.887	0.524	-511.809	0.5238	-514.106
0.52	-521.817	0.5242	-511.817	0.524	-513.992
0.5202	-521.62	0.5244	-511.879	0.5242	-513.94
0.5204	-521.791	0.5246	-512.032	0.5244	-513.931
0.5206	-521.87	0.5248	-512.062	0.5246	-513.966
0.5208	-522.049	0.525	-512.128	0.5248	-513.887
0.521	-522.259	0.5252	-512.027	0.525	-513.83
0.5212	-522.478	0.5254	-511.883	0.5252	-513.887
0.5214	-522.504	0.5256	-511.699	0.5254	-513.852
0.5216	-522.491	0.5258	-511.655	0.5256	-513.879
0.5218	-522.43	0.526	-511.537	0.5258	-513.914
0.522	-522.29	0.5262	-511.546	0.526	-513.931
0.5222	-522.312	0.5264	-511.743	0.5262	-513.857
0.5224	-522.25	0.5266	-511.918	0.5264	-513.73
0.5226	-522.438	0.5268	-512.111	0.5266	-513.651
0.5228	-522.587	0.527	-512.207	0.5268	-513.686
0.523	-522.692	0.5272	-512.146	0.527	-513.585
0.5232	-522.675	0.5274	-512.023	0.5272	-513.577
0.5234	-522.692	0.5276	-511.83	0.5274	-513.542
0.5238	-522.543	0.5278	-511.712	0.5276	-513.489
0.524	-522.469	0.528	-511.581	0.5278	-513.664
0.5242	-522.46	0.5282	-511.437	0.528	-513.809
0.5244	-522.504	0.5284	-511.498	0.5282	-513.979
0.5246	-522.43	0.5286	-511.69	0.5284	-514.045
0.5248	-522.211	0.5288	-511.962	0.5286	-513.988
0.525	-522.102	0.529	-512.102	0.5288	-514.01
0.5252	-521.979	0.5292	-512.211	0.529	-514.001
0.5254	-521.948	0.5294	-512.202	0.5294	-514.054
0.5258	-521.94	0.5296	-512.15	0.5296	-514.115
0.526	-521.804	0.5298	-512.115	0.5298	-514.102
0.5262	-521.668	0.53	-511.979	0.53	-513.935
0.5264	-521.708	0.5302	-511.887	0.5302	-513.844
0.5266	-521.73	0.5304	-511.831	0.5304	-513.712
0.5268	-521.712	0.5306	-511.76	0.5306	-513.686
0.527	-521.721	0.5308	-511.743	0.5308	-513.695
0.5272	-521.638	0.531	-511.796	0.531	-513.725
0.5274	-521.554	0.5312	-511.743	0.5312	-513.704
0.5276	-521.401	0.5314	-511.69	0.5314	-513.655
0.5278	-521.41	0.5316	-511.704	0.5316	-513.537
0.528	-521.476	0.5318	-511.651	0.5318	-513.393
0.5284	-521.454	0.532	-511.612	0.532	-513.292
0.5286	-521.594	0.5322	-511.55	0.5322	-513.253
0.5288	-521.695	0.5324	-511.529	0.5324	-513.288
0.529	-521.73	0.5326	-511.485	0.5326	-513.305
0.5292	-521.747	0.5328	-511.515	0.5328	-513.34
0.5294	-521.734	0.533	-511.349	0.533	-513.332
0.5296	-521.782	0.5332	-511.283	0.5332	-513.253
0.5298	-521.743	0.5334	-511.292	0.5334	-513.183
0.53	-521.708	0.5336	-511.218	0.5336	-513.135
0.5302	-521.638	0.5338	-511.187	0.5338	-513.095
0.5304	-521.546	0.534	-511.148	0.534	-513.143
0.5306	-521.458	0.5342	-511.117	0.5342	-513.108
0.5308	-521.375	0.5344	-511.095	0.5344	-513.117
0.531	-521.239	0.5346	-510.951	0.5346	-513.108
0.5312	-521.213	0.5348	-510.898	0.5348	-513.152
0.5314	-521.147	0.535	-510.872	0.5352	-513.266
0.5316	-521.051	0.5352	-510.828	0.5354	-513.45
0.5318	-521.003	0.5354	-510.71	0.5356	-513.375
0.532	-520.902	0.5356	-510.658	0.5358	-513.463
0.5322	-520.824	0.5358	-510.544	0.536	-513.629
0.5324	-520.736	0.5362	-510.522	0.5362	-513.458
0.5326	-520.618	0.5364	-510.439	0.5364	-513.415
0.533	-520.67	0.5368	-510.636	0.5366	-513.257
0.5332	-520.679	0.537	-510.649	0.5368	-513.156
0.5334	-520.846	0.5372	-510.566	0.537	-513.143
0.5336	-520.951	0.5376	-510.465	0.5372	-513.104
0.5338	-521.025	0.538	-510.439	0.5374	-513.17
0.534	-520.916	0.5382	-510.399	0.5376	-513.178
0.5342	-520.841	0.5384	-510.277	0.5378	-513.157
0.5344	-520.793	0.5386	-510.159	0.538	-513.095
0.5346	-520.684	0.5388	-510.071	0.5382	-512.968
0.5348	-520.635	0.539	-509.971	0.5384	-512.946
0.535	-520.618	0.5392	-509.94	0.5386	-512.903
0.5352	-520.635	0.5394	-509.887	0.5388	-512.771
0.5354	-520.561	0.5398	-509.852	0.539	-512.706
0.5356	-520.509	0.54	-509.743	0.5392	-512.596
0.5358	-520.478	0.5404	-509.686	0.5394	-512.526
0.536	-520.316	0.5406	-509.568	0.5396	-512.513
0.5362	-520.281	0.5408	-509.651	0.5398	-512.561
0.5364	-520.189	0.541	-509.524	0.5402	-512.548
0.5366	-520.246	0.5412	-509.502	0.5404	-512.496
0.5368	-520.207	0.5414	-509.402	0.5406	-512.434
0.537	-520.198	0.5416	-509.332	0.5408	-512.378
0.5372	-520.176	0.5418	-509.253	0.541	-512.229
0.5374	-520.102	0.542	-509.179	0.5414	-512.115
0.5378	-520.115	0.5422	-509.165	0.5416	-512.159
0.538	-520.29	0.5424	-509.065	0.5418	-512.146
0.5382	-520.268	0.5428	-509.021	0.542	-512.181
0.5384	-520.237	0.543	-509.038	0.5422	-512.246
0.5386	-520.211	0.5432	-508.99	0.5426	-512.216
0.5388	-520.369	0.5434	-508.82	0.5428	-512.185
0.539	-520.495	0.5436	-508.785	0.543	-512.102
0.5392	-520.526	0.5438	-508.807	0.5432	-512.054
0.5394	-520.544	0.544	-508.754	0.5434	-511.962
0.5396	-520.583	0.5442	-508.723	0.5436	-512.019
0.5398	-520.478	0.5444	-508.68	0.5438	-511.971
0.54	-520.513	0.545	-508.741	0.5442	-511.896
0.5402	-520.552	0.5452	-508.653	0.5444	-511.927
0.5404	-520.644	0.5454	-508.557	0.5446	-511.957
0.5406	-520.552	0.5456	-508.526	0.5448	-511.914
0.5408	-520.43	0.5458	-508.461	0.545	-511.809
0.541	-520.342	0.546	-508.382	0.5452	-511.734
0.5414	-520.246	0.5462	-508.29	0.5456	-511.695
0.5416	-520.312	0.5464	-508.225	0.5458	-511.756
0.5418	-520.29	0.5466	-508.133	0.5464	-511.695
0.542	-520.119	0.5468	-508.036	0.5466	-511.629
0.5422	-520.067	0.547	-508.014	0.5468	-511.682
0.5424	-520.01	0.5474	-507.944	0.547	-511.533
0.5426	-519.94	0.5478	-508.146	0.5472	-511.585
0.5428	-519.918	0.548	-508.154	0.5474	-511.594
0.543	-519.87	0.5482	-508.251	0.5476	-511.515
0.5432	-519.821	0.5484	-508.395	0.5478	-511.485
0.5434	-519.734	0.5486	-508.57	0.548	-511.533
0.5436	-519.625	0.5488	-508.89	0.5482	-511.55
0.5438	-519.585	0.549	-509.087	0.5488	-511.529
0.544	-519.485	0.5492	-509.03	0.549	-511.393
0.5442	-519.393	0.5494	-508.776	0.5492	-511.362
0.5444	-519.358	0.5496	-508.592	0.5494	-511.463
0.5446	-519.244	0.5498	-508.544	0.5498	-511.494
0.545	-519.261	0.55	-508.693	0.55	-511.524
0.5452	-519.239	0.5502	-508.811	0.5502	-511.445
0.5454	-519.296	0.5504	-508.916	0.5504	-511.393
0.5456	-519.253	0.5506	-508.855	0.5506	-511.367
0.5458	-519.222	0.5508	-508.811	0.5508	-511.349
0.546	-519.191	0.551	-508.666	0.551	-511.279
0.5462	-519.178	0.5512	-508.61	0.5512	-511.262
0.5464	-519.038	0.5514	-508.461	0.5514	-511.402
0.5466	-519.021	0.5516	-508.391	0.5516	-511.38
0.547	-518.911	0.5518	-508.347	0.5518	-511.327
0.5472	-518.854	0.552	-508.627	0.552	-511.24
0.5474	-518.806	0.5522	-508.872	0.5522	-511.148
0.5476	-518.841	0.5524	-509.03	0.5524	-511.047
0.5478	-518.793	0.5526	-509.012	0.5526	-510.99
0.548	-518.71	0.5528	-508.793	0.5528	-510.938
0.5482	-518.684	0.5532	-508.618	0.553	-511.082
0.5484	-518.78	0.5534	-508.575	0.5532	-511.257
0.5486	-519.139	0.5536	-508.452	0.5534	-511.424
0.5488	-519.524	0.5538	-508.36	0.5536	-511.52
0.549	-519.804	0.554	-508.413	0.5538	-511.559
0.5492	-519.953	0.5542	-508.373	0.554	-511.612
0.5494	-520.093	0.5544	-508.334	0.5542	-511.555
0.5496	-520.036	0.5546	-508.203	0.5544	-511.515
0.5498	-519.9	0.5548	-508.181	0.5546	-511.393
0.55	-519.734	0.555	-508.137	0.555	-511.384
0.5502	-519.646	0.5552	-508.168	0.5552	-511.472
0.5504	-519.563	0.5554	-508.185	0.5554	-511.55
0.5506	-519.576	0.5556	-508.159	0.5556	-511.655
0.5508	-519.524	0.556	-508.111	0.5558	-511.638
0.551	-519.581	0.5562	-508.001	0.556	-511.599
0.5512	-519.642	0.5564	-507.953	0.5562	-511.647
0.5514	-519.55	0.5566	-507.936	0.5564	-511.8
0.5516	-519.432	0.5568	-507.857	0.5566	-511.94
0.5518	-519.375	0.557	-507.839	0.5568	-511.975
0.552	-519.423	0.5572	-507.704	0.557	-512.041
0.5522	-519.445	0.5574	-507.664	0.5572	-511.975
0.5524	-519.379	0.5576	-507.747	0.5576	-512.237
0.5526	-519.515	0.5578	-507.734	0.5578	-512.417
0.5528	-519.721	0.558	-507.691	0.558	-512.518
0.553	-519.808	0.5582	-507.651	0.5582	-512.601
0.5532	-519.769	0.5584	-507.577	0.5584	-512.535
0.5534	-519.699	0.5586	-507.454	0.5586	-512.439
0.5536	-519.616	0.559	-507.419	0.5588	-512.513
0.5538	-519.559	0.5592	-507.371	0.559	-512.596
0.554	-519.506	0.5594	-507.284	0.5592	-512.806
0.5542	-519.594	0.5596	-507.196	0.5594	-513.148
0.5544	-519.603	0.5598	-507.135	0.5596	-513.371
0.5546	-519.686	0.56	-507.047	0.5598	-513.415
0.5548	-519.861	0.5602	-507.074	0.56	-513.297
0.555	-519.874	0.5604	-507.039	0.5602	-513.187
0.5554	-519.787	0.5606	-507.113	0.5604	-512.938
0.5556	-519.695	0.5608	-507.043	0.5606	-512.973
0.5558	-519.638	0.561	-506.964	0.561	-512.911
0.556	-519.576	0.5612	-506.903	0.5612	-512.973
0.5562	-519.528	0.5614	-506.881	0.5614	-512.92
0.5564	-519.485	0.5616	-506.802	0.5618	-512.798
0.5566	-519.336	0.5618	-506.697	0.562	-512.763
0.557	-519.384	0.562	-506.658	0.5622	-512.684
0.5572	-519.436	0.5622	-506.583	0.5624	-512.618
0.5574	-519.511	0.5624	-506.54	0.5626	-512.732
0.5576	-519.581	0.5626	-506.474	0.5628	-512.798
0.5578	-519.445	0.5628	-506.426	0.563	-512.894
0.558	-519.305	0.563	-506.443	0.5632	-512.815
0.5582	-519.139	0.5632	-506.408	0.5634	-512.614
0.5584	-518.951	0.5634	-506.312	0.5636	-512.483
0.5586	-519.086	0.5636	-506.264	0.5638	-512.277
0.5588	-519.239	0.5638	-506.246	0.564	-512.316
0.559	-519.375	0.564	-506.181	0.5642	-512.408
0.5592	-519.34	0.5642	-506.242	0.5644	-512.531
0.5594	-519.274	0.5644	-506.15	0.5646	-512.614
0.5596	-519.113	0.5646	-506.08	0.5648	-512.671
0.5598	-519.064	0.5648	-506.089	0.565	-512.491
0.56	-519.235	0.565	-506.05	0.5652	-512.426
0.5602	-519.572	0.5652	-505.988	0.5654	-512.233
0.5604	-519.646	0.5654	-505.949	0.5656	-512.159
0.5606	-519.563	0.5656	-505.896	0.5658	-512.067
0.5608	-519.555	0.5658	-505.839	0.566	-512.382
0.561	-519.48	0.5662	-505.748	0.5662	-512.413
0.5612	-519.349	0.5664	-505.695	0.5664	-512.465
0.5614	-519.244	0.5666	-505.664	0.5666	-512.399
0.5616	-519.196	0.5668	-505.586	0.5668	-512.286
0.5618	-519.283	0.567	-505.494	0.567	-512.163
0.562	-519.366	0.5672	-505.621	0.5672	-512.058
0.5622	-519.318	0.5674	-505.651	0.5674	-512.084
0.5624	-519.257	0.5676	-505.748	0.5676	-512.211
0.5626	-519.191	0.5678	-505.726	0.5678	-512.294
0.5628	-519.174	0.568	-505.695	0.5682	-512.329
0.563	-519.248	0.5682	-505.625	0.5684	-512.312
0.5632	-519.331	0.5684	-505.559	0.5686	-512.334
0.5634	-519.27	0.5686	-505.612	0.5688	-512.185
0.5636	-519.248	0.5688	-505.537	0.5692	-512.198
0.5638	-519.117	0.569	-505.559	0.5694	-512.233
0.564	-519.244	0.5696	-505.463	0.5696	-512.176
0.5642	-519.344	0.5698	-505.446	0.5698	-512.154
0.5644	-519.476	0.57	-505.424	0.57	-512.128
0.5646	-519.524	0.5702	-505.336	0.5702	-512.163
0.5648	-519.476	0.5704	-505.284	0.5704	-512.202
0.565	-519.305	0.5708	-505.52	0.5706	-512.233
0.5652	-519.13	0.571	-506.036	0.5708	-512.216
0.5654	-518.986	0.5712	-506.203	0.571	-512.242
0.5656	-519.043	0.5716	-506.111	0.5712	-512.229
0.5658	-519.104	0.5718	-505.993	0.5714	-512.146
0.566	-519.113	0.572	-505.966	0.5718	-511.988
0.5662	-519.029	0.5722	-505.979	0.572	-511.953
0.5664	-518.959	0.5724	-506.045	0.5722	-512.001
0.5666	-518.885	0.5726	-505.923	0.5724	-511.953
0.5668	-518.815	0.5728	-505.796	0.5726	-511.892
0.567	-518.732	0.573	-505.721	0.5728	-511.83
0.5672	-518.622	0.5732	-505.695	0.573	-511.787
0.5674	-518.64	0.5734	-505.704	0.5732	-511.752
0.5676	-518.601	0.5736	-505.726	0.5734	-511.712
0.5678	-518.504	0.5738	-505.699	0.5736	-511.686
0.5682	-518.587	0.574	-505.664	0.5738	-511.629
0.5684	-518.509	0.5742	-505.695	0.574	-511.581
0.5686	-518.552	0.5744	-505.686	0.5742	-511.524
0.5688	-518.692	0.5746	-505.678	0.5744	-511.498
0.569	-518.776	0.5748	-505.625	0.5746	-511.537
0.5692	-518.697	0.575	-505.984	0.5748	-511.642
0.5694	-518.618	0.5752	-506.557	0.575	-511.752
0.5696	-518.421	0.5754	-506.903	0.5752	-511.699
0.5698	-518.299	0.5756	-506.938	0.5754	-511.752
0.57	-518.264	0.5758	-506.973	0.5756	-511.669
0.5702	-518.211	0.576	-506.938	0.5758	-511.634
0.5704	-518.137	0.5762	-506.737	0.576	-511.585
0.5706	-517.988	0.5764	-506.597	0.5762	-511.625
0.5708	-517.913	0.5766	-506.583	0.5764	-511.686
0.571	-517.887	0.5768	-506.64	0.5766	-511.725
0.5712	-517.874	0.577	-506.715	0.5768	-511.717
0.5714	-517.839	0.5772	-506.872	0.577	-511.682
0.5716	-517.861	0.5774	-507.004	0.5772	-511.581
0.5718	-517.808	0.5778	-506.907	0.5774	-511.559
0.572	-517.734	0.5784	-506.85	0.5776	-511.603
0.5722	-517.642	0.5786	-506.828	0.5778	-511.817
0.5724	-517.572	0.5788	-506.802	0.578	-511.909
0.5728	-517.703	0.579	-506.754	0.5782	-511.896
0.573	-517.738	0.5792	-506.667	0.5784	-511.953
0.5732	-517.629	0.5794	-506.531	0.5786	-512.08
0.5734	-517.673	0.5796	-506.548	0.5788	-511.997
0.5736	-517.725	0.5798	-506.54	0.579	-511.879
0.5738	-517.528	0.58	-506.776	0.5792	-511.765
0.574	-517.686	0.5802	-506.977	0.5794	-511.607
0.5742	-517.8	0.5804	-507.113	0.5796	-511.489
0.5744	-517.852	0.5806	-507.196	0.5798	-511.41
0.5746	-517.874	0.5808	-507.165	0.58	-511.336
0.5748	-517.927	0.581	-507.012	0.5802	-511.305
0.575	-517.9	0.5812	-506.807	0.5804	-511.266
0.5752	-517.808	0.5814	-506.671	0.5806	-511.213
0.5754	-517.677	0.5816	-506.566	0.5808	-511.152
0.5756	-517.576	0.5818	-506.597	0.581	-511.1
0.5758	-517.511	0.582	-506.658	0.5812	-510.973
0.576	-517.524	0.5822	-506.64	0.5814	-510.938
0.5764	-517.585	0.5826	-506.57	0.5816	-511.108
0.5766	-517.642	0.5828	-506.505	0.5818	-511.231
0.5768	-517.625	0.583	-506.448	0.582	-511.275
0.577	-517.471	0.5832	-506.316	0.5822	-511.349
0.5772	-517.45	0.5834	-506.36	0.5824	-511.358
0.5774	-517.366	0.5836	-506.33	0.5826	-511.389
0.5776	-517.476	0.5838	-506.268	0.5828	-511.332
0.5778	-517.415	0.584	-506.29	0.583	-511.292
0.578	-517.436	0.5842	-506.19	0.5832	-511.205
0.5782	-517.366	0.5844	-506.124	0.5834	-511.091
0.5784	-517.231	0.5846	-506.071	0.5836	-510.986
0.5786	-517.13	0.5848	-506.036	0.5838	-511.003
0.5788	-517.091	0.585	-506.014	0.584	-511.082
0.579	-517.043	0.5852	-505.931	0.5844	-511.1
0.5792	-516.994	0.5854	-505.888	0.5846	-511.065
0.5796	-516.907	0.5856	-505.905	0.5848	-510.999
0.5798	-516.811	0.5858	-505.958	0.585	-510.96
0.58	-516.736	0.586	-505.901	0.5852	-510.78
0.5802	-516.754	0.5864	-505.857	0.5854	-510.736
0.5804	-516.824	0.5866	-505.923	0.5856	-510.64
0.5806	-516.78	0.5868	-505.809	0.5862	-510.763
0.581	-516.749	0.587	-505.783	0.5864	-510.828
0.5812	-516.802	0.5872	-505.756	0.5866	-510.903
0.5814	-516.714	0.5874	-505.923	0.5868	-510.942
0.5816	-516.636	0.5876	-506.054	0.5872	-510.99
0.5818	-516.618	0.5878	-506.141	0.5874	-510.876
0.582	-516.644	0.588	-506.273	0.5876	-510.802
0.5822	-516.601	0.5882	-506.242	0.5878	-510.863
0.5824	-516.631	0.5884	-506.316	0.588	-510.815
0.5826	-516.452	0.5886	-506.286	0.5882	-510.798
0.5828	-516.434	0.5888	-506.26	0.5884	-510.653
0.583	-516.487	0.589	-506.225	0.5886	-510.623
0.5832	-516.452	0.5892	-506.185	0.5888	-510.588
0.5834	-516.369	0.5894	-506.273	0.589	-510.61
0.5838	-516.329	0.5896	-506.308	0.5892	-510.627
0.584	-516.154	0.5898	-506.281	0.5894	-510.522
0.5842	-516.04	0.59	-506.128	0.5896	-510.509
0.5844	-515.992	0.5902	-506.155	0.59	-510.57
0.5846	-515.979	0.5904	-506.176	0.5902	-510.631
0.5848	-515.922	0.5908	-506.246	0.5904	-510.579
0.585	-515.769	0.591	-506.207	0.5908	-510.509
0.5852	-515.699	0.5914	-506.141	0.591	-510.443
0.5854	-515.717	0.5916	-506.076	0.5912	-510.579
0.5856	-515.699	0.5918	-506.198	0.5914	-510.531
0.5858	-515.69	0.592	-506.343	0.5916	-510.456
0.586	-515.62	0.5922	-506.391	0.5918	-510.29
0.5862	-515.533	0.5924	-506.54	0.5922	-510.351
0.5864	-515.476	0.5926	-506.513	0.5924	-510.491
0.5866	-515.38	0.5928	-506.592	0.5926	-510.544
0.5868	-515.345	0.593	-506.723	0.5928	-510.566
0.587	-515.24	0.5932	-506.794	0.593	-510.535
0.5872	-515.384	0.5934	-506.592	0.5932	-510.592
0.5874	-515.458	0.5936	-506.544	0.5934	-510.601
0.5876	-515.476	0.5938	-506.382	0.5936	-510.557
0.5878	-515.463	0.594	-506.268	0.5938	-510.491
0.588	-515.349	0.5942	-506.207	0.5942	-510.382
0.5882	-515.31	0.5944	-506.268	0.5944	-510.369
0.5884	-515.283	0.5948	-506.26	0.5948	-510.408
0.5886	-515.257	0.595	-506.216	0.595	-510.478
0.5888	-515.266	0.5952	-506.163	0.5952	-510.548
0.589	-515.209	0.5954	-506.26	0.5954	-510.636
0.5892	-515.073	0.5956	-506.404	0.5956	-510.645
0.5894	-515.043	0.5958	-506.522	0.5958	-510.706
0.5896	-514.933	0.596	-506.741	0.596	-510.671
0.5898	-514.876	0.5962	-506.702	0.5962	-510.596
0.59	-514.837	0.5966	-506.741	0.5964	-510.531
0.5902	-514.806	0.5968	-506.723	0.5966	-510.561
0.5904	-514.894	0.597	-506.758	0.5968	-510.5
0.5906	-514.749	0.5972	-506.785	0.597	-510.452
0.5908	-514.741	0.5974	-506.767	0.5972	-510.281
0.591	-514.662	0.5976	-506.693	0.5974	-510.176
0.5912	-514.588	0.5978	-506.614	0.5976	-510.111
0.5914	-514.596	0.598	-506.522	0.5978	-510.176
0.5916	-514.535	0.5984	-506.833	0.598	-510.198
0.5918	-514.544	0.5986	-507.113	0.5982	-510.338
0.592	-514.474	0.5988	-507.332	0.5984	-510.456
0.5922	-514.443	0.599	-507.349	0.5986	-510.535
0.5924	-514.382	0.5992	-507.275	0.5988	-510.557
0.5926	-514.294	0.5994	-507.152	0.599	-510.518
0.5928	-514.176	0.5996	-507.082	0.5992	-510.465
0.593	-514.137	0.5998	-506.964	0.5994	-510.369
0.5932	-514.093	0.6	-506.916	0.5996	-510.246
0.5934	-514.128	0.6002	-506.881	0.5998	-510.146
0.5936	-514.141	0.6004	-506.942	0.6	-510.023
0.5938	-514.071	0.6006	-506.855	0.6004	-510.036
0.594	-514.041	0.6008	-506.802	0.6006	-510.014
0.5942	-513.988	0.601	-506.741	0.6008	-510.045
0.5944	-513.896	0.6012	-506.653	0.601	-509.984
0.5946	-513.8	0.6016	-506.636	0.6012	-509.874
0.5948	-513.743	0.6018	-506.535	0.6014	-509.804
0.595	-513.603	0.602	-506.544	0.6016	-509.752
0.5952	-513.634	0.6022	-506.5	0.602	-509.809
0.5954	-513.546	0.6024	-506.478	0.6022	-509.883
0.5956	-513.498	0.6028	-506.496	0.6024	-509.8
0.5958	-513.437	0.603	-506.478	0.6026	-509.835
0.596	-513.332	0.6032	-506.448	0.6028	-509.971
0.5964	-513.266	0.6036	-506.365	0.603	-510.216
0.5966	-513.244	0.6038	-506.356	0.6032	-510.448
0.5968	-513.187	0.604	-506.321	0.6034	-510.395
0.597	-513.126	0.6042	-506.369	0.6036	-510.207
0.5972	-513.034	0.6046	-506.343	0.6038	-510.071
0.5974	-513.183	0.6048	-506.29	0.604	-509.896
0.5976	-513.419	0.6052	-506.155	0.6042	-509.699
0.5978	-513.572	0.6054	-506.168	0.6044	-509.507
0.598	-513.598	0.6056	-506.141	0.6046	-509.559
0.5982	-513.585	0.6058	-506.159	0.6048	-509.59
0.5984	-513.476	0.6062	-506.063	0.605	-509.677
0.5986	-513.384	0.6064	-505.94	0.6052	-509.712
0.5988	-513.292	0.6066	-505.993	0.6056	-509.782
0.599	-513.358	0.6068	-506.032	0.6058	-509.844
0.5992	-513.262	0.607	-506.01	0.606	-509.927
0.5994	-513.288	0.6072	-506.032	0.6062	-510.032
0.5996	-513.2	0.6076	-505.993	0.6064	-510.115
0.5998	-513.183	0.6078	-505.909	0.6066	-510.268
0.6	-513.222	0.608	-505.918	0.6068	-510.211
0.6002	-513.117	0.6084	-505.791	0.607	-510.29
0.6004	-513.095	0.6086	-505.844	0.6072	-510.211
0.6006	-513.108	0.6088	-505.752	0.6074	-510.185
0.6008	-513.082	0.609	-505.774	0.6076	-510.198
0.601	-513.139	0.6092	-505.804	0.6078	-510.325
0.6012	-513.073	0.6094	-505.883	0.608	-510.43
0.6014	-513.012	0.6096	-505.866	0.6082	-510.487
0.6016	-512.981	0.6098	-505.796	0.6084	-510.579
0.6018	-512.964	0.61	-505.818	0.6086	-510.811
0.602	-512.977	0.6102	-505.796	0.6088	-510.99
0.6022	-512.916	0.6104	-505.804	0.609	-511.012
0.6028	-512.955	0.6106	-505.748	0.6092	-510.903
0.603	-513.003	0.6108	-505.691	0.6094	-510.78
0.6032	-512.995	0.611	-505.721	0.6096	-510.575
0.6034	-512.951	0.6112	-505.787	0.6098	-510.421
0.6036	-512.885	0.6116	-505.804	0.61	-510.299
0.6038	-512.868	0.6118	-505.783	0.6102	-510.286
0.604	-512.771	0.612	-505.752	0.6104	-510.299
0.6042	-512.951	0.6122	-505.664	0.6106	-510.334
0.6044	-512.89	0.6124	-505.734	0.6108	-510.356
[truncated: 39,610 more rows]

## Sheet: Fig_1b_1g_nomag
experiment 1		experiment 2		experiment 3
time [s]	current density [mA/cm2]	time [s]	current density [mA/cm2]	time [s]	current density [mA/cm2]
0	2.42637e-05	0	2.42637e-05	0	2.42637e-05
0.1872	-350.978	0.1872	-340.882	0.1872	-349.713
0.1874	-350.847	0.1874	-340.86	0.1874	-349.757
0.1876	-350.799	0.1876	-340.825	0.1876	-349.678
0.1878	-350.72	0.1878	-340.733	0.1878	-349.556
0.188	-350.707	0.188	-340.672	0.188	-349.521
0.1882	-350.685	0.1882	-340.637	0.1882	-349.477
0.1884	-350.672	0.1884	-340.628	0.1884	-349.416
0.1886	-350.61	0.1886	-340.514	0.1886	-349.398
0.1888	-350.545	0.1888	-340.471	0.1888	-349.328
0.189	-350.523	0.189	-340.497	0.189	-349.306
0.1894	-350.405	0.1892	-340.392	0.1892	-349.232
0.1896	-350.361	0.1896	-340.304	0.1894	-349.127
0.1898	-350.396	0.1898	-340.265	0.1896	-349.101
0.19	-350.295	0.19	-340.217	0.19	-349.026
0.1902	-350.33	0.1902	-340.186	0.1902	-349.013
0.1904	-350.243	0.1904	-340.169	0.1904	-348.961
0.1906	-350.173	0.1906	-340.147	0.1906	-348.912
0.1908	-350.151	0.1908	-340.09	0.1908	-348.877
0.191	-350.09	0.191	-340.002	0.191	-348.829
0.1912	-350.037	0.1912	-339.906	0.1912	-348.667
0.1914	-349.941	0.1916	-339.871	0.1914	-348.685
0.1916	-349.845	0.1918	-339.788	0.1916	-348.659
0.1918	-349.888	0.192	-339.77	0.1918	-348.58
0.192	-349.84	0.1922	-339.692	0.192	-348.545
0.1922	-349.805	0.1924	-339.679	0.1922	-348.497
0.1924	-349.757	0.1928	-339.661	0.1924	-348.435
0.1926	-349.709	0.193	-339.622	0.1926	-348.352
0.1928	-349.648	0.1932	-339.525	0.193	-348.208
0.1932	-349.656	0.1934	-339.464	0.1934	-348.103
0.1934	-349.521	0.1936	-339.455	0.1936	-348.081
0.1936	-349.49	0.1938	-339.425	0.1938	-348.072
0.1938	-349.499	0.194	-339.385	0.194	-347.993
0.194	-349.424	0.1942	-339.298	0.1942	-347.963
0.1942	-349.376	0.1944	-339.258	0.1944	-347.95
0.1944	-349.346	0.1946	-339.202	0.1946	-347.875
0.1946	-349.319	0.1948	-339.127	0.1948	-347.77
0.1948	-349.236	0.195	-339.105	0.195	-347.744
0.195	-349.262	0.1952	-339.035	0.1954	-347.735
0.1952	-349.105	0.1954	-338.987	0.1956	-347.687
0.1954	-349.131	0.1956	-338.961	0.1958	-347.6
0.1956	-349.031	0.1958	-338.9	0.196	-347.525
0.1958	-349.048	0.196	-338.878	0.1962	-347.499
0.196	-349.009	0.1964	-338.825	0.1964	-347.455
0.1962	-348.943	0.1966	-338.781	0.1966	-347.433
0.1964	-348.899	0.1968	-338.751	0.1968	-347.372
0.1966	-348.882	0.197	-338.685	0.197	-347.284
0.1968	-348.86	0.1972	-338.646	0.1972	-347.21
0.197	-348.812	0.1974	-338.624	0.1974	-347.179
0.1972	-348.768	0.1976	-338.558	0.1976	-347.228
0.1974	-348.724	0.1978	-338.576	0.1978	-347.127
0.1976	-348.654	0.198	-338.497	0.198	-347.109
0.198	-348.58	0.1982	-338.458	0.1982	-347.066
0.1982	-348.602	0.1984	-338.366	0.1984	-347.039
0.1984	-348.562	0.1988	-338.348	0.1986	-347.022
0.1986	-348.505	0.199	-338.322	0.1988	-346.956
0.1988	-348.47	0.1992	-338.261	0.199	-346.908
0.199	-348.444	0.1994	-338.217	0.1992	-346.882
0.1992	-348.405	0.1996	-338.164	0.1994	-346.842
0.1994	-348.378	0.1998	-338.204	0.1996	-346.807
0.1996	-348.387	0.2	-338.121	0.1998	-346.746
0.1998	-348.335	0.2002	-338.029	0.2	-346.659
0.2	-348.238	0.2004	-338.072	0.2004	-346.567
0.2002	-348.256	0.2006	-338.033	0.2008	-346.519
0.2004	-348.203	0.2008	-338.007	0.201	-346.479
0.2006	-348.168	0.201	-337.972	0.2012	-346.4
0.2008	-348.112	0.2012	-337.95	0.2014	-346.335
0.201	-348.151	0.2016	-337.906	0.2016	-346.309
0.2012	-348.068	0.2018	-337.88	0.2018	-346.291
0.2014	-348.006	0.202	-337.814	0.202	-346.243
0.2016	-347.989	0.2022	-337.797	0.2022	-346.186
0.2018	-347.897	0.2024	-337.753	0.2024	-346.169
0.2022	-347.853	0.2026	-337.714	0.2026	-346.103
0.2024	-347.783	0.2028	-337.622	0.2028	-345.976
0.2026	-347.766	0.203	-337.578	0.203	-346.011
0.2028	-347.783	0.2032	-337.595	0.2032	-345.998
0.203	-347.713	0.2034	-337.504	0.2034	-345.84
0.2032	-347.67	0.2038	-337.416	0.2036	-345.849
0.2034	-347.652	0.204	-337.394	0.2038	-345.801
0.2038	-347.595	0.2042	-337.324	0.2042	-345.753
0.204	-347.569	0.2044	-337.237	0.2044	-345.735
0.2042	-347.591	0.2046	-337.206	0.2046	-345.713
0.2044	-347.512	0.2048	-337.267	0.2048	-345.573
0.2046	-347.521	0.205	-337.14	0.205	-345.53
0.2048	-347.389	0.2054	-337.07	0.2052	-345.521
0.2052	-347.354	0.2056	-336.987	0.2054	-345.46
0.2054	-347.324	0.2058	-337.044	0.2056	-345.473
0.2056	-347.249	0.206	-336.957	0.2058	-345.372
0.2058	-347.276	0.2062	-336.992	0.206	-345.32
0.206	-347.144	0.2064	-336.873	0.2062	-345.284
0.2064	-347.123	0.2066	-336.847	0.2066	-345.201
0.2066	-347.092	0.2068	-336.838	0.207	-345.118
0.2068	-347.039	0.207	-336.725	0.2074	-345.031
0.207	-347.017	0.2074	-336.646	0.2076	-345.009
0.2072	-346.921	0.2078	-336.615	0.2078	-344.996
0.2074	-346.947	0.208	-336.571	0.208	-344.921
0.2076	-346.851	0.2082	-336.545	0.2082	-344.891
0.2078	-346.764	0.2084	-336.497	0.2084	-344.821
0.208	-346.79	0.2086	-336.453	0.2086	-344.729
0.2082	-346.742	0.2088	-336.475	0.209	-344.685
0.2084	-346.733	0.209	-336.374	0.2092	-344.667
0.2086	-346.663	0.2092	-336.318	0.2094	-344.624
0.2088	-346.632	0.2094	-336.326	0.2096	-344.536
0.209	-346.545	0.2096	-336.248	0.2098	-344.497
0.2092	-346.58	0.2098	-336.199	0.21	-344.466
0.2094	-346.466	0.21	-336.178	0.2102	-344.374
0.2096	-346.414	0.2102	-336.138	0.2104	-344.33
0.2098	-346.383	0.2104	-336.116	0.2106	-344.295
0.21	-346.4	0.2106	-336.077	0.2108	-344.23
0.2102	-346.33	0.2108	-335.967	0.211	-344.182
0.2104	-346.348	0.211	-335.959	0.2112	-344.112
0.2106	-346.335	0.2112	-335.893	0.2114	-344.02
0.2108	-346.243	0.2114	-335.88	0.2116	-344.033
0.2112	-346.173	0.2116	-335.893	0.2118	-343.954
0.2114	-346.12	0.2118	-335.766	0.212	-343.976
0.2116	-346.063	0.2122	-335.779	0.2122	-343.932
0.2118	-345.98	0.2124	-335.683	0.2124	-343.902
0.212	-345.958	0.2126	-335.657	0.2126	-343.832
0.2122	-345.993	0.2128	-335.574	0.213	-343.766
0.2124	-345.902	0.213	-335.596	0.2134	-343.74
0.2126	-345.875	0.2132	-335.578	0.2136	-343.657
0.2128	-345.827	0.2134	-335.543	0.2138	-343.552
0.213	-345.849	0.2136	-335.517	0.214	-343.56
0.2132	-345.84	0.2138	-335.464	0.2144	-343.534
0.2134	-345.766	0.214	-335.416	0.2146	-343.438
0.2136	-345.757	0.2142	-335.399	0.2148	-343.46
0.2138	-345.661	0.2144	-335.298	0.215	-343.442
0.214	-345.718	0.2146	-335.324	0.2152	-343.416
0.2142	-345.656	0.2148	-335.272	0.2156	-343.28
0.2144	-345.591	0.215	-335.237	0.2158	-343.293
0.2146	-345.573	0.2152	-335.18	0.216	-343.28
0.215	-345.486	0.2156	-335.154	0.2162	-343.197
0.2152	-345.473	0.2158	-335.053	0.2164	-343.123
0.2154	-345.486	0.2164	-334.974	0.2166	-343.092
0.2156	-345.425	0.2168	-334.939	0.2168	-343.079
0.2158	-345.403	0.217	-334.808	0.217	-343.031
0.216	-345.376	0.2174	-334.782	0.2172	-342.921
0.2162	-345.298	0.2176	-334.751	0.2174	-342.899
0.2164	-345.276	0.218	-334.685	0.2178	-342.886
0.2166	-345.359	0.2182	-334.659	0.218	-342.816
0.2168	-345.241	0.2184	-334.598	0.2184	-342.764
0.217	-345.254	0.2186	-334.589	0.2186	-342.672
0.2172	-345.184	0.219	-334.55	0.2188	-342.593
0.2176	-345.166	0.2192	-334.519	0.219	-342.606
0.2178	-345.197	0.2194	-334.462	0.2192	-342.567
0.218	-345.088	0.2196	-334.418	0.2196	-342.457
0.2184	-345.018	0.2198	-334.396	0.2198	-342.479
0.2186	-344.956	0.22	-334.322	0.22	-342.401
0.2188	-344.921	0.2202	-334.335	0.2202	-342.414
0.219	-344.869	0.2204	-334.248	0.2204	-342.387
0.2192	-344.926	0.2206	-334.239	0.2206	-342.317
0.2194	-344.895	0.2208	-334.204	0.221	-342.296
0.2196	-344.807	0.221	-334.195	0.2212	-342.195
0.22	-344.729	0.2212	-334.081	0.2214	-342.225
0.2202	-344.689	0.2214	-334.068	0.2216	-342.199
0.2204	-344.681	0.2216	-334.033	0.2218	-342.085
0.2206	-344.554	0.2218	-334.011	0.222	-342.116
0.2208	-344.602	0.222	-333.968	0.2224	-342.055
0.221	-344.584	0.2222	-333.919	0.2226	-342.024
0.2212	-344.497	0.2224	-333.889	0.2228	-342.007
0.2214	-344.506	0.2226	-333.832	0.223	-341.976
0.2216	-344.422	0.2228	-333.788	0.2232	-341.906
0.2218	-344.361	0.223	-333.744	0.2234	-341.884
0.222	-344.383	0.2232	-333.736	0.2236	-341.827
0.2222	-344.309	0.2234	-333.692	0.2238	-341.766
0.2224	-344.282	0.2236	-333.666	0.224	-341.722
0.2226	-344.26	0.2238	-333.626	0.2242	-341.67
0.2228	-344.182	0.2242	-333.561	0.2244	-341.696
0.223	-344.221	0.2244	-333.526	0.2248	-341.608
0.2232	-344.256	0.2246	-333.512	0.225	-341.626
0.2234	-344.155	0.2248	-333.464	0.2252	-341.543
0.2236	-344.103	0.225	-333.421	0.2254	-341.499
0.224	-344.042	0.2252	-333.399	0.2256	-341.394
0.2242	-344.02	0.2254	-333.364	0.2258	-341.499
0.2244	-343.967	0.2256	-333.315	0.226	-341.429
0.2246	-343.923	0.2258	-333.333	0.2262	-341.394
0.2248	-343.884	0.226	-333.311	0.2264	-341.328
0.225	-343.845	0.2262	-333.228	0.2266	-341.298
0.2252	-343.871	0.2264	-333.302	0.2268	-341.324
0.2254	-343.797	0.2266	-333.263	0.227	-341.289
0.2256	-343.81	0.2268	-333.136	0.2272	-341.228
0.2258	-343.748	0.227	-333.206	0.2274	-341.127
0.226	-343.74	0.2272	-333.154	0.2276	-341.079
0.2262	-343.713	0.2274	-333.119	0.2278	-341.057
0.2264	-343.635	0.2276	-333.04	0.228	-340.996
0.2266	-343.608	0.2278	-333.114	0.2282	-341.013
0.2268	-343.626	0.228	-333.035	0.2284	-340.965
0.227	-343.565	0.2282	-333.084	0.2286	-340.9
0.2272	-343.552	0.2284	-333.031	0.2288	-340.864
0.2274	-343.49	0.2286	-333.009	0.229	-340.895
0.2276	-343.438	0.2288	-332.961	0.2292	-340.816
0.228	-343.482	0.229	-332.891	0.2294	-340.786
0.2282	-343.411	0.2292	-332.913	0.2296	-340.746
0.2284	-343.39	0.2294	-332.887	0.2298	-340.724
0.2286	-343.298	0.2296	-332.878	0.23	-340.738
0.229	-343.25	0.2298	-332.803	0.2302	-340.602
0.2292	-343.145	0.23	-332.795	0.2304	-340.514
0.2294	-343.197	0.2302	-332.764	0.2306	-340.554
0.2296	-343.07	0.2304	-332.69	0.2308	-340.462
0.2298	-343.092	0.2308	-332.615	0.231	-340.514
0.23	-343.07	0.231	-332.607	0.2312	-340.392
0.2302	-342.978	0.2312	-332.532	0.2316	-340.344
0.2304	-342.948	0.2314	-332.502	0.2318	-340.3
0.2308	-342.895	0.2316	-332.458	0.232	-340.265
0.231	-342.829	0.2318	-332.397	0.2322	-340.296
0.2312	-342.873	0.232	-332.383	0.2324	-340.195
0.2314	-342.777	0.2322	-332.375	0.2328	-340.134
0.2316	-342.751	0.2324	-332.331	0.2332	-340.107
0.2318	-342.773	0.2326	-332.291	0.2334	-340.142
0.232	-342.689	0.2328	-332.256	0.2336	-340.024
0.2322	-342.698	0.233	-332.226	0.2338	-340.002
0.2324	-342.654	0.2332	-332.261	0.234	-339.959
0.2326	-342.602	0.2334	-332.2	0.2342	-339.928
0.2328	-342.523	0.2338	-332.151	0.2344	-339.889
0.233	-342.584	0.234	-332.16	0.2346	-339.819
0.2332	-342.541	0.2342	-332.108	0.2348	-339.744
0.2334	-342.527	0.2344	-332.06	0.235	-339.731
0.2336	-342.506	0.2346	-331.933	0.2352	-339.696
0.2338	-342.492	0.2348	-331.985	0.2354	-339.67
0.234	-342.449	0.235	-331.937	0.2356	-339.622
0.2342	-342.414	0.2354	-331.828	0.2358	-339.587
0.2344	-342.317	0.2356	-331.814	0.236	-339.486
0.2346	-342.282	0.2358	-331.854	0.2362	-339.517
0.2348	-342.256	0.236	-331.762	0.2364	-339.53
0.2352	-342.147	0.2362	-331.788	0.2366	-339.486
0.2354	-342.182	0.2364	-331.771	0.2368	-339.42
0.236	-342.142	0.2366	-331.714	0.237	-339.433
0.2362	-342.055	0.2368	-331.661	0.2372	-339.359
0.2364	-342.081	0.237	-331.609	0.2374	-339.385
0.2368	-342.033	0.2372	-331.569	0.2376	-339.363
0.2372	-342.077	0.2374	-331.582	0.2378	-339.328
0.2374	-342.024	0.2376	-331.526	0.238	-339.276
0.2376	-341.994	0.2378	-331.451	0.2382	-339.206
0.2378	-341.976	0.238	-331.372	0.2384	-339.158
0.238	-341.937	0.2384	-331.456	0.2386	-339.127
0.2382	-341.98	0.2386	-331.473	0.239	-339.061
0.2384	-341.902	0.2388	-331.368	0.2392	-339.005
0.2386	-341.867	0.239	-331.355	0.2394	-338.974
0.2388	-341.801	0.2392	-331.298	0.2396	-338.952
0.2392	-341.779	0.2394	-331.215	0.2398	-338.917
0.2394	-341.744	0.2396	-331.18	0.24	-338.904
0.2396	-341.661	0.2398	-331.215	0.2402	-338.808
0.24	-341.578	0.24	-331.193	0.2404	-338.751
0.2402	-341.608	0.2402	-331.127	0.2406	-338.781
0.2404	-341.552	0.2404	-331.084	0.2408	-338.685
0.2406	-341.486	0.2406	-331.062	0.2412	-338.598
0.2408	-341.442	0.2408	-331.018	0.2414	-338.563
0.241	-341.464	0.241	-330.944	0.2416	-338.501
0.2412	-341.416	0.2412	-330.961	0.242	-338.493
0.2414	-341.359	0.2414	-330.97	0.2422	-338.458
0.2416	-341.298	0.2416	-330.817	0.2426	-338.488
0.2418	-341.315	0.2418	-330.856	0.2428	-338.396
0.242	-341.184	0.242	-330.786	0.243	-338.344
0.2424	-341.131	0.2422	-330.742	0.2432	-338.278
0.2426	-341.158	0.2424	-330.712	0.2436	-338.226
0.2428	-341.101	0.2426	-330.703	0.2438	-338.064
0.243	-341.075	0.2428	-330.672	0.2442	-338.125
0.2432	-341.048	0.243	-330.607	0.2444	-338.142
0.2434	-340.987	0.2434	-330.523	0.2446	-338.086
0.2436	-340.978	0.2436	-330.537	0.2448	-337.967
0.2438	-340.939	0.2438	-330.467	0.245	-337.932
0.244	-340.856	0.244	-330.532	0.2452	-337.862
0.2442	-340.9	0.2442	-330.541	0.2454	-337.928
0.2444	-340.86	0.2444	-330.427	0.2456	-337.915
0.2446	-340.869	0.2446	-330.401	0.2458	-337.819
0.2448	-340.834	0.2448	-330.432	0.246	-337.836
0.2452	-340.803	0.245	-330.331	0.2464	-337.775
0.2454	-340.755	0.2452	-330.322	0.2466	-337.753
0.2456	-340.773	0.2454	-330.309	0.247	-337.709
0.2458	-340.637	0.2456	-330.274	0.2472	-337.692
0.246	-340.659	0.246	-330.226	0.2474	-337.644
0.2462	-340.584	0.2462	-330.169	0.2476	-337.661
0.2466	-340.558	0.2464	-330.116	0.2478	-337.565
0.2468	-340.58	0.2468	-330.064	0.248	-337.63
0.247	-340.488	0.247	-330.02	0.2482	-337.578
0.2474	-340.383	0.2472	-329.941	0.2484	-337.525
0.2476	-340.374	0.2474	-329.95	0.2486	-337.534
0.2478	-340.326	0.2476	-329.924	0.2488	-337.455
0.248	-340.278	0.2478	-329.963	0.2492	-337.416
0.2482	-340.309	0.248	-329.876	0.2494	-337.364
0.2484	-340.243	0.2484	-329.828	0.2496	-337.346
0.2486	-340.274	0.2486	-329.893	0.2498	-337.324
0.2488	-340.204	0.2488	-329.863	0.25	-337.245
0.249	-340.142	0.249	-329.841	0.2502	-337.267
0.2492	-340.129	0.2492	-329.797	0.2504	-337.245
0.2494	-340.112	0.2494	-329.762	0.2506	-337.175
0.2496	-340.09	0.2496	-329.701	0.2508	-337.188
0.2498	-340.068	0.25	-329.653	0.251	-337.145
0.25	-340.029	0.2502	-329.596	0.2512	-337.118
0.2502	-339.985	0.2504	-329.556	0.2514	-337.005
0.2504	-339.937	0.2506	-329.539	0.2516	-336.983
0.2506	-339.906	0.251	-329.46	0.2518	-336.996
0.2508	-339.893	0.2512	-329.416	0.252	-336.935
0.251	-339.902	0.2514	-329.39	0.2522	-336.978
0.2512	-339.735	0.2516	-329.346	0.2524	-336.843
0.2514	-339.718	0.2518	-329.338	0.2526	-336.83
0.2516	-339.757	0.252	-329.281	0.2528	-336.764
0.2518	-339.683	0.2522	-329.272	0.253	-336.738
0.252	-339.652	0.2526	-329.219	0.2532	-336.711
0.2522	-339.635	0.2528	-329.202	0.2534	-336.685
0.2524	-339.587	0.253	-329.136	0.2536	-336.576
0.2526	-339.556	0.2532	-329.084	0.2538	-336.554
0.2528	-339.613	0.2534	-329.062	0.254	-336.493
0.253	-339.569	0.2536	-329.014	0.2544	-336.445
0.2532	-339.543	0.2538	-329.044	0.2546	-336.475
0.2534	-339.508	0.254	-328.996	0.2548	-336.458
0.2536	-339.517	0.2544	-328.966	0.255	-336.361
0.2538	-339.451	0.2546	-328.904	0.2552	-336.261
0.254	-339.468	0.255	-328.869	0.2554	-336.348
0.2542	-339.46	0.2552	-328.786	0.2556	-336.208
0.2546	-339.412	0.2556	-328.734	0.256	-336.173
0.2548	-339.346	0.2558	-328.725	0.2562	-336.112
0.255	-339.276	0.256	-328.69	0.2564	-336.024
0.2552	-339.328	0.2564	-328.659	0.2566	-335.954
0.2556	-339.298	0.2566	-328.633	0.2568	-335.967
0.2558	-339.18	0.257	-328.55	0.257	-335.937
0.256	-339.267	0.2572	-328.519	0.2572	-335.819
0.2562	-339.202	0.2574	-328.493	0.2576	-335.858
0.2564	-339.088	0.2576	-328.506	0.2578	-335.819
0.2566	-339.097	0.2578	-328.471	0.258	-335.775
0.2568	-338.996	0.258	-328.51	0.2582	-335.727
0.257	-339.005	0.2582	-328.436	0.2584	-335.792
0.2572	-338.987	0.2584	-328.375	0.2586	-335.674
0.2574	-339.018	0.2586	-328.34	0.2588	-335.692
0.2576	-338.97	0.2588	-328.309	0.259	-335.617
0.2578	-338.913	0.259	-328.296	0.2592	-335.578
0.258	-338.935	0.2592	-328.2	0.2594	-335.534
0.2582	-338.926	0.2594	-328.23	0.2596	-335.508
0.2584	-338.882	0.2596	-328.204	0.2598	-335.495
0.2586	-338.808	0.2598	-328.16	0.26	-335.521
0.2588	-338.746	0.26	-328.125	0.2602	-335.477
0.259	-338.781	0.2602	-328.138	0.2604	-335.508
0.2592	-338.725	0.2604	-328.086	0.2606	-335.425
0.2594	-338.654	0.2606	-328.099	0.2608	-335.385
0.2596	-338.619	0.2608	-328.038	0.261	-335.346
0.2598	-338.641	0.2612	-328.007	0.2612	-335.32
0.26	-338.593	0.2614	-327.955	0.2614	-335.28
0.2602	-338.571	0.2616	-327.937	0.2616	-335.263
0.2604	-338.55	0.2618	-327.867	0.2618	-335.237
0.2606	-338.563	0.262	-327.832	0.262	-335.202
0.2608	-338.475	0.2624	-327.815	0.2622	-335.171
0.261	-338.449	0.2626	-327.766	0.2624	-335.11
0.2612	-338.392	0.2628	-327.788	0.2626	-335.092
0.2616	-338.374	0.263	-327.753	0.2628	-335.044
0.2618	-338.248	0.2632	-327.784	0.2632	-335.018
0.262	-338.269	0.2634	-327.736	0.2634	-335.049
0.2622	-338.252	0.2636	-327.723	0.2636	-335.127
0.2626	-338.204	0.2638	-327.683	0.2638	-335.11
0.2628	-338.234	0.264	-327.644	0.264	-335.013
0.263	-338.177	0.2642	-327.587	0.2642	-334.957
0.2632	-338.16	0.2644	-327.535	0.2644	-334.908
0.2634	-338.107	0.2646	-327.548	0.2646	-334.882
0.2636	-338.077	0.2648	-327.539	0.2648	-334.786
0.2638	-338.055	0.265	-327.482	0.265	-334.808
0.264	-338.037	0.2652	-327.548	0.2652	-334.768
0.2642	-337.972	0.2654	-327.434	0.2654	-334.83
0.2644	-337.946	0.2656	-327.451	0.2656	-334.751
0.2646	-337.919	0.2658	-327.469	0.2658	-334.69
0.2648	-337.941	0.266	-327.421	0.266	-334.668
0.265	-337.862	0.2662	-327.346	0.2662	-334.58
0.2652	-337.836	0.2666	-327.311	0.2664	-334.536
0.2654	-337.827	0.2668	-327.259	0.2666	-334.475
0.2656	-337.806	0.267	-327.276	0.2668	-334.567
0.2658	-337.823	0.2672	-327.237	0.267	-334.558
0.266	-337.775	0.2674	-327.184	0.2672	-334.515
0.2664	-337.7	0.2676	-327.211	0.2676	-334.41
0.2666	-337.679	0.2678	-327.171	0.268	-334.348
0.2668	-337.617	0.268	-327.136	0.2682	-334.331
0.267	-337.604	0.2682	-327.093	0.2686	-334.3
0.2674	-337.534	0.2686	-327.101	0.2688	-334.313
0.2676	-337.517	0.2688	-327.088	0.269	-334.322
0.2678	-337.486	0.269	-327.049	0.2692	-334.287
0.268	-337.521	0.2692	-327.014	0.2694	-334.309
0.2682	-337.438	0.2694	-327.044	0.2696	-334.204
0.2684	-337.385	0.2696	-326.935	0.2698	-334.151
0.2686	-337.364	0.2698	-326.948	0.27	-334.165
0.2688	-337.337	0.27	-326.97	0.2702	-334.099
0.269	-337.267	0.2702	-326.922	0.2704	-334.051
0.2692	-337.294	0.2704	-326.861	0.2706	-334.003
0.2694	-337.258	0.2706	-326.869	0.2708	-333.985
0.2696	-337.237	0.2708	-326.856	0.271	-333.95
0.2698	-337.228	0.271	-326.786	0.2712	-333.906
0.27	-337.136	0.2712	-326.812	0.2714	-333.845
0.2702	-337.149	0.2714	-326.76	0.2716	-333.902
0.2704	-337.175	0.2716	-326.786	0.2718	-333.893
0.2706	-337.04	0.2718	-326.861	0.272	-333.884
0.2708	-337.005	0.272	-326.734	0.2722	-333.845
0.271	-336.996	0.2722	-326.716	0.2724	-333.806
0.2712	-336.895	0.2724	-326.703	0.2726	-333.779
0.2714	-336.922	0.2726	-326.646	0.2728	-333.766
0.2716	-336.9	0.2728	-326.686	0.273	-333.749
0.272	-336.873	0.273	-326.668	0.2732	-333.674
0.2722	-336.834	0.2732	-326.677	0.2734	-333.657
0.2724	-336.865	0.2734	-326.664	0.2736	-333.639
0.2726	-336.764	0.2736	-326.655	0.2738	-333.53
0.2728	-336.834	0.2738	-326.567	0.274	-333.565
0.273	-336.76	0.274	-326.607	0.2742	-333.539
0.2732	-336.738	0.2742	-326.554	0.2744	-333.504
0.2734	-336.698	0.2744	-326.532	0.2746	-333.477
0.2736	-336.646	0.2746	-326.502	0.2748	-333.438
0.2738	-336.598	0.2748	-326.493	0.275	-333.368
0.274	-336.585	0.275	-326.432	0.2752	-333.403
0.2742	-336.515	0.2752	-326.41	0.2754	-333.246
0.2744	-336.493	0.2754	-326.353	0.2756	-333.259
0.2746	-336.44	0.2756	-326.314	0.2758	-333.158
0.2748	-336.409	0.2758	-326.292	0.276	-333.219
0.275	-336.453	0.276	-326.239	0.2762	-333.145
0.2752	-336.392	0.2762	-326.261	0.2764	-333.11
0.2754	-336.361	0.2764	-326.23	0.2766	-333.079
0.2758	-336.344	0.2766	-326.209	0.2768	-333.162
0.276	-336.283	0.2768	-326.13	0.277	-333.005
0.2762	-336.304	0.277	-326.147	0.2772	-333.027
0.2764	-336.234	0.2772	-326.103	0.2776	-332.996
0.2766	-336.252	0.2774	-326.038	0.2778	-332.878
0.2768	-336.217	0.2776	-326.077	0.278	-332.904
0.277	-336.178	0.2778	-326.055	0.2782	-332.874
0.2772	-336.169	0.278	-326.095	0.2784	-332.856
0.2774	-336.094	0.2782	-326.007	0.2786	-332.742
0.2776	-336.077	0.2784	-326.051	0.2788	-332.817
0.278	-336.042	0.2786	-325.955	0.279	-332.738
0.2782	-336.059	0.2788	-325.998	0.2792	-332.72
0.2784	-335.998	0.279	-325.942	0.2794	-332.685
0.2786	-335.976	0.2794	-325.876	0.2796	-332.659
0.2788	-335.963	0.2796	-325.837	0.28	-332.747
0.279	-335.937	0.2798	-325.85	0.2802	-332.642
0.2792	-335.841	0.28	-325.745	0.2804	-332.598
0.2794	-335.871	0.2804	-325.718	0.2806	-332.519
0.2796	-335.762	0.2806	-325.705	0.2808	-332.484
0.2798	-335.832	0.2808	-325.688	0.281	-332.432
0.28	-335.722	0.281	-325.736	0.2812	-332.379
0.2802	-335.709	0.2812	-325.701	0.2814	-332.37
0.2804	-335.701	0.2814	-325.688	0.2816	-332.353
0.2806	-335.644	0.2816	-325.622	0.2818	-332.397
0.2808	-335.617	0.2818	-325.661	0.282	-332.243
0.2812	-335.609	0.282	-325.618	0.2822	-332.383
0.2814	-335.543	0.2822	-325.543	0.2824	-332.344
0.2816	-335.552	0.2824	-325.495	0.2826	-332.3
0.282	-335.477	0.2826	-325.535	0.2828	-332.278
0.2822	-335.42	0.2828	-325.403	0.283	-332.296
0.2824	-335.512	0.283	-325.443	0.2832	-332.116
0.2826	-335.46	0.2832	-325.403	0.2834	-332.208
0.2828	-335.434	0.2836	-325.425	0.284	-332.138
0.283	-335.442	0.2838	-325.395	0.2842	-332.064
0.2832	-335.473	0.2842	-325.351	0.2844	-332.077
0.2834	-335.403	0.2844	-325.373	0.2848	-331.976
0.2836	-335.416	0.2846	-325.329	0.285	-331.946
0.2838	-335.368	0.2848	-325.29	0.2852	-332.007
0.284	-335.311	0.285	-325.276	0.2854	-331.915
0.2842	-335.245	0.2852	-325.241	0.2856	-331.937
0.2844	-335.232	0.2854	-325.22	0.2858	-331.919
0.2846	-335.254	0.2856	-325.149	0.286	-331.889
0.2848	-335.228	0.2858	-325.136	0.2862	-331.933
0.285	-335.206	0.286	-325.114	0.2864	-331.858
0.2852	-335.197	0.2862	-325.009	0.2866	-331.779
0.2854	-335.101	0.2868	-324.983	0.2868	-331.797
0.2856	-335.119	0.287	-324.931	0.287	-331.714
0.2858	-335.083	0.2874	-324.878	0.2874	-331.679
0.286	-335.031	0.2876	-324.865	0.2876	-331.657
0.2862	-335.11	0.2878	-324.9	0.2878	-331.618
0.2864	-335.097	0.288	-324.856	0.288	-331.561
0.2866	-335.044	0.2882	-324.808	0.2882	-331.631
0.2868	-335.013	0.2884	-324.795	0.2884	-331.639
0.287	-334.983	0.2886	-324.751	0.2886	-331.552
0.2872	-335.013	0.2892	-324.712	0.2888	-331.565
0.2874	-334.943	0.2894	-324.607	0.289	-331.534
0.2876	-334.904	0.2896	-324.62	0.2892	-331.478
0.2878	-334.838	0.2898	-324.546	0.2894	-331.486
0.288	-334.803	0.29	-324.563	0.2896	-331.421
0.2882	-334.786	0.2902	-324.489	0.2898	-331.372
0.2884	-334.755	0.2904	-324.497	0.29	-331.329
0.2886	-334.733	0.2906	-324.427	0.2902	-331.272
0.2888	-334.742	0.2908	-324.41	0.2906	-331.281
0.289	-334.712	0.291	-324.379	0.2908	-331.171
0.2892	-334.677	0.2912	-324.423	0.291	-331.18
0.2894	-334.589	0.2914	-324.379	0.2914	-331.071
0.2896	-334.563	0.2916	-324.427	0.2916	-331.053
0.2898	-334.536	0.2918	-324.362	0.2918	-331.022
0.29	-334.497	0.2922	-324.3	0.292	-330.961
0.2902	-334.48	0.2924	-324.226	0.2922	-330.913
0.2906	-334.379	0.2928	-324.213	0.2924	-330.961
0.2912	-334.313	0.293	-324.112	0.2926	-330.909
0.2914	-334.239	0.2932	-324.139	0.2928	-330.86
0.2916	-334.226	0.2934	-324.13	0.293	-330.895
0.2918	-334.199	0.2936	-324.147	0.2932	-330.821
0.292	-334.221	0.2938	-324.104	0.2934	-330.777
0.2922	-334.138	0.294	-324.165	0.2936	-330.725
0.2924	-334.156	0.2942	-324.095	0.294	-330.694
0.2926	-334.121	0.2944	-324.047	0.2942	-330.637
0.2928	-334.134	0.2946	-323.981	0.2944	-330.646
0.293	-334.103	0.2948	-324.016	0.2946	-330.637
0.2932	-334.134	0.295	-324.025	0.2948	-330.572
0.2934	-334.077	0.2952	-323.894	0.295	-330.519
0.2936	-334.011	0.2954	-323.955	0.2952	-330.528
0.294	-333.919	0.2956	-324.025	0.2954	-330.467
0.2944	-333.937	0.2958	-323.907	0.2956	-330.458
0.2948	-333.893	0.296	-323.885	0.2958	-330.405
0.295	-333.788	0.2962	-323.92	0.296	-330.44
0.2952	-333.762	0.2964	-323.889	0.2962	-330.366
0.2954	-333.771	0.2966	-323.841	0.2964	-330.313
0.2956	-333.762	0.2972	-323.894	0.2966	-330.327
0.296	-333.709	0.2974	-323.907	0.2968	-330.335
0.2964	-333.67	0.2976	-323.824	0.297	-330.292
0.2966	-333.727	0.298	-323.78	0.2972	-330.27
0.2968	-333.626	0.2982	-323.762	0.2974	-330.287
0.297	-333.587	0.2984	-323.701	0.2976	-330.213
0.2972	-333.547	0.2986	-323.683	0.2978	-330.265
0.2974	-333.613	0.2988	-323.71	0.298	-330.296
0.2976	-333.512	0.299	-323.618	0.2982	-330.243
0.298	-333.504	0.2992	-323.6	0.2986	-330.156
0.2984	-333.53	0.2994	-323.618	0.2988	-330.173
0.2986	-333.416	0.2996	-323.543	0.299	-330.147
0.2988	-333.407	0.2998	-323.561	0.2994	-330.121
0.299	-333.355	0.3	-323.522	0.2996	-330.011
0.2992	-333.333	0.3002	-323.491	0.2998	-329.976
0.2994	-333.307	0.3004	-323.478	0.3	-330.025
0.2998	-333.254	0.3006	-323.434	0.3002	-329.933
0.3002	-333.189	0.3008	-323.368	0.3004	-329.959
0.3004	-333.14	0.301	-323.325	0.3006	-329.933
0.3006	-333.132	0.3014	-323.29	0.3008	-329.981
0.3008	-333.14	0.3018	-323.307	0.301	-329.955
0.301	-333.066	0.302	-323.329	0.3012	-329.92
0.3012	-333.053	0.3022	-323.233	0.3014	-329.88
0.3014	-332.987	0.3024	-323.193	0.3018	-329.78
0.3016	-333.018	0.3026	-323.185	0.302	-329.828
0.3018	-332.965	0.3028	-323.11	0.3022	-329.819
0.302	-332.913	0.303	-323.084	0.3024	-329.762
0.3022	-332.878	0.3032	-323.058	0.3026	-329.661
0.3024	-332.917	0.3034	-323.088	0.3028	-329.639
0.3026	-332.965	0.3036	-323.014	0.303	-329.622
0.3028	-332.887	0.3038	-322.975	0.3032	-329.53
0.303	-332.909	0.304	-322.961	0.3034	-329.552
0.3032	-332.817	0.3042	-322.944	0.3036	-329.587
0.3034	-332.768	0.3044	-322.9	0.3038	-329.556
0.3038	-332.698	0.3046	-322.852	0.304	-329.438
0.304	-332.637	0.3048	-322.909	0.3042	-329.469
0.3042	-332.624	0.305	-322.874	0.3044	-329.451
0.3044	-332.611	0.3052	-322.834	0.3048	-329.425
0.3048	-332.589	0.3054	-322.769	0.305	-329.403
0.305	-332.572	0.3056	-322.83	0.3052	-329.377
0.3052	-332.488	0.3058	-322.729	0.3054	-329.342
0.3056	-332.532	0.306	-322.751	0.3056	-329.316
0.3058	-332.742	0.3062	-322.668	0.3058	-329.346
0.306	-332.69	0.3064	-322.659	0.306	-329.316
0.3062	-332.725	0.3066	-322.624	0.3062	-329.289
0.3064	-332.716	0.3068	-322.576	0.3064	-329.272
0.3066	-332.677	0.307	-322.585	0.3066	-329.237
0.307	-332.628	0.3072	-322.532	0.3068	-329.285
0.3072	-332.558	0.3074	-322.515	0.307	-329.232
0.3074	-332.589	0.3076	-322.554	0.3074	-329.259
0.3076	-332.554	0.3078	-322.541	0.3076	-329.228
0.3078	-332.51	0.308	-322.471	0.3078	-329.176
0.308	-332.471	0.3082	-322.445	0.308	-329.154
0.3082	-332.453	0.3084	-322.357	0.3082	-329.075
0.3084	-332.418	0.3086	-322.371	0.3084	-329.114
0.3086	-332.353	0.309	-322.362	0.3086	-329.106
0.3088	-332.37	0.3092	-322.344	0.3088	-329.136
0.309	-332.322	0.3094	-322.357	0.309	-329.092
0.3092	-332.296	0.3096	-322.318	0.3092	-329.079
0.3094	-332.318	0.3098	-322.296	0.3094	-329.101
0.3096	-332.243	0.31	-322.266	0.3096	-329.044
0.3098	-332.27	0.3102	-322.301	0.3098	-329.031
0.31	-332.147	0.3104	-322.2	0.31	-328.957
0.3102	-332.186	0.3106	-322.209	0.3102	-328.966
0.3104	-332.116	0.3108	-322.161	0.3104	-328.904
0.3106	-332.13	0.311	-322.134	0.3108	-328.839
0.3108	-332.077	0.3112	-322.117	0.311	-328.747
0.3112	-332.003	0.3114	-322.086	0.3114	-328.668
0.3116	-332.011	0.3116	-322.165	0.3118	-328.712
0.3118	-332.033	0.3118	-322.069	0.312	-328.668
0.312	-331.963	0.312	-322.051	0.3122	-328.567
0.3122	-331.889	0.3122	-321.985	0.3124	-328.458
0.3124	-331.871	0.3124	-322.034	0.3126	-328.48
0.3126	-331.911	0.3126	-321.994	0.3128	-328.497
0.3128	-331.893	0.3128	-321.929	0.313	-328.489
0.313	-331.836	0.313	-321.985	0.3132	-328.379
0.3132	-331.819	0.3132	-321.915	0.3134	-328.392
0.3134	-331.696	0.3134	-321.863	0.3136	-328.327
0.3136	-331.674	0.3136	-321.85	0.3138	-328.305
0.3138	-331.709	0.3138	-321.806	0.314	-328.222
0.314	-331.688	0.314	-321.797	0.3142	-328.191
0.3142	-331.644	0.3142	-321.723	0.3144	-328.178
0.3144	-331.666	0.3144	-321.683	0.3146	-328.134
0.3146	-331.653	0.3146	-321.631	0.3148	-328.086
0.3148	-331.543	0.3148	-321.618	0.315	-328.051
0.315	-331.578	0.315	-321.6	0.3152	-328.025
0.3152	-331.499	0.3152	-321.592	0.3154	-328.068
0.3154	-331.534	0.3158	-321.578	0.3156	-328.02
0.3156	-331.469	0.316	-321.552	0.316	-327.985
0.316	-331.456	0.3162	-321.535	0.3162	-327.937
0.3162	-331.394	0.3164	-321.456	0.3164	-328.025
0.3164	-331.337	0.3166	-321.465	0.3166	-327.92
0.3166	-331.294	0.3168	-321.425	0.3168	-327.828
0.3168	-331.285	0.3172	-321.355	0.317	-327.836
0.3172	-331.184	0.3176	-321.386	0.3172	-327.727
0.3174	-331.211	0.3178	-321.395	0.3174	-327.718
0.3176	-331.154	0.318	-321.373	0.3176	-327.736
0.3178	-331.184	0.3182	-321.325	0.3178	-327.683
0.318	-331.132	0.3186	-321.268	0.318	-327.67
0.3182	-331.088	0.3188	-321.303	0.3182	-327.587
0.3184	-331	0.319	-321.263	0.3184	-327.622
0.3186	-331.027	0.3192	-321.29	0.3186	-327.644
0.3188	-330.965	0.3194	-321.198	0.3188	-327.618
0.319	-330.904	0.3196	-321.171	0.319	-327.561
0.3194	-330.917	0.3198	-321.158	0.3192	-327.478
0.3198	-330.817	0.32	-321.15	0.3194	-327.464
0.32	-330.882	0.3204	-321.101	0.3198	-327.394
0.3202	-330.825	0.3206	-321.04	0.32	-327.333
0.3204	-330.865	0.3208	-321.115	0.3202	-327.342
0.3206	-330.799	0.321	-321.123	0.3204	-327.329
0.3208	-330.742	0.3212	-321.154	0.3206	-327.259
0.321	-330.751	0.3214	-321.08	0.3208	-327.219
0.3212	-330.738	0.3216	-321.062	0.321	-327.263
0.3214	-330.716	0.3218	-321.027	0.3212	-327.167
0.3216	-330.633	0.322	-320.996	0.3214	-327.114
0.3218	-330.593	0.3224	-320.961	0.3216	-327.149
0.322	-330.668	0.3226	-320.926	0.3218	-327.071
0.3226	-330.655	0.3228	-320.9	0.322	-327.062
0.3228	-330.572	0.3232	-320.848	0.3222	-326.979
0.323	-330.593	0.3234	-320.808	0.3224	-327.014
0.3232	-330.58	0.3236	-320.786	0.3226	-326.979
0.3234	-330.523	0.3238	-320.721	0.3228	-326.988
0.3236	-330.449	0.324	-320.703	0.323	-326.996
0.324	-330.397	0.3242	-320.638	0.3232	-327.071
0.3242	-330.418	0.3244	-320.651	0.3234	-327.005
0.3244	-330.388	0.3246	-320.611	0.3236	-326.944
0.3246	-330.375	0.3248	-320.533	0.3238	-326.843
0.3248	-330.397	0.325	-320.554	0.324	-326.869
0.325	-330.305	0.3252	-320.498	0.3242	-326.804
0.3252	-330.261	0.3254	-320.48	0.3244	-326.795
0.3254	-330.243	0.3256	-320.454	0.3246	-326.742
0.3256	-330.287	0.3258	-320.48	0.3248	-326.681
0.3258	-330.235	0.326	-320.41	0.3252	-326.694
0.326	-330.213	0.3262	-320.366	0.3254	-326.651
0.3262	-330.169	0.3266	-320.357	0.3256	-326.69
0.3264	-330.151	0.3268	-320.309	0.3258	-326.642
0.3268	-330.283	0.327	-320.283	0.326	-326.664
0.327	-330.261	0.3272	-320.274	0.3262	-326.567
0.3272	-330.23	0.3274	-320.266	0.3264	-326.541
0.3274	-330.265	0.3276	-320.187	0.3266	-326.528
0.3276	-330.213	0.3278	-320.34	0.3268	-326.545
0.3278	-330.195	0.3282	-320.252	0.3272	-326.506
0.328	-330.182	0.3284	-320.261	0.3274	-326.462
0.3282	-330.103	0.3286	-320.169	0.3276	-326.454
0.3284	-330.165	0.3288	-320.13	0.3278	-326.349
0.3288	-330.073	0.329	-320.104	0.328	-326.379
0.329	-330.09	0.3292	-320.091	0.3282	-326.331
0.3292	-330.007	0.3294	-320.156	0.3284	-326.344
0.3294	-330.081	0.3298	-320.016	0.3286	-326.327
0.3296	-330.121	0.33	-320.073	0.3288	-326.27
0.3298	-330.06	0.3302	-319.99	0.3292	-326.239
0.33	-330.038	0.3304	-320.012	0.3294	-326.182
0.3302	-330.081	0.3306	-319.894	0.3296	-326.156
0.3304	-329.985	0.3308	-319.915	0.33	-326.095
0.3306	-330.011	0.331	-319.876	0.3302	-326.086
0.3308	-329.968	0.3312	-319.867	0.3304	-326.016
0.331	-329.95	0.3314	-319.916	0.3306	-326.095
0.3312	-329.933	0.3316	-319.907	0.3308	-326.204
0.3314	-329.972	0.332	-319.837	0.331	-326.187
0.3318	-329.906	0.3322	-319.802	0.3312	-326.108
0.332	-329.889	0.3324	-319.784	0.3314	-326.06
0.3322	-329.823	0.3326	-319.767	0.3316	-326.042
0.3326	-329.788	0.3328	-319.701	0.3318	-325.998
0.333	-329.758	0.333	-319.67	0.332	-325.942
0.3332	-329.745	0.3332	-319.688	0.3322	-325.889
0.3334	-329.753	0.3334	-319.657	0.3324	-325.858
0.3338	-329.727	0.3336	-319.605	0.3326	-325.876
0.3342	-329.639	0.3338	-319.552	0.3328	-325.845
0.3344	-329.626	0.334	-319.6	0.333	-325.863
0.3346	-329.548	0.3342	-319.513	0.3332	-325.771
0.3348	-329.53	0.3344	-319.592	0.3334	-325.753
0.335	-329.434	0.3346	-319.517	0.3338	-325.732
0.3352	-329.447	0.3348	-319.583	0.334	-325.67
0.3354	-329.438	0.335	-319.487	0.3342	-325.688
0.3356	-329.53	0.3354	-319.447	0.3344	-325.701
0.3358	-329.491	0.3356	-319.36	0.3346	-325.679
0.336	-329.416	0.3358	-319.395	0.3348	-325.609
0.3362	-329.447	0.336	-319.312	0.335	-325.622
0.3364	-329.408	0.3362	-319.246	0.3352	-325.6
0.3366	-329.324	0.3364	-319.272	0.3354	-325.556
0.337	-329.311	0.3366	-319.263	0.3356	-325.5
0.3372	-329.246	0.3368	-319.172	0.3358	-325.438
0.3374	-329.224	0.337	-319.141	0.336	-325.46
0.3376	-329.167	0.3372	-319.088	0.3362	-325.447
0.3378	-329.224	0.3374	-319.123	0.3366	-325.456
0.338	-329.197	0.3376	-319.08	0.3368	-325.412
0.3384	-329.158	0.3378	-319.036	0.337	-325.311
0.3386	-329.114	0.3382	-319.023	0.3374	-325.263
0.3388	-329.049	0.3384	-319.001	0.3376	-325.381
0.339	-329.075	0.3386	-318.926	0.3378	-325.355
0.3392	-329.001	0.3388	-318.913	0.338	-325.342
0.3394	-329.049	0.339	-318.922	0.3382	-325.255
0.3396	-329.031	0.3392	-318.891	0.3384	-325.303
0.3398	-328.979	0.3394	-318.852	0.3386	-325.259
0.34	-329.018	0.3396	-318.861	0.3388	-325.224
0.3402	-328.983	0.3398	-318.817	0.339	-325.184
0.3404	-328.992	0.34	-318.769	0.3392	-325.123
0.3406	-328.904	0.3402	-318.747	0.3394	-325.11
0.3408	-328.874	0.3404	-318.69	0.3396	-325.053
0.341	-328.834	0.3406	-318.681	0.3398	-325.023
0.3412	-328.869	0.3408	-318.62	0.34	-325.009
0.3414	-328.773	0.341	-318.59	0.3402	-324.996
0.3416	-328.795	0.3412	-318.546	0.3404	-325.031
0.3418	-328.725	0.3414	-318.511	0.3406	-324.992
0.342	-328.681	0.3416	-318.48	0.3408	-324.891
0.3422	-328.712	0.3418	-318.467	0.341	-324.909
0.3424	-328.607	0.342	-318.436	0.3412	-324.874
0.3426	-328.567	0.3422	-318.428	0.3414	-324.799
0.3428	-328.554	0.3424	-318.414	0.3416	-324.756
0.343	-328.506	0.3426	-318.463	0.3418	-324.786
0.3432	-328.436	0.3428	-318.379	0.342	-324.804
0.3434	-328.427	0.343	-318.314	0.3422	-324.742
0.3436	-328.454	0.3432	-318.292	0.3424	-324.686
0.3438	-328.397	0.3434	-318.279	0.3426	-324.646
0.344	-328.414	0.3436	-318.235	0.3428	-324.624
0.3442	-328.292	0.344	-318.218	0.343	-324.567
0.3444	-328.279	0.3442	-318.165	0.3432	-324.646
0.3446	-328.213	0.3444	-318.121	0.3434	-324.541
0.3448	-328.243	0.3446	-318.139	0.3436	-324.572
0.345	-328.178	0.3448	-318.042	0.3438	-324.471
0.3452	-328.143	0.345	-318.091	0.344	-324.489
0.3454	-328.217	0.3452	-318.047	0.3442	-324.554
0.3456	-328.112	0.3454	-318.034	0.3444	-324.607
0.3458	-328.09	0.3458	-317.968	0.3446	-324.563
0.346	-328.073	0.346	-317.955	0.3448	-324.532
0.3462	-328.086	0.3462	-317.942	0.345	-324.441
0.3464	-328.02	0.3464	-317.902	0.3452	-324.397
0.3466	-327.959	0.3466	-317.832	0.3454	-324.423
0.347	-327.933	0.3468	-317.872	0.3456	-324.401
0.3472	-327.854	0.347	-317.811	0.3458	-324.436
0.3476	-327.823	0.3472	-317.771	0.346	-324.318
0.3478	-327.788	0.3474	-317.758	0.3462	-324.309
0.348	-327.775	0.3476	-317.771	0.3464	-324.287
0.3482	-327.723	0.3478	-317.806	0.3466	-324.2
0.3484	-327.793	0.348	-317.784	0.347	-324.174
0.3486	-327.745	0.3482	-317.815	0.3474	-324.099
0.349	-327.696	0.3484	-317.697	0.3476	-324.016
0.3492	-327.657	0.3486	-317.732	0.3478	-324.06
0.3494	-327.618	0.3488	-317.671	0.348	-323.981
0.3498	-327.556	0.349	-317.583	0.3482	-323.95
0.35	-327.513	0.3492	-317.679	0.3484	-323.885
0.3502	-327.486	0.3494	-317.627	0.3486	-323.854
0.3506	-327.443	0.3496	-317.614	0.3488	-323.911
0.3508	-327.364	0.3498	-317.526	0.349	-323.85
0.351	-327.373	0.35	-317.548	0.3492	-323.793
0.3512	-327.351	0.3502	-317.522	0.3496	-323.767
0.3514	-327.381	0.3504	-317.46	0.3498	-323.736
0.3518	-327.351	0.3506	-317.469	0.35	-323.67
0.352	-327.289	0.3508	-317.421	0.3502	-323.657
0.3522	-327.259	0.3512	-317.382	0.3506	-323.622
0.3524	-327.237	0.3514	-317.39	0.3508	-323.592
0.3526	-327.198	0.3516	-317.36	0.351	-323.557
0.3528	-327.132	0.3518	-317.373	0.3512	-323.5
0.353	-327.084	0.352	-317.312	0.3514	-323.526
0.3532	-327.058	0.3522	-317.334	0.3516	-323.508
0.3534	-327.036	0.3524	-317.224	0.3518	-323.543
0.3536	-327.005	0.3526	-317.233	0.352	-323.487
0.3538	-327.023	0.3528	-317.246	0.3522	-323.46
0.354	-326.948	0.353	-317.18	0.3524	-323.443
0.3542	-326.909	0.3532	-317.167	0.3526	-323.364
0.3544	-326.9	0.3534	-317.106	0.3528	-323.43
0.3546	-326.83	0.3538	-317.075	0.353	-323.298
0.3548	-326.773	0.354	-317.062	0.3532	-323.311
0.3552	-326.738	0.3542	-317.014	0.3534	-323.285
0.3554	-326.703	0.3544	-316.979	0.3536	-323.325
0.3556	-326.651	0.3546	-316.992	0.3538	-323.215
0.3558	-326.602	0.3548	-316.931	0.354	-323.176
0.356	-326.659	0.355	-316.887	0.3542	-323.198
0.3562	-326.576	0.3552	-316.852	0.3544	-323.342
0.3564	-326.462	0.3554	-316.878	0.3546	-323.215
0.3566	-326.519	0.3556	-316.804	0.3548	-323.18
0.3568	-326.493	0.3558	-316.782	0.355	-323.136
0.357	-326.454	0.356	-316.83	0.3554	-323.185
0.3572	-326.362	0.3562	-316.878	0.3556	-323.097
0.3576	-326.305	0.3564	-316.808	0.3558	-323.11
0.3578	-326.34	0.3566	-316.787	0.356	-323.027
0.358	-326.327	0.3568	-316.76	0.3562	-323.04
0.3582	-326.309	0.357	-316.747	0.3564	-322.996
0.3584	-326.248	0.3572	-316.708	0.3566	-322.939
0.3586	-326.261	0.3574	-316.677	0.3568	-322.918
0.3588	-326.2	0.3576	-316.655	0.357	-322.883
0.359	-326.191	0.3578	-316.62	0.3572	-322.861
0.3592	-326.248	0.358	-316.603	0.3574	-322.926
0.3594	-326.235	0.3582	-316.594	0.3576	-322.804
0.3596	-326.2	0.3584	-316.563	0.3578	-322.813
0.3598	-326.182	0.3586	-316.528	0.358	-322.76
0.36	-326.152	0.3588	-316.45	0.3582	-322.747
0.3602	-326.117	0.359	-316.485	0.3584	-322.677
0.3604	-326.038	0.3592	-316.568	0.3588	-322.633
0.3608	-326.047	0.3594	-316.581	0.359	-322.598
0.361	-326.082	0.3596	-316.48	0.3592	-322.497
0.3612	-326.055	0.3598	-316.463	0.3594	-322.511
0.3614	-326.029	0.36	-316.428	0.3598	-322.563
0.3616	-325.937	0.3602	-316.48	0.3602	-322.528
0.3618	-325.955	0.3604	-316.489	0.3604	-322.515
0.362	-325.933	0.3606	-316.467	0.3606	-322.497
0.3622	-325.885	0.3608	-316.493	0.3608	-322.559
0.3624	-325.841	0.361	-316.471	0.361	-322.502
0.3626	-325.832	0.3612	-316.415	0.3612	-322.432
0.3628	-325.806	0.3614	-316.371	0.3614	-322.414
0.363	-325.745	0.3616	-316.34	0.3616	-322.366
0.3632	-325.71	0.3618	-316.305	0.3618	-322.353
0.3634	-325.657	0.362	-316.358	0.3622	-322.371
0.3638	-325.644	0.3622	-316.314	0.3624	-322.353
0.3642	-325.574	0.3624	-316.283	0.3626	-322.191
0.3644	-325.521	0.3626	-316.305	0.3628	-322.217
0.3646	-325.482	0.3628	-316.266	0.363	-322.235
0.3648	-325.5	0.363	-316.309	0.3632	-322.161
0.365	-325.482	0.3632	-316.196	0.3634	-322.134
0.3652	-325.395	0.3634	-316.134	0.3636	-322.082
0.3654	-325.351	0.3636	-316.226	0.3638	-322.126
0.3656	-325.368	0.3638	-316.218	0.3642	-322.055
0.3658	-325.298	0.364	-316.2	0.3644	-322.012
0.366	-325.285	0.3642	-316.161	0.3646	-321.968
0.3662	-325.311	0.3644	-316.143	0.3648	-322.007
0.3664	-325.263	0.3648	-316.064	0.365	-321.955
0.3666	-325.285	0.365	-316.012	0.3652	-321.88
0.3668	-325.342	0.3652	-316.021	0.3654	-321.819
0.367	-325.25	0.3654	-315.981	0.3656	-321.784
0.3672	-325.193	0.3656	-315.938	0.3658	-321.841
0.3674	-325.215	0.3658	-315.946	0.366	-321.819
0.3676	-325.189	0.366	-315.889	0.3662	-321.714
0.3678	-325.215	0.3662	-315.986	0.3664	-321.697
0.368	-325.206	0.3664	-315.903	0.3666	-321.592
0.3682	-325.071	0.3666	-315.911	0.3668	-321.67
0.3684	-325.044	0.3668	-315.898	0.367	-321.627
0.3686	-325.014	0.367	-315.946	0.3672	-321.574
0.369	-324.961	0.3672	-315.889	0.3674	-321.535
0.3694	-324.974	0.3674	-315.911	0.3676	-321.482
0.3696	-324.869	0.3676	-315.902	0.3678	-321.473
0.3698	-324.852	0.3678	-315.815	0.368	-321.465
0.37	-324.883	0.368	-315.789	0.3682	-321.482
0.3702	-324.852	0.3682	-315.771	0.3684	-321.438
0.3706	-324.782	0.3684	-315.706	0.3686	-321.43
0.3708	-324.834	0.3686	-315.679	0.3688	-321.342
0.371	-324.734	0.369	-315.727	0.369	-321.355
0.3712	-324.69	0.3692	-315.736	0.3692	-321.268
0.3714	-324.646	0.3694	-315.71	0.3696	-321.15
0.3716	-324.681	0.3696	-315.671	0.3698	-321.11
0.3718	-324.633	0.3698	-315.736	0.37	-321.071
0.372	-324.581	0.37	-315.679	0.3702	-321.11
0.3722	-324.598	0.3702	-315.64	0.3704	-321.071
0.3724	-324.589	0.3704	-315.583	0.3706	-320.983
0.3728	-324.629	0.3706	-315.522	0.3708	-320.922
0.373	-324.594	0.371	-315.496	0.371	-321.018
0.3732	-324.541	0.3712	-315.421	0.3712	-320.926
0.3734	-324.637	0.3714	-315.43	0.3714	-320.848
0.3736	-324.48	0.3716	-315.351	0.3716	-320.87
0.3738	-324.449	0.3718	-315.386	0.372	-320.948
0.3742	-324.441	0.372	-315.412	0.3722	-320.9
0.3744	-324.41	0.3722	-315.29	0.3724	-321.018
0.3746	-324.379	0.3724	-315.277	0.3726	-321.045
0.3748	-324.362	0.3726	-315.237	0.3728	-321.001
0.375	-324.41	0.373	-315.194	0.373	-320.922
0.3752	-324.397	0.3732	-315.115	0.3732	-320.848
0.3754	-324.335	0.3734	-315.172	0.3734	-321.005
0.376	-324.274	0.3736	-315.106	0.3736	-321.023
0.3762	-324.213	0.3738	-315.159	0.3738	-320.988
0.3764	-324.226	0.374	-315.075	0.3742	-320.975
0.3766	-324.279	0.3742	-315.027	0.3744	-320.891
0.3768	-324.34	0.3746	-315.001	0.3746	-320.87
0.377	-324.261	0.3748	-314.992	0.3748	-320.9
0.3772	-324.27	0.375	-314.944	0.375	-320.852
0.3774	-324.261	0.3752	-314.962	0.3752	-320.9
0.3776	-324.147	0.3754	-314.94	0.3754	-320.839
0.3778	-324.16	0.3756	-314.909	0.3756	-320.856
0.3784	-324.143	0.3758	-314.861	0.376	-320.765
0.3786	-324.086	0.376	-314.927	0.3762	-320.721
0.3788	-324.077	0.3762	-314.948	0.3764	-320.699
0.379	-324.112	0.3764	-314.957	0.3768	-320.673
0.3792	-324.025	0.3766	-314.887	0.3772	-320.607
0.3794	-323.968	0.3768	-314.896	0.3776	-320.572
0.3798	-323.959	0.377	-314.808	0.3778	-320.515
0.38	-323.894	0.3772	-314.8	0.378	-320.445
0.3804	-324.007	0.3774	-314.782	0.3782	-320.471
0.3806	-323.95	0.3776	-314.817	0.3784	-320.414
0.3808	-323.911	0.3778	-314.721	0.3786	-320.393
0.381	-323.841	0.378	-314.682	0.3788	-320.371
0.3812	-323.819	0.3782	-314.69	0.379	-320.41
0.3814	-323.767	0.3784	-314.616	0.3794	-320.379
0.3816	-323.714	0.3786	-314.682	0.3796	-320.362
0.3818	-323.758	0.3788	-314.664	0.3798	-320.301
0.382	-323.67	0.379	-314.647	0.38	-320.309
0.3822	-323.745	0.3792	-314.581	0.3804	-320.261
0.3824	-323.753	0.3794	-314.555	0.3806	-320.213
0.3826	-323.793	0.3796	-314.572	0.3808	-320.13
0.3828	-323.727	0.3798	-314.559	0.381	-320.104
0.383	-323.753	0.38	-314.485	0.3812	-320.161
0.3832	-323.845	0.3802	-314.559	0.3814	-320.051
0.3834	-323.771	0.3804	-314.506	0.3816	-320.082
0.3838	-323.679	0.3806	-314.454	0.3818	-320.007
0.384	-323.67	0.3808	-314.415	0.382	-320.025
0.3844	-323.613	0.381	-314.375	0.3824	-320.051
0.3846	-323.561	0.3812	-314.336	0.3826	-319.959
0.385	-323.495	0.3816	-314.231	0.3828	-319.942
0.3852	-323.517	0.3818	-314.248	0.383	-320.007
0.3854	-323.451	0.3822	-314.213	0.3832	-320.147
0.3858	-323.421	0.3824	-314.191	0.3834	-320.104
0.386	-323.36	0.3826	-314.174	0.3836	-319.999
0.3862	-323.338	0.3828	-314.148	0.384	-320.086
0.3864	-323.228	0.383	-314.121	0.3842	-319.994
0.3866	-323.281	0.3832	-314.143	0.3846	-319.986
0.387	-323.198	0.3834	-314.196	0.3848	-319.937
0.3872	-323.215	0.3836	-314.082	0.385	-319.968
0.3874	-323.176	0.3838	-314.099	0.3852	-319.889
0.3876	-323.128	0.384	-314.029	0.3856	-319.854
0.3878	-323.062	0.3842	-314.051	0.3858	-319.889
0.388	-323.123	0.3844	-313.973	0.386	-319.859
0.3882	-323.08	0.3846	-313.999	0.3862	-319.758
0.3884	-322.979	0.385	-314.012	0.3864	-319.732
0.3886	-322.926	0.3852	-313.981	0.3868	-319.631
0.3888	-322.913	0.3854	-313.964	0.387	-319.653
0.389	-322.883	0.3856	-313.911	0.3872	-319.627
0.3892	-322.909	0.386	-313.859	0.3874	-319.675
0.3894	-322.826	0.3862	-313.771	0.3876	-319.719
0.3896	-322.804	0.3864	-313.793	0.3878	-319.692
0.3898	-322.778	0.3868	-313.758	0.388	-319.649
0.39	-322.756	0.387	-313.714	0.3882	-319.587
0.3904	-322.738	0.3872	-313.701	0.3884	-319.535
0.3906	-322.659	0.3874	-313.662	0.3886	-319.631
0.391	-322.721	0.3876	-313.614	0.3888	-319.71
0.3912	-322.638	0.3878	-313.592	0.389	-319.64
0.3914	-322.681	0.388	-313.552	0.3892	-319.596
0.3916	-322.651	0.3882	-313.482	0.3894	-319.53
0.3918	-322.629	0.3884	-313.548	0.3896	-319.5
0.392	-322.69	0.3886	-313.517	0.3898	-319.43
0.3922	-322.655	0.3888	-313.482	0.39	-319.474
0.3924	-322.537	0.389	-313.465	0.3902	-319.417
0.3926	-322.554	0.3892	-313.386	0.3904	-319.404
0.3928	-322.458	0.3896	-313.342	0.3906	-319.535
0.393	-322.476	0.3898	-313.369	0.3908	-319.465
0.3932	-322.414	0.39	-313.351	0.391	-319.347
0.3934	-322.379	0.3902	-313.329	0.3912	-319.303
0.3936	-322.353	0.3904	-313.321	0.3914	-319.255
0.3938	-322.331	0.3906	-313.255	0.3916	-319.207
0.394	-322.34	0.3908	-313.172	0.3918	-319.141
0.3942	-322.296	0.391	-313.185	0.392	-319.119
0.3944	-322.248	0.3912	-313.124	0.3922	-319.071
0.3946	-322.287	0.3914	-313.11	0.3924	-319.001
0.3948	-322.235	0.3916	-313.067	0.3926	-318.988
0.395	-322.178	0.3918	-313.04	0.3928	-318.979
0.3952	-322.213	0.392	-313.032	0.393	-319.067
0.3954	-322.139	0.3922	-313.04	0.3932	-318.953
0.3956	-322.069	0.3924	-313.054	0.3934	-318.896
0.396	-322.007	0.3926	-313.023	0.3936	-318.87
0.3962	-322.025	0.3928	-312.97	0.394	-318.861
0.3964	-321.985	0.393	-312.927	0.3942	-318.791
0.3966	-321.977	0.3934	-312.984	0.3944	-318.8
0.3968	-322.042	0.3936	-312.918	0.3946	-318.817
0.397	-321.981	0.3938	-312.857	0.3948	-318.765
0.3972	-321.859	0.394	-312.822	0.395	-318.751
0.3974	-321.828	0.3942	-312.791	0.3952	-318.721
0.3976	-321.771	0.3944	-312.756	0.3954	-318.642
0.3978	-321.754	0.3946	-312.725	0.3956	-318.59
0.398	-321.767	0.395	-312.69	0.396	-318.633
0.3982	-321.793	0.3952	-312.664	0.3962	-318.533
0.3984	-321.775	0.3954	-312.717	0.3964	-318.467
0.3986	-321.749	0.3956	-312.647	0.3966	-318.458
0.3988	-321.679	0.3958	-312.616	0.3968	-318.423
0.399	-321.745	0.396	-312.577	0.397	-318.353
0.3992	-321.718	0.3962	-312.533	0.3972	-318.327
0.3994	-321.657	0.3964	-312.515	0.3974	-318.253
0.3996	-321.605	0.3966	-312.472	0.3976	-318.244
0.3998	-321.618	0.3968	-312.458	0.3978	-318.218
0.4002	-321.578	0.397	-312.367	0.398	-318.27
0.4004	-321.6	0.3972	-312.476	0.3982	-318.2
0.4006	-321.561	0.3974	-312.423	0.3984	-318.183
0.4008	-321.5	0.3976	-312.353	0.3986	-318.117
0.401	-321.473	0.3978	-312.332	0.3988	-318.082
0.4012	-321.452	0.398	-312.314	0.399	-318.134
0.4016	-321.43	0.3982	-312.327	0.3992	-318.051
0.402	-321.395	0.3984	-312.419	0.3994	-317.981
0.4022	-321.443	0.3986	-312.371	0.3996	-317.968
0.4024	-321.386	0.3988	-312.323	0.3998	-317.946
0.4026	-321.399	0.399	-312.253	0.4	-317.964
0.4028	-321.342	0.3992	-312.349	0.4002	-317.942
0.403	-321.29	0.3994	-312.428	0.4004	-317.85
0.4032	-321.382	0.3996	-312.406	0.4006	-317.802
0.4036	-321.32	0.3998	-312.314	0.4008	-317.894
0.4038	-321.368	0.4	-312.279	0.401	-318.042
0.404	-321.347	0.4002	-312.257	0.4012	-318.008
0.4042	-321.294	0.4004	-312.301	0.4014	-317.994
0.4044	-321.285	0.4006	-312.283	0.4016	-317.951
0.4046	-321.25	0.4008	-312.226	0.4018	-317.99
0.4048	-321.154	0.401	-312.248	0.402	-317.889
0.405	-321.193	0.4012	-312.218	0.4024	-317.902
0.4052	-321.128	0.4014	-312.148	0.4026	-317.924
0.4054	-321.141	0.4016	-312.161	0.4028	-317.867
0.4056	-321.084	0.402	-312.279	0.403	-317.754
0.4058	-321.036	0.4022	-312.244	0.4034	-317.727
0.4062	-321.023	0.4024	-312.183	0.4036	-317.767
0.4066	-320.961	0.4026	-312.113	0.4038	-317.732
0.407	-320.979	0.4028	-312.148	0.404	-317.688
0.4072	-320.843	0.403	-312.126	0.4042	-317.679
0.4074	-320.808	0.4032	-312.213	0.4044	-317.618
0.4076	-320.795	0.4034	-312.148	0.4046	-317.631
0.4078	-320.813	0.4036	-312.078	0.4048	-317.596
0.408	-320.795	0.4038	-312.051	0.405	-317.609
0.4082	-320.804	0.404	-312.065	0.4052	-317.526
0.4084	-320.887	0.4042	-312.003	0.4056	-317.539
0.4086	-320.826	0.4044	-311.995	0.4058	-317.53
0.4088	-320.8	0.4048	-311.96	0.406	-317.487
0.409	-320.773	0.405	-311.995	0.4062	-317.421
0.4092	-320.716	0.4052	-311.938	0.4064	-317.395
0.4094	-320.664	0.4054	-311.916	0.4066	-317.369
0.4096	-320.629	0.4056	-311.872	0.4068	-317.338
0.4098	-320.603	0.406	-311.824	0.407	-317.377
0.41	-320.563	0.4062	-311.806	0.4072	-317.29
0.4104	-320.598	0.4064	-311.758	0.4074	-317.281
0.4106	-320.563	0.4066	-311.806	0.4076	-317.224
0.4108	-320.585	0.4068	-311.754	0.4078	-317.145
0.411	-320.638	0.407	-311.719	0.408	-317.172
0.4112	-320.524	0.4074	-311.627	0.4082	-317.15
0.4114	-320.537	0.4076	-311.596	0.4084	-317.062
0.4116	-320.528	0.4078	-311.588	0.4086	-317.075
0.4124	-320.511	0.408	-311.522	0.4088	-317.018
0.4126	-320.498	0.4082	-311.531	0.409	-317.04
0.4128	-320.537	0.4084	-311.509	0.4092	-316.935
0.413	-320.489	0.4086	-311.439	0.4094	-317.023
0.4132	-320.48	0.4088	-311.356	0.4096	-316.913
0.4134	-320.349	0.409	-311.417	0.4098	-316.9
0.4136	-320.406	0.4092	-311.338	0.41	-316.808
0.4138	-320.34	0.4094	-311.321	0.4102	-316.861
0.414	-320.384	0.4096	-311.294	0.4104	-316.935
0.4142	-320.336	0.41	-311.216	0.4106	-316.918
0.4144	-320.318	0.4104	-311.167	0.4108	-316.813
0.4146	-320.401	0.4106	-311.207	0.411	-316.804
0.4148	-320.48	0.4108	-311.163	0.4112	-316.813
0.4154	-320.506	0.411	-311.076	0.4114	-316.804
0.4156	-320.598	0.4112	-311.058	0.4116	-316.773
0.4158	-320.568	0.4114	-311.106	0.4118	-316.822
0.416	-320.576	0.4116	-311.001	0.412	-316.778
0.4162	-320.484	0.4118	-311.014	0.4122	-316.843
0.4164	-320.476	0.412	-310.949	0.4126	-316.778
0.4166	-320.414	0.4122	-310.94	0.4128	-316.73
0.4168	-320.441	0.4124	-310.984	0.413	-316.677
0.417	-320.432	0.4126	-310.922	0.4132	-316.716
0.4172	-320.467	0.4128	-310.9	0.4134	-316.681
0.4174	-320.423	0.413	-310.861	0.4136	-316.581
0.4176	-320.436	0.4132	-310.804	0.4138	-316.594
0.418	-320.48	0.4134	-310.791	0.414	-316.528
0.4182	-320.445	0.4136	-310.774	0.4144	-316.568
0.4184	-320.493	0.4138	-310.717	0.4146	-316.436
0.4186	-320.533	0.4142	-310.708	0.4148	-316.419
0.4188	-320.524	0.4144	-310.642	0.415	-316.358
0.419	-320.498	0.4146	-310.62	0.4152	-316.345
0.4192	-320.41	0.4148	-310.642	0.4154	-316.253
0.4196	-320.401	0.415	-310.634	0.4156	-316.169
0.4198	-320.336	0.4152	-310.59	0.4158	-316.161
0.42	-320.305	0.4154	-310.559	0.416	-316.187
0.4202	-320.239	0.4156	-310.476	0.4162	-316.139
0.4204	-320.287	0.4158	-310.463	0.4164	-316.218
0.4206	-320.274	0.416	-310.428	0.4166	-316.121
0.4208	-320.292	0.4162	-310.388	0.4168	-316.073
0.421	-320.274	0.4164	-310.402	0.417	-316.06
0.4212	-320.143	0.4166	-310.463	0.4172	-316.021
0.4214	-320.165	0.4168	-310.441	0.4174	-315.968
0.4216	-320.13	0.417	-310.34	0.4176	-315.942
0.4218	-320.147	0.4172	-310.353	0.4178	-315.929
0.4222	-320.064	0.4174	-310.34	0.418	-315.832
0.4224	-320.016	0.4176	-310.388	0.4182	-315.841
0.4226	-319.92	0.4178	-310.375	0.4184	-315.736
0.4228	-320.007	0.418	-310.358	0.4186	-315.749
0.423	-319.955	0.4182	-310.323	0.4188	-315.719
0.4232	-319.946	0.4184	-310.292	0.419	-315.631
0.4234	-319.924	0.4186	-310.27	0.4192	-315.587
0.4236	-319.911	0.4188	-310.253	0.4194	-315.622
0.4238	-319.92	0.419	-310.205	0.4196	-315.587
0.424	-319.902	0.4194	-310.218	0.4198	-315.504
0.4242	-319.867	0.4196	-310.187	0.42	-315.517
0.4244	-319.902	0.4198	-310.122	0.4202	-315.482
0.4246	-319.837	0.42	-310.069	0.4204	-315.452
0.4248	-319.797	0.4204	-310.025	0.4208	-315.412
0.425	-319.806	0.4206	-310.051	0.421	-315.382
0.4252	-319.797	0.4208	-309.894	0.4212	-315.408
0.4254	-319.762	0.421	-309.955	0.4214	-315.417
0.4256	-319.78	0.4212	-309.942	0.4216	-315.382
0.426	-319.705	0.4214	-309.911	0.4218	-315.334
0.4262	-319.67	0.4216	-309.894	0.422	-315.303
0.4264	-319.723	0.4218	-309.855	0.4222	-315.325
0.4266	-319.701	0.422	-309.89	0.4224	-315.294
0.4268	-319.653	0.4222	-309.841	0.4226	-315.382
0.427	-319.627	0.4224	-309.802	0.4228	-315.312
0.4272	-319.644	0.4226	-309.75	0.423	-315.264
0.4274	-319.701	0.4228	-309.767	0.4232	-315.211
0.4276	-319.789	0.4232	-309.697	0.4234	-315.237
0.4278	-319.749	0.4234	-309.723	0.4236	-315.159
0.428	-319.771	0.4236	-309.596	0.4238	-315.185
0.4282	-319.749	0.4238	-309.627	0.424	-315.159
0.4284	-319.67	0.424	-309.649	0.4242	-315.172
0.4286	-319.679	0.4242	-309.605	0.4244	-315.128
0.4288	-319.618	0.4244	-309.618	0.4248	-315.075
0.429	-319.592	0.4246	-309.609	0.4252	-315.04
0.4292	-319.627	0.4248	-309.531	0.4254	-315.023
0.4296	-319.565	0.425	-309.574	0.4256	-314.97
0.4298	-319.548	0.4254	-309.535	0.4258	-314.918
0.4302	-319.522	0.4256	-309.548	0.426	-314.9
0.4304	-319.552	0.4258	-309.504	0.4262	-314.8
0.4306	-319.517	0.426	-309.456	0.4264	-314.738
0.431	-319.443	0.4262	-309.421	0.4266	-314.804
0.4312	-319.46	0.4264	-309.382	0.4268	-314.87
0.4314	-319.39	0.4266	-309.351	0.427	-314.813
0.4316	-319.342	0.4268	-309.343	0.4272	-314.773
0.4318	-319.364	0.427	-309.369	0.4274	-314.756
0.432	-319.338	0.4272	-309.395	0.4276	-314.73
0.4322	-319.325	0.4274	-309.281	0.4278	-314.638
0.4324	-319.338	0.4276	-309.29	0.428	-314.647
0.4326	-319.298	0.4278	-309.264	0.4282	-314.603
0.4328	-319.228	0.428	-309.216	0.4284	-314.642
0.433	-319.307	0.4282	-309.273	0.4286	-314.664
0.4332	-319.242	0.4284	-309.255	0.429	-314.594
0.4334	-319.285	0.4286	-309.22	0.4292	-314.48
0.4336	-319.255	0.4288	-309.181	0.4294	-314.506
0.4338	-319.298	0.429	-309.194	0.4296	-314.493
0.434	-319.268	0.4292	-309.172	0.4298	-314.445
0.4344	-319.18	0.4294	-309.15	0.43	-314.375
0.4346	-319.246	0.4296	-309.106	0.4302	-314.415
0.4348	-319.163	0.4298	-309.093	0.4304	-314.345
0.435	-319.29	0.43	-309.067	0.4306	-314.331
0.4352	-319.207	0.4302	-308.988	0.4308	-314.358
0.4354	-319.132	0.4304	-308.975	0.431	-314.31
0.436	-319.176	0.4306	-308.957	0.4312	-314.353
0.4362	-319.08	0.4308	-308.887	0.4314	-314.283
0.4364	-319.01	0.431	-308.879	0.4316	-314.301
0.4368	-319.036	0.4314	-308.866	0.4318	-314.235
0.437	-319.088	0.4316	-308.791	0.432	-314.34
0.4372	-319.154	0.4318	-308.839	0.4322	-314.432
0.4374	-319.141	0.432	-308.752	0.4324	-314.498
0.4376	-319.088	0.4324	-308.769	0.4326	-314.555
0.4378	-319.097	0.4326	-308.739	0.4328	-314.397
0.438	-319.123	0.4328	-308.66	0.433	-314.371
0.4382	-319.084	0.433	-308.69	0.4332	-314.406
0.4386	-319.123	0.4332	-308.682	0.4334	-314.441
0.4388	-319.097	0.4334	-308.669	0.4336	-314.423
0.439	-319.137	0.4336	-308.66	0.4338	-314.366
0.4392	-319.198	0.4338	-308.669	0.434	-314.27
0.4394	-319.259	0.434	-308.629	0.4342	-314.231
0.4396	-319.18	0.4342	-308.568	0.4344	-314.266
0.4398	-319.242	0.4344	-308.533	0.4346	-314.283
0.44	-319.255	0.4346	-308.564	0.4348	-314.222
0.4402	-319.237	0.4348	-308.62	0.435	-314.156
0.4406	-319.189	0.435	-308.677	0.4352	-314.148
0.4408	-319.202	0.4352	-308.699	0.4356	-314.2
0.441	-319.141	0.4354	-308.603	0.4358	-314.257
0.4412	-319.189	0.4356	-308.69	0.436	-314.222
0.4414	-319.15	0.4358	-308.651	0.4362	-314.165
0.4416	-319.102	0.436	-308.62	0.4366	-314.121
0.4418	-319.11	0.4362	-308.59	0.4368	-314.069
0.442	-319.067	0.4364	-308.607	0.437	-314.099
0.4424	-319.075	0.4366	-308.555	0.4372	-314.091
0.4426	-319.067	0.4368	-308.494	0.4374	-314.078
0.4428	-319.123	0.437	-308.441	0.4376	-314.043
0.443	-319.084	0.4372	-308.419	0.4378	-314.012
0.4432	-319.062	0.4374	-308.41	0.438	-314.06
0.4434	-319.049	0.4376	-308.389	0.4382	-313.964
0.4436	-319.067	0.4378	-308.41	0.4386	-313.986
0.4438	-319.01	0.438	-308.428	0.4388	-313.924
0.444	-319.036	0.4382	-308.336	0.439	-313.793
0.4442	-318.926	0.4384	-308.345	0.4392	-313.824
0.4444	-318.944	0.4386	-308.31	0.4394	-313.802
0.4446	-318.865	0.439	-308.266	0.4396	-313.763
0.4448	-318.887	0.4392	-308.375	0.4398	-313.736
0.445	-318.935	0.4394	-308.406	0.44	-313.701
0.4452	-318.87	0.4396	-308.336	0.4402	-313.671
0.4454	-318.83	0.4398	-308.301	0.4404	-313.627
0.4456	-318.905	0.44	-308.27	0.4406	-313.517
0.4458	-318.944	0.4402	-308.24	0.441	-313.439
0.446	-318.922	0.4404	-308.218	0.4412	-313.421
0.4462	-318.966	0.4406	-308.266	0.4414	-313.412
0.4464	-318.878	0.4408	-308.213	0.4416	-313.36
0.4466	-318.861	0.441	-308.187	0.4418	-313.329
0.4468	-318.817	0.4412	-308.135	0.4422	-313.299
0.4472	-318.848	0.4414	-308.087	0.4424	-313.246
0.4474	-318.751	0.4416	-308.025	0.4426	-313.259
0.4476	-318.712	0.4418	-308.069	0.443	-313.233
0.4478	-318.629	0.442	-307.99	0.4432	-313.211
0.448	-318.655	0.4422	-307.933	0.4434	-313.128
0.4482	-318.716	0.4426	-307.925	0.4436	-313.106
0.4484	-318.642	0.4428	-307.907	0.4438	-313.045
0.4486	-318.686	0.443	-307.92	0.444	-313.176
0.4488	-318.677	0.4432	-307.911	0.4442	-313.329
0.449	-318.62	0.4434	-307.863	0.4444	-313.43
0.4492	-318.55	0.4436	-307.811	0.4446	-313.399
0.4494	-318.572	0.4438	-307.798	0.4448	-313.303
0.4498	-318.541	0.444	-307.846	0.445	-313.329
0.45	-318.48	0.4442	-307.824	0.4452	-313.259
0.4502	-318.471	0.4448	-307.776	0.4454	-313.22
0.4504	-318.511	0.445	-307.767	0.4456	-313.207
0.4506	-318.484	0.4452	-307.701	0.4458	-313.159
0.4508	-318.506	0.4454	-307.666	0.446	-313.185
0.451	-318.493	0.4456	-307.675	0.4462	-313.106
0.4512	-318.463	0.4458	-307.653	0.4464	-313.172
0.4514	-318.445	0.446	-307.675	0.4466	-313.15
0.4516	-318.371	0.4462	-307.653	0.4468	-313.097
0.452	-318.393	0.4464	-307.732	0.447	-313.062
0.4522	-318.445	0.4466	-307.636	0.4472	-313.01
0.4524	-318.375	0.4468	-307.614	0.4474	-313.075
0.4526	-318.344	0.447	-307.566	0.4476	-313.106
0.4528	-318.393	0.4472	-307.583	0.4478	-313.036
0.453	-318.379	0.4474	-307.452	0.448	-312.892
0.4532	-318.371	0.4476	-307.5	0.4482	-312.918
0.4534	-318.336	0.4478	-307.47	0.4484	-312.874
0.4536	-318.358	0.448	-307.4	0.4486	-312.822
0.4538	-318.279	0.4484	-307.36	0.4488	-312.778
0.454	-318.27	0.4486	-307.321	0.449	-312.717
0.4542	-318.253	0.4488	-307.365	0.4492	-312.677
0.4546	-318.213	0.449	-307.408	0.4494	-312.629
0.455	-318.2	0.4492	-307.334	0.4496	-312.581
0.4552	-318.148	0.4494	-307.277	0.4498	-312.594
0.4554	-318.134	0.4496	-307.238	0.4502	-312.568
0.4556	-318.086	0.4498	-307.181	0.4504	-312.502
0.4558	-318.06	0.45	-307.141	0.4506	-312.467
0.456	-318.134	0.4502	-307.172	0.4508	-312.441
0.4562	-318.152	0.4504	-307.08	0.451	-312.476
0.4564	-318.091	0.4506	-307.189	0.4512	-312.445
0.4566	-318.169	0.4508	-307.111	0.4514	-312.406
0.457	-318.156	0.451	-307.071	0.4516	-312.476
0.4574	-318.112	0.4512	-306.979	0.4518	-312.651
0.4576	-318.038	0.4514	-306.971	0.452	-312.752
0.458	-317.981	0.4516	-307.01	0.4522	-312.717
0.4582	-318.042	0.4518	-307.089	0.4524	-312.616
0.4584	-317.964	0.452	-307.102	0.4526	-312.502
0.4586	-317.981	0.4522	-307.049	0.4528	-312.524
0.4588	-317.916	0.4524	-307.08	0.453	-312.458
0.459	-317.894	0.4526	-307.063	0.4532	-312.472
0.4592	-317.837	0.4528	-307.006	0.4534	-312.454
0.4594	-317.894	0.453	-307.045	0.4536	-312.371
0.4596	-317.885	0.4534	-306.975	0.4538	-312.463
0.4598	-317.841	0.4536	-306.936	0.4542	-312.489
0.46	-317.789	0.4538	-306.901	0.4544	-312.467
0.4602	-317.806	0.454	-306.931	0.4546	-312.511
0.4604	-317.819	0.4542	-306.94	0.4548	-312.48
0.4606	-317.754	0.4544	-306.901	0.455	-312.458
0.4608	-317.727	0.4546	-306.857	0.4552	-312.467
0.461	-317.657	0.4548	-306.822	0.4554	-312.458
0.4612	-317.714	0.4552	-306.761	0.4556	-312.528
0.4614	-317.64	0.4554	-306.774	0.4558	-312.454
0.4616	-317.605	0.4556	-306.752	0.456	-312.292
0.4618	-317.618	0.4558	-306.712	0.4562	-312.283
0.462	-317.561	0.456	-306.73	0.4564	-312.402
0.4622	-317.504	0.4562	-306.704	0.4566	-312.384
0.4624	-317.57	0.4566	-306.664	0.4568	-312.292
0.4626	-317.596	0.4568	-306.656	0.457	-312.231
0.463	-317.561	0.457	-306.673	0.4576	-312.148
0.4632	-317.465	0.4572	-306.616	0.4578	-312.183
0.4634	-317.456	0.4576	-306.542	0.458	-312.191
0.4636	-317.447	0.458	-306.485	0.4582	-312.121
0.4638	-317.364	0.4582	-306.502	0.4584	-312.104
0.464	-317.386	0.4584	-306.45	0.4586	-312.091
0.4642	-317.36	0.4586	-306.467	0.4588	-312.06
0.4644	-317.29	0.4588	-306.38	0.459	-311.986
0.4646	-317.277	0.459	-306.406	0.4592	-312.003
0.4648	-317.242	0.4592	-306.34	0.4594	-312.016
0.465	-317.233	0.4594	-306.305	0.4596	-311.986
0.4652	-317.185	0.4596	-306.323	0.4598	-312.078
0.4654	-317.176	0.4598	-306.305	0.46	-312.06
0.4656	-317.15	0.46	-306.297	0.4602	-311.916
0.4658	-317.163	0.4602	-306.305	0.4604	-311.973
0.466	-317.097	0.4604	-306.375	0.4606	-312.117
0.4662	-317.08	0.4606	-306.34	0.4608	-312.095
0.4664	-317.058	0.4608	-306.297	0.4612	-312.038
0.4668	-316.988	0.461	-306.209	0.4614	-311.96
0.467	-317.053	0.4612	-306.222	0.4616	-311.92
0.4672	-317.093	0.4614	-306.209	0.4618	-311.903
0.4676	-317.08	0.4616	-306.17	0.462	-311.942
0.4678	-317.115	0.4618	-306.214	0.4622	-311.925
0.468	-317.141	0.462	-306.135	0.4624	-311.96
0.4682	-317.119	0.4622	-306.165	0.4626	-311.85
0.4684	-317.137	0.4626	-306.087	0.4628	-311.82
0.4686	-317.128	0.4628	-306.109	0.4632	-311.749
0.4688	-317.154	0.463	-306.034	0.4634	-311.723
0.469	-317.141	0.4634	-306.052	0.4636	-311.741
0.4692	-317.032	0.4636	-305.99	0.4638	-311.688
0.4694	-317.018	0.4638	-305.96	0.464	-311.71
0.4696	-316.94	0.464	-305.973	0.4642	-311.719
0.4698	-316.97	0.4642	-305.868	0.4644	-311.675
0.47	-317.058	0.4644	-305.903	0.4646	-311.653
0.4702	-317.102	0.4646	-305.885	0.4648	-311.644
0.4704	-316.997	0.4648	-305.894	0.465	-311.653
0.4706	-316.948	0.465	-305.885	0.4652	-311.636
0.4708	-316.97	0.4652	-305.833	0.4656	-311.658
0.471	-316.983	0.4654	-305.842	0.4658	-311.605
0.4712	-316.931	0.4656	-305.863	0.4662	-311.618
0.4714	-316.835	0.4658	-305.855	0.4666	-311.644
0.4716	-316.843	0.466	-305.837	0.4668	-311.605
0.4718	-316.817	0.4662	-305.793	0.467	-311.627
0.472	-316.848	0.4664	-305.715	0.4672	-311.544
0.4724	-316.87	0.4666	-305.82	0.4674	-311.679
0.4726	-316.983	0.4668	-305.964	0.4678	-311.662
0.4728	-316.957	0.467	-305.986	0.468	-311.57
0.473	-316.931	0.4672	-305.964	0.4682	-311.518
0.4732	-316.83	0.4674	-305.912	0.4684	-311.535
0.4736	-316.848	0.4676	-305.894	0.4686	-311.509
0.4738	-316.826	0.468	-305.815	0.4688	-311.452
0.474	-316.752	0.4682	-305.881	0.469	-311.417
0.4742	-316.686	0.4684	-305.82	0.4692	-311.373
0.4744	-316.708	0.4686	-305.758	0.4694	-311.364
0.4746	-316.769	0.4688	-305.719	0.4696	-311.325
0.4748	-316.778	0.469	-305.684	0.4698	-311.316
0.475	-316.73	0.4692	-305.693	0.47	-311.272
0.4752	-316.686	0.4694	-305.684	0.4704	-311.229
0.4756	-316.699	0.4696	-305.653	0.4706	-311.137
0.4758	-316.752	0.4698	-305.758	0.4708	-311.071
0.476	-316.673	0.47	-305.842	0.471	-311.032
0.4762	-316.651	0.4702	-305.89	0.4712	-311.076
0.4764	-316.581	0.4704	-305.947	0.4714	-311.045
0.4766	-316.59	0.4706	-305.807	0.4716	-311.005
0.4768	-316.555	0.4708	-305.75	0.4718	-310.988
0.477	-316.563	0.471	-305.728	0.472	-311.041
0.4772	-316.467	0.4712	-305.715	0.4722	-311.093
0.4774	-316.393	0.4714	-305.741	0.4724	-311.045
0.4778	-316.436	0.4716	-305.763	0.4726	-311.01
0.478	-316.388	0.4718	-305.833	0.4728	-310.966
0.4782	-316.371	0.472	-305.719	0.473	-310.984
0.4784	-316.253	0.4722	-305.684	0.4732	-310.9
0.4786	-316.274	0.4724	-305.645	0.4734	-310.883
0.4788	-316.226	0.4726	-305.597	0.4736	-310.822
0.479	-316.213	0.4728	-305.57	0.4738	-310.76
0.4792	-316.156	0.473	-305.596	0.474	-310.743
0.4794	-316.178	0.4732	-305.522	0.4742	-310.651
0.4796	-316.2	0.4734	-305.461	0.4744	-310.778
0.48	-316.139	0.4736	-305.448	0.4746	-310.76
0.4802	-316.165	0.4738	-305.365	0.4748	-310.769
0.4804	-316.117	0.474	-305.391	0.475	-310.655
0.4806	-316.139	0.4742	-305.456	0.4752	-310.537
0.4808	-316.108	0.4746	-305.382	0.4754	-310.511
0.481	-316.069	0.4748	-305.321	0.4756	-310.524
0.4812	-316.043	0.475	-305.343	0.4758	-310.533
0.4814	-316.029	0.4752	-305.478	0.476	-310.485
0.4818	-315.938	0.4754	-305.54	0.4762	-310.454
0.482	-315.968	0.4756	-305.583	0.4764	-310.415
0.4822	-315.959	0.4758	-305.5	0.4766	-310.458
0.4824	-315.968	0.476	-305.456	0.4768	-310.432
0.4826	-315.885	0.4762	-305.373	0.477	-310.388
0.4828	-315.872	0.4764	-305.347	0.4772	-310.349
0.483	-315.85	0.4766	-305.356	0.4774	-310.371
0.4832	-315.876	0.4768	-305.343	0.4776	-310.318
0.4834	-315.85	0.477	-305.316	0.4778	-310.279
0.4836	-315.815	0.4772	-305.273	0.478	-310.266
0.4838	-315.797	0.4774	-305.303	0.4782	-310.301
0.484	-315.789	0.4776	-305.268	0.4784	-310.266
0.4842	-315.758	0.4778	-305.26	0.4786	-310.24
0.4844	-315.749	0.478	-305.22	0.4788	-310.17
0.4846	-315.78	0.4782	-305.194	0.479	-310.113
0.4848	-315.719	0.4784	-305.128	0.4792	-310.157
0.485	-315.732	0.4786	-305.194	0.4794	-310.178
0.4852	-315.679	0.4788	-305.238	0.4796	-310.248
0.4854	-315.579	0.479	-305.338	0.4798	-310.227
0.4858	-315.566	0.4792	-305.277	0.48	-310.113
0.486	-315.504	0.4794	-305.203	0.4802	-310.087
0.4862	-315.478	0.4796	-305.216	0.4806	-310.03
0.4864	-315.574	0.4798	-305.255	0.4808	-310.021
0.4866	-315.596	0.48	-305.198	0.4812	-309.999
0.4868	-315.539	0.4802	-305.281	0.4814	-310.016
0.487	-315.57	0.4804	-305.273	0.4816	-310.003
0.4872	-315.583	0.4806	-305.194	0.4818	-309.885
0.4874	-315.522	0.4808	-305.119	0.482	-309.872
0.4876	-315.443	0.4812	-305.133	0.4822	-309.798
0.4878	-315.425	0.4814	-305.08	0.4828	-309.811
0.488	-315.509	0.4816	-305.041	0.483	-309.824
0.4882	-315.649	0.4818	-304.993	0.4832	-309.846
0.4884	-315.671	0.482	-304.918	0.4834	-309.798
0.4886	-315.636	0.4822	-304.997	0.4836	-309.824
0.4888	-315.614	0.4824	-304.905	0.4838	-309.719
0.489	-315.561	0.4826	-304.892	0.484	-309.771
0.4894	-315.64	0.4828	-304.822	0.4842	-309.684
0.4896	-315.531	0.4832	-304.787	0.4844	-309.675
0.4898	-315.509	0.4834	-304.743	0.4846	-309.723
0.49	-315.478	0.4836	-304.717	0.4848	-309.798
0.4902	-315.495	0.4838	-304.761	0.485	-309.723
0.4904	-315.447	0.484	-304.704	0.4852	-309.658
0.4906	-315.395	0.4842	-304.673	0.4854	-309.574
0.491	-315.268	0.4844	-304.616	0.4856	-309.539
0.4912	-315.316	0.4846	-304.629	0.4858	-309.557
0.4916	-315.307	0.4848	-304.559	0.486	-309.662
0.4918	-315.334	0.485	-304.577	0.4862	-309.745
0.492	-315.294	0.4852	-304.559	0.4864	-309.675
0.4922	-315.255	0.4854	-304.511	0.4866	-309.609
0.4928	-315.137	0.4856	-304.594	0.4868	-309.539
0.493	-315.124	0.4858	-304.581	0.487	-309.583
0.4932	-315.071	0.486	-304.559	0.4872	-309.531
0.4934	-315.084	0.4862	-304.551	0.4874	-309.491
0.4936	-315.093	0.4864	-304.533	0.4876	-309.417
0.4938	-315.023	0.4868	-304.502	0.4878	-309.456
0.494	-315.067	0.487	-304.459	0.488	-309.391
0.4942	-315.08	0.4872	-304.485	0.4882	-309.417
0.4944	-315.04	0.4874	-304.572	0.4884	-309.329
0.4946	-315.054	0.4876	-304.546	0.4886	-309.321
0.4948	-314.992	0.4878	-304.481	0.4888	-309.299
0.495	-314.979	0.488	-304.546	0.489	-309.259
0.4954	-314.927	0.4882	-304.441	0.4892	-309.246
0.4956	-314.909	0.4884	-304.432	0.4894	-309.176
0.4958	-314.966	0.4886	-304.454	0.4898	-309.084
0.496	-314.922	0.4888	-304.441	0.49	-309.106
0.4962	-314.87	0.489	-304.349	0.4904	-309.119
0.4964	-314.822	0.4892	-304.362	0.4906	-309.216
0.4966	-314.773	0.4894	-304.389	0.4908	-309.181
0.497	-314.725	0.4896	-304.397	0.491	-309.159
0.4972	-314.756	0.4898	-304.323	0.4912	-309.084
0.4974	-314.778	0.4902	-304.222	0.4914	-309.027
0.4976	-314.73	0.4904	-304.174	0.4916	-308.901
0.4978	-314.773	0.4906	-304.165	0.4918	-308.931
0.498	-314.708	0.491	-304.078	0.492	-308.944
0.4984	-314.673	0.4912	-304.135	0.4922	-308.826
0.4986	-314.721	0.4914	-304.104	0.4924	-308.813
0.4988	-314.62	0.4916	-304.113	0.4926	-308.778
0.499	-314.594	0.4918	-304.135	0.493	-308.769
0.4992	-314.612	0.492	-304.087	0.4932	-308.747
0.4994	-314.55	0.4922	-303.96	0.4934	-308.699
0.4996	-314.511	0.4924	-304.06	0.4936	-308.725
0.4998	-314.533	0.4926	-304.043	0.4938	-308.62
0.5	-314.48	0.4928	-304.148	0.494	-308.502
0.5004	-314.506	0.493	-304.122	0.4942	-308.529
0.5006	-314.528	0.4932	-304.082	0.4944	-308.564
0.5008	-314.476	0.4936	-304.161	0.4946	-308.507
0.501	-314.428	0.4938	-304.187	0.4948	-308.472
0.5012	-314.515	0.4942	-304.13	0.495	-308.389
0.5014	-314.423	0.4944	-304.109	0.4952	-308.428
0.5016	-314.476	0.4946	-304.095	0.4954	-308.358
0.5018	-314.419	0.495	-304.078	0.4956	-308.301
0.5022	-314.432	0.4952	-304.24	0.4958	-308.314
0.5024	-314.471	0.4954	-304.205	0.496	-308.218
0.5026	-314.568	0.4956	-304.144	0.4962	-308.227
0.5028	-314.506	0.4958	-304.109	0.4964	-308.248
0.503	-314.541	0.496	-304.13	0.4966	-308.305
0.5032	-314.55	0.4962	-304.227	0.4968	-308.266
0.5034	-314.428	0.4964	-304.205	0.497	-308.126
0.5036	-314.401	0.4966	-304.104	0.4972	-308.065
0.5038	-314.388	0.4968	-304.065	0.4974	-308.052
0.504	-314.423	0.497	-304.126	0.498	-308.043
0.5042	-314.415	0.4972	-304.074	0.4982	-307.925
0.5044	-314.393	0.4976	-304.06	0.4984	-307.916
0.5046	-314.423	0.4978	-304.109	0.499	-307.885
0.5048	-314.48	0.498	-304.095	0.4992	-307.951
0.505	-314.502	0.4982	-304.03	0.4994	-307.964
0.5052	-314.537	0.4984	-304.069	0.4996	-307.999
0.5054	-314.489	0.4986	-304.095	0.4998	-307.894
0.5056	-314.476	0.4988	-304.065	0.5	-307.863
0.5058	-314.463	0.499	-304.109	0.5002	-307.955
0.506	-314.38	0.4992	-303.934	0.5004	-308.017
0.5064	-314.397	0.4994	-303.912	0.5006	-308.065
0.5066	-314.45	0.4996	-303.89	0.501	-308.082
0.5068	-314.502	0.4998	-303.899	0.5012	-307.99
0.5072	-314.471	0.5	-303.837	0.5014	-307.947
0.5074	-314.463	0.5002	-303.815	0.5016	-307.903
0.5076	-314.397	0.5004	-303.741	0.5018	-307.938
0.5078	-314.349	0.5006	-303.715	0.502	-307.955
0.508	-314.366	0.5008	-303.737	0.5022	-307.876
0.5084	-314.353	0.501	-303.697	0.5024	-307.841
0.5086	-314.362	0.5012	-303.667	0.5026	-307.815
0.509	-314.393	0.5014	-303.653	0.5028	-307.776
0.5092	-314.362	0.5016	-303.614	0.5032	-307.793
0.5094	-314.261	0.5018	-303.544	0.5034	-307.754
0.5096	-314.296	0.502	-303.518	0.5036	-307.771
0.5098	-314.244	0.5022	-303.492	0.5038	-307.71
0.51	-314.266	0.5024	-303.443	0.504	-307.824
0.5102	-314.218	0.5026	-303.4	0.5042	-307.776
0.5104	-314.178	0.5028	-303.465	0.5044	-307.824
0.5106	-314.161	0.503	-303.518	0.5046	-307.881
0.5108	-314.126	0.5032	-303.417	0.5048	-307.802
0.511	-314.091	0.5034	-303.426	0.505	-307.785
0.5112	-314.117	0.5036	-303.47	0.5052	-307.653
0.5114	-314.029	0.5038	-303.492	0.5054	-307.719
0.5116	-314.073	0.504	-303.632	0.5056	-307.855
0.512	-314.038	0.5042	-303.548	0.5058	-307.881
0.5122	-314.099	0.5044	-303.487	0.506	-307.806
0.5124	-314.064	0.5046	-303.465	0.5062	-307.75
0.5126	-314.073	0.5048	-303.513	0.5064	-307.675
0.5128	-314.104	0.505	-303.452	0.5066	-307.631
0.5132	-314.082	0.5052	-303.439	0.5068	-307.68
0.5134	-314.191	0.5054	-303.378	0.507	-307.666
0.5136	-314.174	0.5056	-303.408	0.5072	-307.614
0.5138	-314.187	0.506	-303.426	0.5074	-307.596
0.514	-314.143	0.5062	-303.448	0.5076	-307.631
0.5142	-314.099	0.5064	-303.553	0.5078	-307.57
0.5144	-314.117	0.5066	-303.531	0.508	-307.478
0.5146	-314.047	0.5068	-303.487	0.5082	-307.54
0.5148	-314.121	0.507	-303.413	0.5084	-307.561
0.515	-314.091	0.5072	-303.391	0.5086	-307.57
0.5152	-314.17	0.5076	-303.487	0.5088	-307.518
0.5154	-314.126	0.5078	-303.448	0.509	-307.553
0.5156	-314.06	0.508	-303.382	0.5092	-307.54
0.5158	-314.012	0.5082	-303.351	0.5094	-307.5
0.516	-314.003	0.5084	-303.373	0.5096	-307.448
0.5162	-313.981	0.5088	-303.356	0.5098	-307.426
0.5164	-314.047	0.509	-303.312	0.51	-307.312
0.5166	-314.012	0.5092	-303.277	0.5102	-307.356
0.5168	-313.999	0.5096	-303.382	0.5104	-307.378
0.5172	-314.012	0.5098	-303.478	0.5106	-307.321
0.5174	-313.973	0.51	-303.465	0.5108	-307.343
0.5176	-313.938	0.5102	-303.378	0.511	-307.273
0.5178	-314.003	0.5106	-303.351	0.5112	-307.242
0.518	-314.021	0.511	-303.373	0.5114	-307.268
0.5182	-314.029	0.5114	-303.343	0.5116	-307.172
0.5184	-314.043	0.5118	-303.303	0.5118	-307.268
0.5186	-314.073	0.512	-303.264	0.512	-307.294
0.5188	-314.113	0.5122	-303.211	0.5124	-307.338
0.519	-314.161	0.5124	-303.176	0.5126	-307.238
0.5192	-314.113	0.5126	-303.211	0.5128	-307.106
0.5194	-314.038	0.5128	-303.155	0.513	-307.084
0.5196	-314.025	0.513	-303.124	0.5132	-307.045
0.5198	-313.981	0.5132	-303.093	0.5134	-307.071
0.52	-314.056	0.5136	-303.128	0.5136	-307.045
0.5202	-313.994	0.5138	-303.299	0.5138	-306.992
0.5204	-314.029	0.514	-303.426	0.514	-306.905
0.5206	-313.955	0.5142	-303.518	0.5142	-306.971
0.5208	-313.942	0.5144	-303.378	0.5144	-306.94
0.5212	-313.951	0.5146	-303.395	0.5148	-306.927
0.5214	-313.938	0.515	-303.369	0.5152	-306.949
0.5216	-313.881	0.5152	-303.413	0.5154	-306.831
0.5218	-313.806	0.5154	-303.334	0.5158	-306.817
0.522	-313.872	0.5158	-303.343	0.516	-306.804
0.5222	-313.732	0.516	-303.378	0.5162	-306.712
0.5224	-313.692	0.5162	-303.303	0.5164	-306.817
0.5226	-313.706	0.5164	-303.334	0.5166	-306.8
0.5228	-313.85	0.5166	-303.286	0.5168	-306.695
0.523	-313.986	0.5168	-303.238	0.517	-306.651
0.5232	-313.938	0.517	-303.268	0.5172	-306.599
0.5234	-313.968	0.5172	-303.229	0.5174	-306.585
0.5236	-313.981	0.5174	-303.216	0.5176	-306.555
0.5238	-313.994	0.5176	-303.225	0.5178	-306.581
0.524	-313.946	0.5178	-303.176	0.518	-306.546
0.5242	-313.968	0.518	-303.225	0.5182	-306.445
0.5244	-313.894	0.5182	-303.172	0.5186	-306.481
0.5246	-313.828	0.5184	-303.155	0.5188	-306.494
0.5248	-313.754	0.5186	-303.137	0.519	-306.463
0.525	-313.824	0.5188	-303.168	0.5192	-306.397
0.5252	-313.758	0.519	-303.133	0.5194	-306.358
0.5254	-313.793	0.5194	-303.124	0.5196	-306.284
0.5256	-313.688	0.5196	-303.015	0.5198	-306.249
0.5258	-313.728	0.5198	-303.006	0.52	-306.279
0.526	-313.719	0.52	-302.993	0.5202	-306.305
0.5262	-313.666	0.5202	-302.953	0.5204	-306.297
0.5264	-313.675	0.5204	-302.975	0.5206	-306.319
0.5266	-313.701	0.5206	-302.914	0.5208	-306.34
0.527	-313.749	0.5208	-302.879	0.521	-306.275
0.5272	-313.732	0.521	-302.888	0.5212	-306.235
0.5274	-313.692	0.5212	-302.901	0.5214	-306.209
0.5276	-313.671	0.5214	-302.826	0.5216	-306.157
0.5278	-313.653	0.5216	-302.835	0.5218	-306.187
0.528	-313.631	0.5218	-302.787	0.522	-306.2
0.5282	-313.583	0.522	-302.804	0.5222	-306.13
0.5284	-313.601	0.5222	-302.726	0.5224	-306.117
0.5286	-313.557	0.5224	-302.791	0.5226	-306.104
0.529	-313.509	0.5228	-302.804	0.5228	-306.034
0.5292	-313.526	0.523	-302.739	0.523	-306.091
0.5294	-313.478	0.5234	-302.699	0.5234	-306.109
0.5296	-313.496	0.5236	-302.682	0.5236	-306.087
0.5298	-313.465	0.5238	-302.713	0.5238	-306.034
0.53	-313.456	0.5242	-302.625	0.524	-305.999
0.5304	-313.412	0.5244	-302.542	0.5242	-305.99
0.5306	-313.439	0.5246	-302.529	0.5246	-306.017
0.5308	-313.426	0.5248	-302.608	0.5248	-305.986
0.531	-313.347	0.525	-302.577	0.525	-305.855
0.5312	-313.426	0.5254	-302.533	0.5252	-305.837
0.5314	-313.338	0.5256	-302.511	0.5254	-305.868
0.5316	-313.321	0.5258	-302.459	0.5256	-305.846
0.5318	-313.356	0.526	-302.424	0.5258	-305.807
0.532	-313.299	0.5264	-302.38	0.526	-305.815
0.5322	-313.312	0.5266	-302.327	0.5262	-305.885
0.5324	-313.272	0.5268	-302.306	0.5264	-305.929
0.5326	-313.342	0.527	-302.332	0.5266	-305.907
0.5328	-313.531	0.5272	-302.288	0.5268	-305.872
0.533	-313.561	0.5274	-302.275	0.527	-305.776
0.5334	-313.461	0.5276	-302.336	0.5272	-305.785
0.5338	-313.5	0.5278	-302.301	0.5274	-305.732
0.534	-313.517	0.528	-302.253	0.5276	-305.815
0.5342	-313.491	0.5282	-302.205	0.5278	-305.999
0.5344	-313.456	0.5284	-302.174	0.528	-306.109
0.5346	-313.404	0.5286	-302.157	0.5282	-306.038
0.5348	-313.391	0.5288	-302.179	0.5284	-305.96
0.535	-313.43	0.529	-302.113	0.5286	-305.872
0.5354	-313.412	0.5292	-302.1	0.5288	-305.925
0.5356	-313.29	0.5294	-302.117	0.529	-305.942
0.5358	-313.329	0.5298	-302.008	0.5292	-305.89
0.536	-313.412	0.53	-302.03	0.5294	-305.868
0.5362	-313.469	0.5302	-302.069	0.5296	-305.82
0.5364	-313.443	0.5304	-302.096	0.5298	-305.758
0.5366	-313.399	0.5306	-302.061	0.53	-305.767
0.537	-313.321	0.5308	-301.99	0.5304	-305.828
0.5372	-313.334	0.531	-302.074	0.5308	-305.815
0.5376	-313.531	0.5312	-302.065	0.531	-305.898
0.5378	-313.671	0.5314	-302.004	0.5312	-306.017
0.538	-313.644	0.5316	-301.995	0.5314	-306.03
0.5382	-313.531	0.5318	-302.004	0.5316	-306.056
0.5384	-313.5	0.532	-302.026	0.5318	-305.973
0.5388	-313.509	0.5322	-301.925	0.532	-305.903
0.539	-313.566	0.5324	-301.916	0.5322	-305.973
0.5392	-313.605	0.5326	-301.899	0.5324	-305.955
0.5394	-313.535	0.5332	-301.881	0.5326	-305.89
0.5396	-313.369	0.5334	-301.938	0.5328	-305.898
0.5398	-313.351	0.5338	-301.955	0.533	-305.916
0.54	-313.404	0.534	-301.899	0.5332	-305.938
0.5402	-313.491	0.5342	-301.85	0.5334	-305.903
0.5406	-313.399	0.5344	-301.973	0.5336	-305.815
0.5408	-313.439	0.5346	-302.039	0.5338	-305.75
0.541	-313.417	0.535	-302.017	0.534	-305.793
0.5412	-313.391	0.5352	-301.986	0.5344	-305.78
0.5416	-313.356	0.5354	-301.995	0.5346	-305.737
0.5418	-313.395	0.5356	-301.955	0.5348	-305.767
0.542	-313.351	0.5358	-301.868	0.535	-305.732
0.5422	-313.321	0.536	-301.846	0.5352	-305.807
0.5424	-313.369	0.5362	-301.899	0.5354	-305.89
0.5426	-313.299	0.5364	-301.794	0.5356	-305.877
0.5428	-313.325	0.5366	-301.815	0.5358	-305.846
0.543	-313.264	0.5368	-301.802	0.536	-305.785
0.5432	-313.237	0.537	-301.745	0.5362	-305.697
0.5436	-313.189	0.5372	-301.82	0.5366	-305.636
0.5438	-313.176	0.5374	-301.859	0.5368	-305.662
0.544	-313.167	0.5376	-301.85	0.537	-305.596
0.5442	-313.15	0.5378	-301.789	0.5372	-305.575
0.5444	-313.054	0.5384	-301.728	0.5374	-305.561
0.5446	-313.062	0.5386	-301.71	0.5376	-305.579
0.5448	-313.159	0.5388	-301.728	0.5378	-305.596
0.545	-313.202	0.539	-301.706	0.538	-305.522
0.5452	-313.242	0.5392	-301.68	0.5386	-305.461
0.5454	-313.167	0.5394	-301.627	0.5388	-305.509
0.5456	-313.18	0.5396	-301.689	0.539	-305.522
0.5458	-313.141	0.54	-301.667	0.5392	-305.553
0.546	-313.15	0.5402	-301.601	0.5394	-305.513
0.5462	-313.137	0.5404	-301.583	0.5396	-305.548
0.5464	-313.11	0.5406	-301.496	0.5398	-305.513
0.5466	-313.097	0.5408	-301.527	0.54	-305.456
0.5468	-313.106	0.541	-301.5	0.5404	-305.426
0.547	-313.045	0.5412	-301.461	0.5406	-305.404
0.5472	-313.054	0.5414	-301.483	0.5408	-305.365
0.5474	-313.071	0.5416	-301.457	0.541	-305.395
0.5478	-313.102	0.5418	-301.365	0.5412	-305.351
0.548	-313.067	0.542	-301.4	0.5414	-305.365
0.5482	-313.032	0.5422	-301.522	0.5416	-305.312
0.5484	-312.984	0.5424	-301.557	0.5418	-305.277
0.5486	-313.054	0.5428	-301.426	0.542	-305.229
0.5488	-312.953	0.543	-301.395	0.5422	-305.365
0.549	-312.887	0.5432	-301.338	0.5424	-305.391
0.5492	-312.914	0.5434	-301.33	0.5426	-305.426
0.5494	-312.852	0.5436	-301.356	0.5428	-305.4
0.5496	-312.949	0.5438	-301.365	0.543	-305.286
0.5498	-312.879	0.544	-301.325	0.5432	-305.194
0.55	-312.839	0.5442	-301.26	0.5434	-305.281
0.5502	-312.927	0.5444	-301.238	0.5436	-305.316
0.5504	-312.905	0.5446	-301.155	0.5438	-305.369
0.5506	-312.887	0.5448	-301.233	0.544	-305.404
0.5508	-312.782	0.545	-301.168	0.5442	-305.378
0.551	-312.813	0.5452	-301.194	0.5444	-305.338
0.5512	-312.708	0.5456	-301.181	0.5446	-305.395
0.5514	-312.738	0.5458	-301.12	0.5448	-305.439
0.5516	-312.717	0.546	-301.08	0.5452	-305.487
0.5518	-312.752	0.5462	-301.045	0.5454	-305.426
0.552	-312.721	0.5464	-301.006	0.5456	-305.299
0.5524	-312.699	0.5466	-301.045	0.5458	-305.246
0.5526	-312.625	0.5468	-300.98	0.546	-305.26
0.5528	-312.607	0.5476	-300.94	0.5462	-305.273
0.553	-312.572	0.5478	-300.958	0.5464	-305.299
0.5534	-312.546	0.548	-300.918	0.5466	-305.225
0.5536	-312.568	0.5482	-300.875	0.5468	-305.211
0.5538	-312.546	0.5484	-300.853	0.547	-305.238
0.554	-312.485	0.5486	-300.861	0.5472	-305.176
0.5542	-312.555	0.5488	-300.84	0.5474	-305.137
0.5544	-312.511	0.549	-300.866	0.5476	-305.063
0.5546	-312.546	0.5492	-300.813	0.5478	-305.098
0.5548	-312.406	0.5494	-300.756	0.548	-305.106
0.555	-312.45	0.5496	-300.783	0.5482	-305.041
0.5552	-312.362	0.5498	-300.813	0.5484	-305.076
0.5554	-312.393	0.55	-300.778	0.5488	-305.084
0.5556	-312.423	0.5502	-300.787	0.549	-305.071
0.5558	-312.41	0.5504	-300.686	0.5492	-305.084
0.556	-312.345	0.5506	-300.717	0.5494	-305.141
0.5562	-312.279	0.551	-300.708	0.5496	-305.102
0.5564	-312.327	0.5512	-300.621	0.5498	-305.054
0.5566	-312.292	0.5514	-300.669	0.55	-305.093
0.557	-312.275	0.5516	-300.616	0.5502	-305.041
0.5572	-312.261	0.5518	-300.577	0.5504	-305.137
0.5574	-312.226	0.552	-300.594	0.5506	-305.15
0.5576	-312.275	0.5522	-300.581	0.5508	-305.203
0.5578	-312.253	0.5524	-300.594	0.551	-305.299
0.558	-312.266	0.5528	-300.559	0.5512	-305.273
0.5582	-312.244	0.553	-300.503	0.5514	-305.281
0.5586	-312.178	0.5534	-300.402	0.5516	-305.273
0.5588	-312.13	0.5536	-300.441	0.5518	-305.351
0.559	-312.191	0.5538	-300.503	0.552	-305.211
0.5592	-312.161	0.554	-300.494	0.5522	-305.133
0.5594	-312.073	0.5542	-300.476	0.5524	-305.146
0.5596	-312.113	0.5544	-300.524	0.5526	-305.063
0.5598	-312.104	0.5546	-300.485	0.5528	-305.041
0.56	-312.139	0.5548	-300.441	0.553	-305.006
0.5602	-312.235	0.555	-300.424	0.5534	-305.028
0.5604	-312.1	0.5554	-300.367	0.5536	-305.115
0.5606	-312.073	0.5556	-300.424	0.5538	-305.128
0.5608	-312.065	0.5558	-300.411	0.554	-305.08
0.561	-312.056	0.556	-300.398	0.5542	-304.997
0.5612	-311.999	0.5562	-300.332	0.5544	-304.962
0.5614	-311.99	0.5564	-300.301	0.5546	-304.888
0.5616	-311.973	0.5566	-300.31	0.5548	-304.835
0.5618	-311.929	0.5568	-300.266	0.555	-304.931
0.562	-311.955	0.557	-300.192	0.5552	-304.909
0.5622	-311.92	0.5578	-300.205	0.5554	-304.927
0.5626	-311.885	0.558	-300.275	0.5556	-304.896
0.563	-311.929	0.5582	-300.223	0.5558	-304.853
0.5632	-311.946	0.5584	-300.236	0.556	-304.826
0.5634	-311.955	0.5586	-300.161	0.5564	-304.874
0.5636	-311.911	0.5588	-300.1	0.5566	-304.818
0.5638	-311.898	0.5592	-300.113	0.5568	-304.783
0.5642	-311.981	0.5594	-300.096	0.557	-304.765
0.5644	-312.025	0.5596	-300.065	0.5572	-304.783
0.5646	-311.942	0.5598	-300.126	0.5574	-304.8
0.5648	-311.911	0.56	-300.078	0.5578	-304.734
0.565	-311.859	0.5604	-300.096	0.558	-304.642
0.5652	-311.894	0.5606	-300.065	0.5582	-304.682
0.5654	-311.846	0.5608	-300.087	0.5584	-304.59
0.5656	-311.82	0.561	-300.104	0.5586	-304.634
0.566	-311.907	0.5612	-300.087	0.5588	-304.695
0.5662	-311.973	0.5614	-300.008	0.559	-304.572
0.5664	-312.003	0.5616	-300.091	0.5592	-304.564
0.5666	-311.946	0.5618	-300.043	0.5594	-304.524
0.5668	-311.859	0.562	-299.986	0.5596	-304.507
0.5672	-311.868	0.5622	-299.956	0.5598	-304.498
0.5674	-311.946	0.5624	-299.938	0.56	-304.467
0.5676	-312.025	0.5626	-299.929	0.5602	-304.424
0.5678	-312.008	0.5628	-299.942	0.5604	-304.454
0.568	-311.946	0.563	-299.929	0.5606	-304.476
0.5682	-311.92	0.5632	-299.951	0.561	-304.397
0.5684	-311.855	0.5634	-299.864	0.5612	-304.341
0.5686	-311.925	0.5636	-299.964	0.5614	-304.301
0.5688	-311.951	0.5638	-299.903	0.5616	-304.384
0.569	-312.086	0.564	-299.942	0.5618	-304.419
0.5692	-312.095	0.5642	-299.925	0.562	-304.397
0.5694	-312.178	0.5644	-299.934	0.5622	-304.327
0.5696	-312.17	0.5646	-299.859	0.5624	-304.266
0.5698	-312.047	0.5648	-299.824	0.5626	-304.319
0.57	-312.073	0.565	-299.816	0.5628	-304.349
0.5702	-312.047	0.5654	-299.728	0.563	-304.292
0.5704	-312.178	0.5658	-299.811	0.5634	-304.301
0.5706	-312.218	0.5662	-299.745	0.5636	-304.279
0.5708	-312.113	0.5664	-299.689	0.5638	-304.297
0.571	-312.1	0.5666	-299.724	0.564	-304.24
0.5712	-312.139	0.5668	-299.693	0.5642	-304.165
0.5714	-312.152	0.567	-299.662	0.5644	-304.192
0.5716	-312.073	0.5672	-299.689	0.5646	-304.349
0.5718	-312.016	0.5674	-299.697	0.5648	-304.498
0.572	-312.043	0.5676	-299.675	0.565	-304.485
0.5722	-311.942	0.5678	-299.697	0.5652	-304.529
0.5724	-311.925	0.568	-299.649	0.5654	-304.551
0.5726	-311.85	0.5682	-299.667	0.5656	-304.437
0.5728	-311.951	0.5684	-299.649	0.5658	-304.393
0.573	-311.911	0.5686	-299.64	0.566	-304.301
0.5732	-311.859	0.5688	-299.562	0.5664	-304.332
0.5736	-311.929	0.569	-299.553	0.5666	-304.354
0.5738	-311.881	0.5692	-299.632	0.5668	-304.341
0.574	-311.903	0.5694	-299.601	0.567	-304.358
0.5742	-311.894	0.5696	-299.614	0.5672	-304.275
0.5744	-311.925	0.57	-299.597	0.5674	-304.222
0.5746	-311.903	0.5702	-299.553	0.5678	-304.135
0.5748	-311.889	0.5704	-299.492	0.568	-304.205
0.5752	-311.806	0.5706	-299.518	0.5682	-304.253
0.5754	-311.723	0.5708	-299.435	0.5684	-304.279
0.5756	-311.71	0.571	-299.461	0.5686	-304.183
0.5758	-311.78	0.5712	-299.404	0.5688	-304.082
0.576	-311.806	0.5714	-299.387	0.569	-304.218
0.5762	-311.846	0.5716	-299.312	0.5692	-304.253
0.5764	-311.946	0.5722	-299.255	0.5698	-304.367
0.5766	-311.955	0.5724	-299.268	0.57	-304.516
0.5768	-311.859	0.5726	-299.242	0.5702	-304.542
0.577	-311.815	0.573	-299.207	0.5704	-304.446
0.5772	-311.771	0.5732	-299.172	0.5706	-304.288
0.5774	-311.793	0.5734	-299.12	0.5708	-304.275
0.5776	-311.82	0.5736	-299.15	0.571	-304.284
0.5778	-311.925	0.5738	-299.128	0.5712	-304.319
0.578	-312.003	0.5742	-299.085	0.5714	-304.341
0.5782	-311.99	0.5744	-299.067	0.5716	-304.354
0.5784	-311.903	0.5746	-299.023	0.5718	-304.441
0.5786	-311.811	0.5748	-299.015	0.572	-304.384
0.5788	-311.644	0.5752	-298.949	0.5722	-304.341
0.579	-311.714	0.5756	-298.87	0.5724	-304.288
0.5792	-311.798	0.5758	-298.897	0.5726	-304.279
0.5794	-311.763	0.576	-298.958	0.5728	-304.266
0.5796	-311.684	0.5762	-298.866	0.573	-304.196
0.5798	-311.623	0.5766	-298.826	0.5732	-304.135
0.58	-311.539	0.5768	-298.848	0.5734	-304.104
0.5802	-311.789	0.577	-298.861	0.5736	-304.139
0.5804	-311.837	0.5772	-298.765	0.5738	-304.122
0.5806	-311.938	0.5774	-298.796	0.574	-304.113
0.5808	-311.85	0.5776	-298.818	0.5742	-304.082
0.581	-311.763	0.5778	-298.8	0.5744	-304.069
0.5812	-311.697	0.578	-298.791	0.5746	-304.021
0.5814	-311.679	0.5782	-298.813	0.5748	-303.947
0.5816	-311.658	0.5784	-298.848	0.575	-304.004
0.5818	-311.732	0.5786	-298.761	0.5752	-303.986
0.582	-311.662	0.5788	-298.708	0.5756	-304.021
0.5822	-311.605	0.579	-298.752	0.5758	-304.004
0.5824	-311.57	0.5792	-298.686	0.576	-303.942
0.5828	-311.522	0.5794	-298.656	0.5762	-304.008
0.583	-311.531	0.5796	-298.625	0.5764	-303.977
0.5832	-311.539	0.5798	-298.581	0.5766	-303.969
0.5834	-311.412	0.58	-298.678	0.5768	-303.912
0.5836	-311.496	0.5802	-298.586	0.577	-303.99
0.5838	-311.469	0.5804	-298.621	0.5772	-303.872
0.584	-311.483	0.5806	-298.682	0.5774	-303.846
0.5842	-311.496	0.5808	-298.599	0.5776	-303.811
0.5844	-311.518	0.581	-298.555	0.5778	-303.82
0.5846	-311.478	0.5812	-298.472	0.578	-303.807
0.5848	-311.43	0.5814	-298.533	0.5782	-303.798
0.585	-311.439	0.5816	-298.63	0.5784	-303.824
0.5852	-311.386	0.5818	-298.581	0.5786	-303.745
0.5854	-311.43	0.582	-298.542	0.5788	-303.758
0.5856	-311.404	0.5822	-298.481	0.579	-303.728
0.5858	-311.334	0.5824	-298.45	0.5792	-303.793
0.586	-311.277	0.5826	-298.424	0.5794	-303.772
0.5862	-311.268	0.5828	-298.481	0.5796	-303.728
0.5864	-311.224	0.583	-298.595	0.5798	-303.758
0.5866	-311.369	0.5832	-298.538	0.58	-303.706
0.5868	-311.251	0.5834	-298.511	0.5802	-303.758
0.587	-311.181	0.5836	-298.402	0.5804	-303.728
0.5872	-311.172	0.5838	-298.49	0.5806	-303.667
0.5874	-311.15	0.584	-298.581	0.581	-303.618
0.5876	-311.194	0.5842	-298.564	0.5812	-303.597
0.5878	-311.159	0.5844	-298.59	0.5816	-303.588
0.588	-311.054	0.5846	-298.533	0.5818	-303.614
0.5882	-311.132	0.5848	-298.52	0.582	-303.597
0.5884	-311.102	0.585	-298.599	0.5822	-303.509
0.5886	-311.067	0.5852	-298.555	0.5824	-303.474
0.5888	-310.988	0.5854	-298.446	0.5828	-303.439
0.589	-311.001	0.5856	-298.507	0.583	-303.43
0.5892	-310.962	0.5858	-298.49	0.5836	-303.343
0.5896	-310.975	0.586	-298.581	0.584	-303.325
0.5898	-310.927	0.5862	-298.695	0.5842	-303.356
0.59	-310.896	0.5864	-298.63	0.5844	-303.303
0.5902	-310.874	0.5866	-298.503	0.5846	-303.395
0.5904	-310.848	0.5868	-298.49	0.5848	-303.347
0.5906	-310.896	0.587	-298.533	0.5852	-303.448
0.5908	-310.865	0.5872	-298.546	0.5854	-303.5
0.591	-310.809	0.5874	-298.472	0.5856	-303.544
0.5916	-310.774	0.5876	-298.433	0.5858	-303.474
0.5918	-310.826	0.5878	-298.419	0.586	-303.356
0.592	-310.774	0.588	-298.384	0.5862	-303.295
0.5922	-310.756	0.5884	-298.354	0.5864	-303.229
0.5924	-310.743	0.5886	-298.306	0.5866	-303.238
0.5926	-310.725	0.589	-298.358	0.5868	-303.26
0.5928	-310.765	0.5892	-298.297	0.587	-303.233
0.593	-310.725	0.5894	-298.262	0.5872	-303.185
0.5932	-310.734	0.5896	-298.24	0.5874	-303.246
0.5934	-310.704	0.59	-298.192	0.5876	-303.22
0.5936	-310.677	0.5906	-298.157	0.5878	-303.264
0.5938	-310.664	0.5908	-298.17	0.588	-303.225
0.594	-310.673	0.591	-298.135	0.5882	-303.246
0.5942	-310.73	0.5912	-298.148	0.5884	-303.194
0.5944	-310.682	0.5916	-298.174	0.5886	-303.098
0.5946	-310.655	0.5918	-298.192	0.589	-303.133
0.5948	-310.585	0.592	-298.183	0.5892	-303.198
0.595	-310.559	0.5922	-298.174	0.5894	-303.159
0.5952	-310.511	0.5924	-298.122	0.5898	-303.12
0.5954	-310.502	0.5926	-298.104	0.59	-303.155
0.5956	-310.476	0.5928	-298.074	0.5904	-303.115
0.5958	-310.629	0.593	-298.056	0.5906	-303.054
0.596	-310.699	0.5932	-298.161	0.5908	-303.001
0.5962	-310.664	0.5938	-298.131	0.591	-303.054
0.5964	-310.704	0.594	-298.139	0.5912	-302.984
0.5966	-310.655	0.5942	-298.074	0.5914	-302.953
0.5968	-310.555	0.5944	-298.048	0.5918	-302.94
0.597	-310.572	0.5946	-298.065	0.592	-302.931
0.5972	-310.599	0.5948	-298.083	0.5922	-302.874
0.5974	-310.564	0.595	-298.117	0.5924	-302.883
0.5976	-310.581	0.5952	-298.131	0.5928	-302.923
0.5978	-310.612	0.5954	-298.078	0.593	-303.054
0.598	-310.555	0.5958	-298.026	0.5934	-303.019
0.5982	-310.489	0.5962	-298.074	0.5936	-302.98
0.5984	-310.555	0.5964	-298.262	0.5938	-302.835
0.5986	-310.428	0.5966	-298.349	0.594	-302.778
0.599	-310.406	0.5968	-298.258	0.5942	-302.835
0.5992	-310.428	0.5972	-298.192	0.5944	-302.844
0.5994	-310.384	0.5974	-298.179	0.5946	-302.888
0.5996	-310.318	0.5976	-298.205	0.5948	-302.857
0.5998	-310.34	0.5978	-298.192	0.595	-302.896
0.6	-310.292	0.598	-298.139	0.5952	-302.761
0.6002	-310.27	0.5982	-298.153	0.5954	-302.713
0.6004	-310.297	0.5984	-298.166	0.5956	-302.73
0.6006	-310.235	0.5986	-298.117	0.5958	-302.717
0.6008	-310.157	0.5988	-298.1	0.596	-302.695
0.601	-310.165	0.599	-298.135	0.5962	-302.678
0.6012	-310.192	0.5992	-298.087	0.5964	-302.629
0.6014	-310.183	0.5994	-298.104	0.5966	-302.612
0.6016	-310.148	0.5996	-298.231	0.5968	-302.529
0.6018	-310.047	0.5998	-298.249	0.597	-302.568
0.602	-310.03	0.6	-298.258	0.5972	-302.498
0.6022	-310.091	0.6002	-298.166	0.5974	-302.573
0.6024	-310.056	0.6004	-298.061	0.5978	-302.66
0.6026	-310.073	0.6006	-298.096	0.598	-302.721
0.6028	-310.038	0.6008	-298.074	0.5982	-302.748
0.603	-309.964	0.601	-298.126	0.5984	-302.769
0.6032	-309.99	0.6012	-298.157	0.5986	-302.809
0.6034	-309.977	0.6014	-298.148	0.5988	-302.778
0.6038	-309.903	0.6016	-298.087	0.599	-302.813
0.604	-309.837	0.6018	-298.113	0.5992	-302.822
0.6042	-309.846	0.602	-298.078	0.5994	-302.695
0.6044	-309.837	0.6024	-298.03	0.5996	-302.743
0.6048	-309.881	0.6028	-297.999	0.5998	-302.778
0.605	-309.863	0.603	-298.012	0.6	-302.853
0.6052	-309.793	0.6032	-297.938	0.6002	-302.809
0.6054	-309.78	0.6034	-297.929	0.6004	-302.818
0.6056	-309.767	0.6036	-297.846	0.6008	-302.682
0.6058	-309.758	0.6038	-297.82	0.601	-302.643
0.606	-309.785	0.604	-297.837	0.6012	-302.634
0.6062	-309.701	0.6042	-297.886	0.6014	-302.691
0.6066	-309.723	0.6044	-297.907	0.6016	-302.739
0.6068	-309.754	0.6046	-297.951	0.6018	-302.721
0.607	-309.715	0.6048	-298.03	0.602	-302.643
0.6072	-309.684	0.6052	-298.017	0.6022	-302.691
0.6074	-309.71	0.6054	-297.96	0.6024	-302.572
0.6078	-309.64	0.6056	-297.947	0.6026	-302.546
0.6082	-309.548	0.606	-297.977	0.6028	-302.572
0.6084	-309.509	0.6062	-297.999	0.603	-302.616
0.6086	-309.535	0.6064	-297.938	0.6032	-302.634
0.6088	-309.553	0.6066	-297.916	0.6034	-302.656
0.609	-309.539	0.607	-297.794	0.6036	-302.629
0.6092	-309.57	0.6072	-297.851	0.6038	-302.608
0.6096	-309.609	0.6074	-297.842	0.604	-302.581
0.6098	-309.539	0.6076	-297.816	0.6042	-302.52
0.6102	-309.509	0.6078	-297.776	0.6044	-302.481
0.6106	-309.456	0.608	-297.807	0.6046	-302.511
0.611	-309.448	0.6082	-297.763	0.6048	-302.546
0.6112	-309.408	0.6084	-297.789	0.605	-302.489
0.6114	-309.321	0.6086	-297.741	0.6052	-302.459
0.6118	-309.277	0.6088	-297.662	0.6056	-302.376
0.6122	-309.176	0.609	-297.654	0.6058	-302.389
0.6124	-309.198	0.6092	-297.68	0.606	-302.327
0.6126	-309.163	0.6094	-297.715	0.6062	-302.384
0.6128	-309.141	0.6096	-297.689	0.6064	-302.297
0.613	-309.176	0.6098	-297.649	0.6066	-302.327
0.6132	-309.084	0.61	-297.658	0.6068	-302.257
0.6134	-309.054	0.6104	-297.641	0.607	-302.336
0.6136	-308.997	0.6106	-297.667	0.6072	-302.371
0.6138	-308.94	0.6108	-297.619	0.6076	-302.389
0.614	-308.927	0.611	-297.57	0.6078	-302.327
0.6142	-309.032	0.6112	-297.64	0.608	-302.205
0.6144	-309.019	0.6114	-297.654	0.6082	-302.187
0.6146	-308.975	0.6116	-297.684	0.6086	-302.144
0.615	-308.984	0.6118	-297.763	0.609	-302.157
0.6152	-309.036	0.612	-297.781	0.6092	-302.091
0.6154	-309.01	0.6122	-297.829	0.6094	-302.109
0.6156	-308.927	0.6124	-297.754	0.6096	-302.082
0.6158	-308.914	0.6128	-297.737	0.6098	-301.999
0.616	-308.901	0.613	-297.715	0.61	-301.986
0.6162	-308.883	0.6132	-297.693	0.6102	-301.96
0.6164	-308.892	0.6134	-297.732	0.6104	-301.916
0.6166	-308.861	0.6136	-297.767	0.6106	-302.008
0.6168	-308.87	0.6138	-297.802	0.6108	-301.99
0.617	-308.791	0.6142	-297.837	0.611	-301.999
0.6172	-308.782	0.6144	-297.872	0.6114	-301.969
0.6174	-308.761	0.6146	-297.925	0.6116	-302.008
0.6176	-308.774	0.6148	-297.864	0.6118	-301.986
0.6178	-308.743	0.615	-297.816	0.612	-301.969
0.618	-308.66	0.6152	-297.877	0.6122	-301.916
0.6182	-308.669	0.6154	-297.846	0.6126	-301.842
0.6184	-308.704	0.6156	-297.798	0.6128	-301.907
0.6188	-308.717	0.6158	-297.807	0.613	-301.868
0.619	-308.612	0.616	-297.789	0.6132	-301.82
0.6192	-308.734	0.6162	-297.75	0.6134	-301.859
0.6194	-308.809	0.6164	-297.772	0.6138	-301.833
0.6196	-308.874	0.6166	-297.811	0.614	-301.947
0.62	-308.787	0.6168	-297.759	0.6142	-301.916
0.6206	-308.673	0.617	-297.75	0.6144	-301.811
0.6208	-308.8	0.6172	-297.693	0.6146	-301.85
0.621	-308.743	0.6174	-297.75	0.6148	-301.772
0.6212	-308.734	0.6176	-297.711	0.6152	-301.802
0.6214	-308.699	0.6178	-297.693	0.6154	-301.75
0.6216	-308.682	0.6182	-297.737	0.6156	-301.706
0.6218	-308.577	0.6184	-297.754	0.6158	-301.693
0.622	-308.634	0.6186	-297.689	0.616	-301.71
0.6222	-308.542	0.6188	-297.667	0.6162	-301.654
0.6224	-308.616	0.619	-297.684	0.6164	-301.588
0.6226	-308.625	0.6192	-297.636	0.6166	-301.57
0.6228	-308.603	0.6194	-297.627	0.6168	-301.527
0.623	-308.577	0.6196	-297.601	0.6172	-301.562
0.6232	-308.59	0.6198	-297.61	0.6174	-301.487
0.6234	-308.638	0.62	-297.588	0.6176	-301.557
0.6236	-308.559	0.6202	-297.562	0.6178	-301.549
0.6238	-308.533	0.6204	-297.544	0.618	-301.531
0.624	-308.511	0.6208	-297.496	0.6182	-301.505
0.6242	-308.48	0.621	-297.57	0.6184	-301.43
0.6244	-308.524	0.6214	-297.531	0.6186	-301.487
0.6246	-308.555	0.6216	-297.588	0.6188	-301.5
0.6248	-308.585	0.6218	-297.606	0.6192	-301.478
0.625	-308.52	0.622	-297.614	0.6194	-301.352
0.6252	-308.511	0.6222	-297.522	0.6196	-301.387
0.6254	-308.485	0.6224	-297.575	0.6198	-301.369
0.6256	-308.437	0.6226	-297.527	0.62	-301.36
0.6258	-308.424	0.6228	-297.544	0.6202	-301.33
0.626	-308.397	0.623	-297.492	0.6204	-301.26
0.6262	-308.332	0.6232	-297.531	0.6208	-301.229
0.6264	-308.354	0.6236	-297.544	0.621	-301.238
0.6266	-308.406	0.624	-297.527	0.6212	-301.308
0.6268	-308.472	0.6242	-297.465	0.6214	-301.461
0.627	-308.45	0.6244	-297.448	0.6216	-301.531
0.6274	-308.441	0.6246	-297.417	0.6218	-301.583
0.6276	-308.432	0.6248	-297.382	0.622	-301.662
0.6278	-308.445	0.625	-297.391	0.6222	-301.645
0.6282	-308.459	0.6252	-297.369	0.6224	-301.57
0.6284	-308.568	0.6254	-297.395	0.6226	-301.518
0.6286	-308.494	0.6258	-297.299	0.6228	-301.47
0.6288	-308.437	0.626	-297.286	0.623	-301.478
[truncated: 38,201 more rows]

## Sheet: Fig_1b_1g_mag
experiment 1		experiment 2		experiment 3
time [s]	current density [mA/cm2]	time [s]	current density [mA/cm2]	time [s]	current density [mA/cm2]
0	-5.59678e-06	0	2.42637e-05	0	2.42637e-05
0.1872	-606.094	0.1872	-587.465	0.1872	-581.076
0.1874	-605.976	0.1874	-587.329	0.1874	-580.909
0.1876	-605.819	0.1876	-587.303	0.1876	-580.756
0.1878	-605.731	0.1878	-587.272	0.1878	-580.66
0.188	-605.631	0.188	-587.119	0.188	-580.524
0.1882	-605.547	0.1882	-586.97	0.1882	-580.415
0.1884	-605.495	0.1884	-586.87	0.1884	-580.305
0.1886	-605.368	0.1886	-586.765	0.1886	-580.135
0.1888	-605.245	0.1888	-586.642	0.1888	-580.043
0.189	-605.14	0.189	-586.559	0.189	-579.942
0.1892	-605.097	0.1892	-586.489	0.1892	-579.806
0.1894	-604.957	0.1894	-586.401	0.1894	-579.785
0.1896	-604.817	0.1896	-586.314	0.1898	-579.741
0.1898	-604.615	0.1898	-586.222	0.19	-579.548
0.19	-604.48	0.19	-586.165	0.1902	-579.491
0.1902	-604.427	0.1902	-586.086	0.1904	-579.421
0.1904	-604.248	0.1904	-585.955	0.1906	-579.347
0.1906	-604.121	0.1906	-585.828	0.1908	-579.321
0.1908	-604.007	0.1908	-585.666	0.191	-579.203
0.191	-603.911	0.191	-585.644	0.1912	-579.036
0.1912	-603.753	0.1912	-585.5	0.1914	-578.949
0.1914	-603.6	0.1914	-585.417	0.1916	-578.844
0.1916	-603.486	0.1916	-585.338	0.1918	-578.765
0.1918	-603.368	0.1918	-585.312	0.192	-578.647
0.192	-603.25	0.192	-585.115	0.1922	-578.594
0.1922	-603.097	0.1922	-585.049	0.1924	-578.459
0.1924	-602.926	0.1924	-584.878	0.1926	-578.367
0.1926	-602.79	0.1926	-584.822	0.1928	-578.34
0.1928	-602.694	0.1928	-584.651	0.193	-578.148
0.193	-602.471	0.193	-584.581	0.1932	-578.139
0.1932	-602.362	0.1932	-584.454	0.1934	-577.89
0.1934	-602.348	0.1934	-584.366	0.1936	-577.846
0.1936	-602.3	0.1936	-584.345	0.1938	-577.763
0.1938	-602.191	0.1938	-584.24	0.194	-577.636
0.194	-601.959	0.194	-584.06	0.1942	-577.596
0.1942	-601.801	0.1942	-583.924	0.1944	-577.526
0.1944	-601.6	0.1944	-583.811	0.1946	-577.4
0.1946	-601.504	0.1946	-583.767	0.1948	-577.29
0.1948	-601.359	0.1948	-583.749	0.195	-577.259
0.195	-601.237	0.195	-583.557	0.1952	-577.067
0.1952	-601.149	0.1952	-583.456	0.1954	-577.023
0.1954	-600.965	0.1954	-583.417	0.1956	-576.922
0.1956	-600.935	0.1956	-583.36	0.1958	-576.778
0.1958	-600.773	0.1958	-583.312	0.196	-576.739
0.196	-600.703	0.196	-583.194	0.1962	-576.599
0.1962	-600.607	0.1962	-583.106	0.1964	-576.572
0.1964	-600.445	0.1964	-583.014	0.1966	-576.437
0.1966	-600.322	0.1966	-583.001	0.197	-576.253
0.1968	-600.243	0.1968	-582.83	0.1974	-576.135
0.197	-600.108	0.197	-582.848	0.1976	-576.117
0.1972	-599.968	0.1972	-582.8	0.1978	-576.082
0.1974	-599.841	0.1974	-582.677	0.198	-575.947
0.1976	-599.753	0.1976	-582.524	0.1982	-575.885
0.1978	-599.626	0.1978	-582.48	0.1984	-575.754
0.198	-599.513	0.198	-582.467	0.1986	-575.732
0.1982	-599.421	0.1982	-582.314	0.1988	-575.623
0.1984	-599.281	0.1984	-582.266	0.199	-575.588
0.1986	-599.18	0.1986	-582.091	0.1992	-575.5
0.1988	-598.979	0.1988	-582.06	0.1994	-575.461
0.199	-598.852	0.199	-581.968	0.1996	-575.312
0.1992	-598.79	0.1992	-581.894	0.1998	-575.216
0.1994	-598.642	0.1994	-581.815	0.2	-575.098
0.1996	-598.458	0.1996	-581.688	0.2002	-574.997
0.1998	-598.384	0.1998	-581.671	0.2004	-574.927
0.2	-598.37	0.2	-581.636	0.2006	-574.901
0.2002	-598.287	0.2002	-581.539	0.2008	-574.822
0.2004	-598.173	0.2004	-581.518	0.201	-574.765
0.2006	-598.051	0.2006	-581.426	0.2012	-574.625
0.2008	-597.972	0.2008	-581.338	0.2014	-574.472
0.201	-597.95	0.201	-581.194	0.2016	-574.284
0.2012	-597.911	0.2012	-581.084	0.2018	-574.266
0.2014	-597.696	0.2014	-581.076	0.202	-574.174
0.2018	-597.473	0.2016	-580.957	0.2022	-574.161
0.202	-597.403	0.2018	-580.94	0.2024	-574.034
0.2022	-597.289	0.202	-580.769	0.2026	-573.969
0.2024	-597.198	0.2022	-580.677	0.2028	-573.842
0.2026	-597.11	0.2024	-580.598	0.203	-573.732
0.2028	-596.948	0.2026	-580.563	0.2032	-573.658
0.203	-596.808	0.2028	-580.529	0.2034	-573.566
0.2032	-596.659	0.203	-580.458	0.2036	-573.43
0.2034	-596.559	0.2032	-580.38	0.2038	-573.369
0.2036	-596.458	0.2034	-580.262	0.204	-573.233
0.2038	-596.384	0.2036	-580.17	0.2042	-573.124
0.204	-596.121	0.2038	-580.104	0.2044	-573.089
0.2042	-596.064	0.204	-580.025	0.2046	-572.962
0.2044	-595.92	0.2042	-579.942	0.2048	-572.87
0.2046	-595.806	0.2044	-579.951	0.205	-572.914
0.2048	-595.648	0.2046	-579.911	0.2052	-572.901
0.205	-595.592	0.2048	-579.776	0.2054	-572.818
0.2052	-595.482	0.205	-579.701	0.2056	-572.734
0.2054	-595.535	0.2052	-579.636	0.2058	-572.621
0.2056	-595.403	0.2054	-579.469	0.206	-572.546
0.2058	-595.268	0.2056	-579.43	0.2062	-572.419
0.206	-595.071	0.2058	-579.452	0.2064	-572.341
0.2062	-595.023	0.206	-579.347	0.2066	-572.292
0.2064	-595.009	0.2062	-579.286	0.2068	-572.148
0.2066	-594.856	0.2064	-579.124	0.207	-572.034
0.2068	-594.764	0.2066	-579.062	0.2072	-572.025
0.207	-594.651	0.2068	-578.94	0.2074	-571.96
0.2072	-594.546	0.207	-578.914	0.2076	-571.872
0.2074	-594.336	0.2072	-578.835	0.2078	-571.811
0.2076	-594.213	0.2074	-578.725	0.208	-571.767
0.2078	-594.191	0.2076	-578.603	0.2082	-571.579
0.208	-594.117	0.208	-578.507	0.2084	-571.492
0.2082	-593.95	0.2082	-578.424	0.2086	-571.352
0.2084	-593.867	0.2084	-578.292	0.2088	-571.251
0.2086	-593.753	0.2086	-578.205	0.209	-571.172
0.2088	-593.648	0.2088	-578.152	0.2094	-571.045
0.209	-593.482	0.209	-578.082	0.2096	-570.971
0.2092	-593.408	0.2092	-577.968	0.2098	-571.001
0.2094	-593.259	0.2096	-577.859	0.21	-570.879
0.2096	-593.101	0.2098	-577.785	0.2102	-570.761
0.2098	-593.009	0.21	-577.723	0.2104	-570.691
0.21	-592.861	0.2102	-577.658	0.2106	-570.66
0.2102	-592.808	0.2104	-577.645	0.2108	-570.568
0.2104	-592.747	0.2106	-577.461	0.211	-570.468
0.2106	-592.62	0.2108	-577.417	0.2112	-570.424
0.2108	-592.533	0.211	-577.382	0.2114	-570.327
0.211	-592.489	0.2112	-577.36	0.2116	-570.24
0.2112	-592.296	0.2114	-577.325	0.2118	-570.201
0.2114	-592.305	0.2116	-577.146	0.212	-570.03
0.2116	-592.388	0.212	-577.084	0.2122	-570.043
0.2118	-592.217	0.2122	-576.975	0.2124	-570.069
0.212	-592.147	0.2124	-576.927	0.2126	-569.916
0.2122	-591.985	0.2126	-576.747	0.2128	-569.864
0.2124	-591.972	0.2128	-576.726	0.213	-569.706
0.2126	-591.824	0.213	-576.607	0.2132	-569.623
0.2128	-591.771	0.2132	-576.594	0.2134	-569.597
0.213	-591.622	0.2134	-576.621	0.2136	-569.474
0.2134	-591.57	0.2136	-576.507	0.2138	-569.395
0.2136	-591.517	0.2138	-576.424	0.214	-569.334
0.2138	-591.439	0.2142	-576.327	0.2142	-569.295
0.214	-591.364	0.2144	-576.222	0.2144	-569.185
0.2142	-591.325	0.2146	-576.122	0.2146	-569.041
0.2146	-591.228	0.2148	-576.034	0.2148	-568.949
0.2148	-591.132	0.215	-575.986	0.215	-568.905
0.215	-591.04	0.2152	-575.885	0.2152	-568.765
0.2152	-590.948	0.2154	-575.833	0.2154	-568.739
0.2154	-590.795	0.2156	-575.793	0.2156	-568.616
0.2156	-590.721	0.2158	-575.693	0.2158	-568.52
0.2158	-590.694	0.216	-575.71	0.216	-568.538
0.216	-590.616	0.2162	-575.645	0.2162	-568.481
0.2162	-590.476	0.2164	-575.47	0.2164	-568.415
0.2164	-590.397	0.2166	-575.452	0.2166	-568.253
0.2166	-590.344	0.2168	-575.325	0.2168	-568.223
0.2168	-590.235	0.217	-575.281	0.217	-568.139
0.2172	-590.327	0.2172	-575.207	0.2172	-568.078
0.2174	-590.217	0.2174	-575.045	0.2176	-567.947
0.2176	-590.06	0.2176	-574.988	0.2178	-567.842
0.2178	-589.999	0.2178	-574.887	0.218	-567.798
0.218	-589.854	0.218	-574.752	0.2182	-567.715
0.2182	-589.732	0.2182	-574.664	0.2184	-567.614
0.2184	-589.635	0.2184	-574.572	0.2186	-567.57
0.2186	-589.526	0.2186	-574.481	0.2188	-567.483
0.2188	-589.587	0.2188	-574.437	0.219	-567.374
0.219	-589.509	0.219	-574.336	0.2192	-567.33
0.2192	-589.373	0.2192	-574.257	0.2194	-567.321
0.2194	-589.29	0.2194	-574.165	0.2196	-567.229
0.2196	-589.136	0.2196	-574.008	0.2198	-567.028
0.2198	-588.97	0.2198	-574.039	0.22	-566.993
0.22	-588.835	0.22	-573.916	0.2202	-566.94
0.2202	-588.865	0.2202	-573.758	0.2204	-566.914
0.2204	-588.891	0.2204	-573.772	0.2206	-566.87
0.2206	-588.821	0.2206	-573.702	0.2208	-566.739
0.2208	-588.786	0.2208	-573.684	0.221	-566.616
0.221	-588.817	0.221	-573.509	0.2212	-566.542
0.2212	-588.625	0.2212	-573.435	0.2214	-566.494
0.2214	-588.528	0.2214	-573.356	0.2216	-566.455
0.2216	-588.445	0.2216	-573.316	0.2218	-566.393
0.2218	-588.248	0.2218	-573.185	0.222	-566.253
0.222	-588.13	0.222	-573.194	0.2222	-566.196
0.2222	-588.082	0.2222	-573.054	0.2224	-566.153
0.2224	-588.003	0.2224	-573.036	0.2226	-566.065
0.2226	-587.824	0.2226	-572.98	0.2228	-565.995
0.2228	-587.885	0.2228	-572.918	0.223	-565.89
0.223	-587.789	0.2232	-572.791	0.2232	-565.807
0.2232	-587.684	0.2234	-572.678	0.2234	-565.737
0.2234	-587.561	0.2236	-572.66	0.2236	-565.697
0.2236	-587.456	0.2238	-572.572	0.2238	-565.636
0.2238	-587.338	0.224	-572.485	0.224	-565.514
0.224	-587.202	0.2242	-572.437	0.2242	-565.527
0.2242	-587.172	0.2244	-572.306	0.2244	-565.514
0.2246	-587.018	0.2246	-572.236	0.2246	-565.522
0.2248	-586.966	0.2248	-572.214	0.2248	-565.422
0.225	-586.878	0.225	-572.13	0.225	-565.369
0.2252	-586.738	0.2252	-572.087	0.2252	-565.286
0.2254	-586.651	0.2254	-572.052	0.2254	-565.242
0.2256	-586.541	0.2256	-571.999	0.2256	-565.124
0.226	-586.344	0.2258	-571.92	0.2258	-565.006
0.2262	-586.231	0.226	-571.767	0.226	-564.971
0.2264	-586.104	0.2262	-571.724	0.2262	-564.905
0.2266	-585.959	0.2264	-571.662	0.2264	-564.866
0.2268	-585.78	0.2266	-571.632	0.2266	-564.831
0.227	-585.675	0.2268	-571.645	0.2268	-564.7
0.2272	-585.653	0.227	-571.632	0.227	-564.691
0.2274	-585.574	0.2272	-571.474	0.2272	-564.708
0.2276	-585.509	0.2274	-571.457	0.2274	-564.621
0.2278	-585.39	0.2276	-571.413	0.2276	-564.529
0.228	-585.334	0.2278	-571.312	0.2278	-564.42
0.2282	-585.224	0.2282	-571.194	0.228	-564.371
0.2284	-585.167	0.2284	-571.146	0.2282	-564.332
0.2286	-585.054	0.2286	-571.089	0.2284	-564.21
0.2288	-584.896	0.2288	-571.071	0.2286	-564.131
0.229	-584.787	0.229	-570.984	0.2288	-564.105
0.2292	-584.638	0.2292	-570.866	0.2292	-563.951
0.2296	-584.502	0.2294	-570.896	0.2294	-563.938
0.2298	-584.388	0.2296	-570.835	0.2296	-563.807
0.23	-584.366	0.2298	-570.848	0.2298	-563.759
0.2302	-584.2	0.23	-570.691	0.23	-563.662
0.2304	-584.113	0.2302	-570.529	0.2302	-563.553
0.2306	-583.994	0.2304	-570.481	0.2304	-563.492
0.2308	-583.92	0.2306	-570.424	0.2306	-563.4
0.231	-583.784	0.2308	-570.336	0.2308	-563.26
0.2312	-583.819	0.231	-570.293	0.231	-563.216
0.2314	-583.719	0.2312	-570.214	0.2312	-563.12
0.2316	-583.671	0.2314	-570.122	0.2314	-563.032
0.2318	-583.579	0.2316	-570.061	0.2316	-562.989
0.232	-583.522	0.2318	-569.964	0.232	-562.897
0.2322	-583.461	0.232	-569.868	0.2322	-562.783
0.2324	-583.351	0.2322	-569.763	0.2324	-562.735
0.2326	-583.303	0.2324	-569.662	0.2326	-562.695
0.2328	-583.172	0.2326	-569.597	0.2328	-562.669
0.233	-583.058	0.2328	-569.527	0.2332	-562.564
0.2332	-582.918	0.233	-569.47	0.2334	-562.472
0.2334	-582.9	0.2332	-569.391	0.2336	-562.385
0.2336	-582.8	0.2334	-569.325	0.2338	-562.302
0.2338	-582.791	0.2336	-569.268	0.234	-562.227
0.234	-582.756	0.2338	-569.216	0.2342	-562.201
0.2342	-582.598	0.234	-569.15	0.2344	-562.083
0.2344	-582.537	0.2342	-569.093	0.2346	-562
0.2346	-582.393	0.2344	-569.085	0.2348	-561.859
0.2348	-582.34	0.2346	-569.023	0.235	-561.846
0.235	-582.301	0.2348	-568.993	0.2352	-561.693
0.2352	-582.253	0.235	-568.879	0.2354	-561.623
0.2354	-582.2	0.2352	-568.853	0.2356	-561.531
0.2356	-582.253	0.2354	-568.73	0.2358	-561.444
0.2358	-582.065	0.2356	-568.717	0.236	-561.479
0.236	-582.034	0.2358	-568.599	0.2362	-561.409
0.2364	-581.85	0.2362	-568.481	0.2364	-561.383
0.2366	-581.868	0.2364	-568.411	0.2366	-561.317
0.2368	-581.793	0.2366	-568.358	0.2368	-561.269
0.237	-581.736	0.2368	-568.341	0.237	-561.229
0.2372	-581.557	0.237	-568.266	0.2372	-561.194
0.2374	-581.531	0.2374	-568.157	0.2374	-561.168
0.2376	-581.373	0.2376	-568.074	0.2376	-561.124
0.2378	-581.307	0.2378	-568.047	0.2378	-561.063
0.238	-581.246	0.238	-568.065	0.238	-560.958
0.2382	-581.163	0.2382	-567.982	0.2382	-560.831
0.2384	-581.277	0.2384	-567.907	0.2384	-560.783
0.2386	-581.242	0.2386	-567.855	0.2386	-560.835
0.2388	-581.146	0.2388	-567.785	0.2388	-560.735
0.239	-581.058	0.239	-567.772	0.239	-560.7
0.2392	-581.067	0.2392	-567.737	0.2392	-560.617
0.2394	-580.984	0.2394	-567.706	0.2394	-560.625
0.2396	-580.857	0.2398	-567.575	0.2396	-560.534
0.2398	-580.778	0.24	-567.562	0.2398	-560.354
0.24	-580.817	0.2402	-567.474	0.24	-560.323
0.2402	-580.769	0.2404	-567.457	0.2402	-560.354
0.2404	-580.739	0.2406	-567.356	0.2404	-560.17
0.2406	-580.651	0.2408	-567.334	0.2406	-560.087
0.2408	-580.577	0.241	-567.234	0.2408	-560.03
0.2412	-580.612	0.2412	-567.155	0.241	-560.048
0.2414	-580.432	0.2414	-567.05	0.2412	-559.947
0.2416	-580.253	0.2416	-567.006	0.2414	-559.921
0.2418	-580.205	0.2418	-566.927	0.2416	-559.89
0.242	-580.113	0.242	-566.844	0.2418	-559.96
0.2422	-580.065	0.2422	-566.813	0.242	-559.921
0.2424	-580.021	0.2424	-566.888	0.2422	-559.829
0.2426	-579.99	0.2426	-566.787	0.2424	-559.741
0.2428	-579.942	0.2428	-566.647	0.2426	-559.654
0.243	-579.92	0.243	-566.577	0.2428	-559.61
0.2432	-579.859	0.2432	-566.494	0.243	-559.65
0.2434	-579.789	0.2434	-566.428	0.2432	-559.606
0.2436	-579.653	0.2436	-566.363	0.2434	-559.492
0.2438	-579.535	0.2438	-566.328	0.2436	-559.439
0.244	-579.509	0.244	-566.223	0.2438	-559.483
0.2442	-579.426	0.2442	-566.236	0.244	-559.418
0.2444	-579.299	0.2444	-566.266	0.2442	-559.444
0.2446	-579.251	0.2446	-566.201	0.2444	-559.365
0.2448	-579.102	0.2448	-566.118	0.2446	-559.286
0.245	-579.041	0.245	-565.991	0.2448	-559.234
0.2452	-578.861	0.2452	-565.916	0.245	-559.264
0.2454	-578.782	0.2454	-565.864	0.2452	-559.19
0.2456	-578.717	0.2456	-565.776	0.2454	-559.081
0.2458	-578.651	0.2458	-565.719	0.2456	-559.019
0.246	-578.555	0.246	-565.649	0.2458	-558.98
0.2462	-578.467	0.2462	-565.553	0.246	-558.923
0.2464	-578.397	0.2464	-565.483	0.2462	-558.941
0.2466	-578.235	0.2466	-565.435	0.2464	-558.949
0.2468	-578.165	0.2468	-565.374	0.2468	-558.818
0.247	-578.152	0.2472	-565.361	0.247	-558.766
0.2472	-578.03	0.2474	-565.431	0.2472	-558.661
0.2474	-577.96	0.2476	-565.361	0.2474	-558.722
0.2476	-577.89	0.2478	-565.304	0.2476	-558.577
0.2478	-577.806	0.248	-565.29	0.2478	-558.45
0.248	-577.68	0.2482	-565.216	0.248	-558.415
0.2482	-577.491	0.2484	-565.12	0.2482	-558.372
0.2484	-577.596	0.2486	-565.129	0.2484	-558.407
0.2486	-577.662	0.2488	-565.107	0.2486	-558.223
0.2488	-577.505	0.249	-565.041	0.249	-558.201
0.249	-577.443	0.2492	-564.945	0.2492	-558.14
0.2492	-577.395	0.2494	-564.862	0.2494	-558.008
0.2496	-577.452	0.2496	-564.918	0.2496	-557.952
0.2498	-577.334	0.2498	-564.875	0.2498	-557.938
0.25	-577.22	0.25	-564.8	0.25	-557.846
0.2502	-577.259	0.2502	-564.7	0.2502	-557.781
0.2504	-577.316	0.2504	-564.66	0.2504	-557.75
0.2506	-577.207	0.2506	-564.586	0.2506	-557.658
0.2508	-577.098	0.2508	-564.573	0.2508	-557.619
0.251	-577.071	0.251	-564.512	0.251	-557.588
0.2512	-576.901	0.2512	-564.441	0.2512	-557.501
0.2514	-576.839	0.2516	-564.363	0.2514	-557.431
0.2516	-576.739	0.2518	-564.214	0.2516	-557.343
0.2518	-576.708	0.252	-564.166	0.2518	-557.251
0.2522	-576.682	0.2522	-564.091	0.252	-557.19
0.2524	-576.638	0.2524	-564.048	0.2522	-557.164
0.2526	-576.55	0.2526	-563.947	0.2524	-557.028
0.2528	-576.445	0.2528	-563.873	0.2526	-556.989
0.253	-576.424	0.253	-563.785	0.2528	-556.862
0.2532	-576.349	0.2532	-563.833	0.2532	-556.748
0.2534	-576.257	0.2534	-563.754	0.2534	-556.735
0.2536	-576.052	0.2536	-563.649	0.2536	-556.665
0.254	-575.933	0.2538	-563.676	0.2538	-556.586
0.2542	-575.92	0.254	-563.663	0.254	-556.503
0.2544	-575.863	0.2542	-563.562	0.2542	-556.429
0.2546	-575.89	0.2544	-563.509	0.2546	-556.306
0.2548	-575.785	0.2546	-563.474	0.2548	-556.236
0.255	-575.772	0.2548	-563.4	0.255	-556.122
0.2552	-575.64	0.255	-563.286	0.2552	-556.092
0.2554	-575.557	0.2552	-563.339	0.2554	-556.035
0.2556	-575.496	0.2554	-563.26	0.2556	-555.886
0.2558	-575.474	0.2556	-563.312	0.2558	-555.838
0.256	-575.43	0.2558	-563.26	0.256	-555.763
0.2562	-575.391	0.256	-563.186	0.2562	-555.676
0.2564	-575.321	0.2562	-563.098	0.2564	-555.645
0.2566	-575.181	0.2564	-563.085	0.2566	-555.606
0.257	-575.08	0.2566	-563.059	0.2568	-555.658
0.2572	-575.093	0.2568	-563.01	0.257	-555.536
0.2574	-575.115	0.257	-562.875	0.2572	-555.466
0.2576	-575.049	0.2572	-562.892	0.2574	-555.422
0.2578	-574.888	0.2574	-562.844	0.2576	-555.295
0.258	-574.905	0.2576	-562.779	0.2578	-555.273
0.2582	-574.918	0.2578	-562.674	0.258	-555.256
0.2584	-574.835	0.258	-562.547	0.2582	-555.208
0.2586	-574.634	0.2582	-562.674	0.2584	-555.221
0.2588	-574.695	0.2584	-562.735	0.2586	-555.072
0.259	-574.778	0.2588	-562.647	0.2588	-555.037
0.2592	-574.612	0.259	-562.582	0.259	-554.993
0.2594	-574.642	0.2592	-562.481	0.2592	-554.976
0.2596	-574.529	0.2596	-562.459	0.2594	-554.967
0.2598	-574.336	0.2598	-562.42	0.2598	-554.853
0.26	-574.183	0.2602	-562.354	0.26	-554.801
0.2602	-574.139	0.2604	-562.297	0.2602	-554.836
0.2604	-574.095	0.2606	-562.275	0.2604	-554.713
0.2606	-573.99	0.2608	-562.21	0.2606	-554.63
0.2608	-573.947	0.261	-562.113	0.2608	-554.599
0.261	-573.872	0.2616	-562.135	0.261	-554.56
0.2612	-573.85	0.2618	-562.109	0.2614	-554.586
0.2614	-573.658	0.262	-562.091	0.2616	-554.468
0.2616	-573.636	0.2622	-562.03	0.2618	-554.429
0.2618	-573.483	0.2624	-562.017	0.262	-554.35
0.262	-573.408	0.2626	-561.908	0.2622	-554.28
0.2622	-573.452	0.263	-561.82	0.2624	-554.184
0.2624	-573.474	0.2632	-561.903	0.2628	-554.136
0.2626	-573.443	0.2634	-561.846	0.263	-554.1
0.2628	-573.36	0.2636	-561.755	0.2632	-554.022
0.263	-573.255	0.2638	-561.72	0.2634	-554.03
0.2632	-573.137	0.264	-561.728	0.2636	-553.947
0.2634	-573.089	0.2642	-561.698	0.2638	-553.912
0.2636	-573.05	0.2644	-561.676	0.264	-553.834
0.264	-572.901	0.2646	-561.505	0.2642	-553.82
0.2642	-572.91	0.2648	-561.47	0.2646	-553.737
0.2644	-572.844	0.265	-561.4	0.2648	-553.707
0.2646	-572.721	0.2652	-561.461	0.265	-553.637
0.2648	-572.708	0.2654	-561.378	0.2652	-553.584
0.265	-572.848	0.2656	-561.321	0.2654	-553.497
0.2654	-572.651	0.2658	-561.225	0.2656	-553.422
0.2656	-572.551	0.2662	-561.172	0.2658	-553.392
0.2658	-572.52	0.2664	-561.12	0.266	-553.378
0.266	-572.59	0.2666	-561.076	0.2662	-553.352
0.2662	-572.437	0.2668	-561.024	0.2664	-553.392
0.2664	-572.323	0.267	-560.945	0.2666	-553.252
0.2666	-572.376	0.2672	-560.888	0.2668	-553.199
0.2668	-572.297	0.2674	-560.906	0.267	-553.16
0.267	-572.306	0.2678	-560.831	0.2674	-553.006
0.2672	-572.157	0.268	-560.875	0.2676	-552.936
0.2674	-572.078	0.2682	-560.765	0.2678	-552.897
0.2676	-571.938	0.2684	-560.726	0.268	-552.888
0.2678	-571.824	0.2686	-560.783	0.2682	-552.844
0.268	-571.789	0.2688	-560.66	0.2686	-552.788
0.2682	-571.662	0.269	-560.599	0.2688	-552.713
0.2684	-571.715	0.2692	-560.525	0.269	-552.661
0.2686	-571.772	0.2694	-560.477	0.2696	-552.551
0.2688	-571.737	0.2698	-560.442	0.2698	-552.372
0.269	-571.693	0.27	-560.398	0.27	-552.389
0.2692	-571.658	0.2702	-560.341	0.2702	-552.359
0.2694	-571.553	0.2704	-560.245	0.2704	-552.271
0.2696	-571.492	0.2706	-560.218	0.2706	-552.249
0.2698	-571.474	0.2708	-560.188	0.2708	-552.206
0.27	-571.492	0.271	-560.153	0.271	-552.157
0.2702	-571.369	0.2712	-560.14	0.2712	-552.144
0.2704	-571.286	0.2714	-560.043	0.2714	-552.227
0.2706	-571.172	0.2716	-559.987	0.2716	-552.096
0.2708	-571.12	0.2718	-559.877	0.2718	-552.052
0.271	-571.085	0.272	-559.807	0.2724	-551.996
0.2712	-570.953	0.2722	-559.825	0.2728	-551.864
0.2714	-570.966	0.2724	-559.763	0.2732	-551.803
0.2718	-570.931	0.2726	-559.715	0.2734	-551.698
0.272	-570.848	0.2728	-559.549	0.2736	-551.637
0.2722	-570.695	0.273	-559.615	0.2738	-551.676
0.2724	-570.608	0.2732	-559.566	0.274	-551.637
0.2726	-570.625	0.2736	-559.492	0.2742	-551.567
0.2728	-570.608	0.2738	-559.457	0.2744	-551.483
0.273	-570.494	0.274	-559.439	0.2746	-551.431
0.2732	-570.476	0.2742	-559.378	0.2748	-551.304
0.2734	-570.415	0.2744	-559.352	0.275	-551.343
0.2736	-570.293	0.2746	-559.334	0.2752	-551.304
0.2738	-570.258	0.2748	-559.356	0.2754	-551.256
0.274	-570.236	0.2752	-559.282	0.2756	-551.234
0.2742	-570.161	0.2754	-559.264	0.2758	-551.138
0.2744	-570.31	0.2756	-559.308	0.276	-551.094
0.2746	-570.262	0.2758	-559.256	0.2762	-551.063
0.2748	-570.244	0.276	-559.247	0.2764	-551.037
0.275	-570.1	0.2762	-559.203	0.2766	-550.901
0.2752	-569.999	0.2764	-559.151	0.2768	-550.81
0.2756	-570.069	0.2766	-559.138	0.277	-550.801
0.2758	-570.043	0.2768	-559.159	0.2772	-550.696
0.276	-569.912	0.277	-559.05	0.2774	-550.678
0.2762	-569.728	0.2772	-559.133	0.2776	-550.648
0.2766	-569.697	0.2774	-559.037	0.2778	-550.599
0.2768	-569.706	0.2776	-559.002	0.278	-550.49
0.277	-569.662	0.2778	-558.923	0.2782	-550.403
0.2772	-569.557	0.278	-558.801	0.2784	-550.35
0.2774	-569.439	0.2782	-558.818	0.2786	-550.333
0.2776	-569.391	0.2784	-558.779	0.2788	-550.319
0.2778	-569.317	0.2786	-558.717	0.279	-550.398
0.278	-569.299	0.2788	-558.669	0.2792	-550.481
0.2782	-569.387	0.279	-558.66	0.2794	-550.407
0.2784	-569.268	0.2792	-558.56	0.2796	-550.381
0.2786	-569.242	0.2794	-558.551	0.2798	-550.446
0.2788	-569.15	0.2796	-558.503	0.28	-550.376
0.279	-569.159	0.2798	-558.424	0.2802	-550.315
0.2792	-569.045	0.28	-558.363	0.2804	-550.267
0.2794	-568.997	0.2802	-558.297	0.2806	-550.149
0.2796	-568.966	0.2804	-558.258	0.2808	-550.074
0.2798	-568.857	0.2806	-558.284	0.2812	-550.179
0.28	-568.748	0.2808	-558.232	0.2814	-550.057
0.2802	-568.787	0.281	-558.201	0.2816	-550.039
0.2804	-568.735	0.2812	-558.271	0.282	-550.131
0.2806	-568.533	0.2814	-558.35	0.2822	-550.052
0.2808	-568.542	0.2816	-558.258	0.2824	-550.035
0.281	-568.573	0.2818	-558.293	0.2826	-549.947
0.2814	-568.406	0.282	-558.38	0.2828	-549.851
0.2816	-568.398	0.2824	-558.468	0.283	-549.821
0.2818	-568.319	0.2826	-558.345	0.2832	-549.781
0.282	-568.196	0.2828	-558.297	0.2834	-549.772
0.2824	-568.082	0.283	-558.275	0.2836	-549.785
0.2826	-568.012	0.2832	-558.24	0.2838	-549.694
0.2828	-568.004	0.2834	-558.127	0.284	-549.606
0.283	-567.907	0.2836	-558.043	0.2842	-549.589
0.2832	-567.846	0.2838	-558.07	0.2844	-549.519
0.2834	-567.837	0.284	-557.943	0.2846	-549.479
0.2836	-567.802	0.2842	-557.917	0.2848	-549.405
0.2838	-567.693	0.2844	-557.825	0.285	-549.418
0.284	-567.662	0.2846	-557.776	0.2852	-549.409
0.2844	-567.54	0.2848	-557.79	0.2856	-549.326
0.2846	-567.531	0.285	-557.72	0.2858	-549.282
0.2848	-567.518	0.2852	-557.698	0.286	-549.304
0.285	-567.444	0.2854	-557.663	0.2862	-549.282
0.2852	-567.426	0.2856	-557.523	0.2864	-549.247
0.2856	-567.378	0.2858	-557.575	0.2866	-549.151
0.2858	-567.395	0.286	-557.667	0.2868	-549.063
0.286	-567.251	0.2862	-557.606	0.287	-549.015
0.2862	-567.238	0.2864	-557.588	0.2872	-549.072
0.2864	-567.146	0.2866	-557.531	0.2874	-548.967
0.2866	-567.076	0.2868	-557.435	0.2876	-548.954
0.2868	-566.984	0.287	-557.391	0.2878	-548.853
0.287	-566.918	0.2874	-557.317	0.288	-548.867
0.2874	-566.875	0.2876	-557.304	0.2882	-548.788
0.2876	-566.905	0.2878	-557.243	0.2884	-548.814
0.2878	-566.818	0.288	-557.225	0.2886	-548.757
0.288	-566.7	0.2882	-557.243	0.2888	-548.696
0.2882	-566.651	0.2884	-557.229	0.289	-548.678
0.2884	-566.603	0.2886	-557.181	0.2894	-548.648
0.2886	-566.485	0.2888	-557.216	0.2896	-548.578
0.2888	-566.516	0.289	-557.155	0.2898	-548.516
0.289	-566.455	0.2892	-557.072	0.29	-548.582
0.2892	-566.441	0.2894	-557.12	0.2904	-548.411
0.2894	-566.336	0.2896	-557.072	0.2906	-548.516
0.2896	-566.262	0.2898	-557.041	0.291	-548.481
0.29	-566.319	0.29	-557.002	0.2912	-548.503
0.2902	-566.201	0.2902	-556.932	0.2914	-548.446
0.2904	-566.144	0.2904	-556.844	0.2916	-548.363
0.2906	-566.135	0.2906	-556.871	0.2918	-548.411
0.2908	-566.109	0.2908	-556.818	0.292	-548.363
0.291	-565.934	0.291	-556.792	0.2922	-548.289
0.2912	-565.947	0.2912	-556.722	0.2924	-548.241
0.2914	-566.013	0.2914	-556.801	0.2928	-548.114
0.2916	-565.978	0.2916	-556.709	0.2934	-548.088
0.2918	-566.008	0.2918	-556.643	0.2936	-548.096
0.292	-565.956	0.292	-556.573	0.2938	-547.969
0.2922	-565.964	0.2922	-556.595	0.294	-547.895
0.2924	-565.886	0.2924	-556.551	0.2942	-547.912
0.2926	-565.811	0.2926	-556.464	0.2946	-547.799
0.2928	-565.724	0.2928	-556.38	0.2948	-547.751
0.293	-565.654	0.293	-556.332	0.295	-547.698
0.2932	-565.571	0.2932	-556.354	0.2952	-547.737
0.2934	-565.658	0.2934	-556.28	0.2954	-547.72
0.2936	-565.557	0.2936	-556.254	0.2956	-547.676
0.2938	-565.395	0.2938	-556.297	0.2958	-547.602
0.294	-565.339	0.294	-556.254	0.296	-547.558
0.2942	-565.352	0.2942	-556.267	0.2962	-547.549
0.2944	-565.361	0.2944	-556.293	0.2964	-547.457
0.2946	-565.234	0.2946	-556.28	0.2966	-547.387
0.2948	-565.12	0.2948	-556.341	0.2968	-547.352
0.295	-565.08	0.295	-556.197	0.297	-547.335
0.2952	-564.993	0.2952	-556.157	0.2972	-547.3
0.2954	-564.962	0.2954	-556.035	0.2974	-547.37
0.2956	-564.787	0.2958	-555.995	0.2976	-547.453
0.2958	-564.752	0.296	-556.026	0.2978	-547.374
0.296	-564.625	0.2962	-555.956	0.298	-547.282
0.2964	-564.638	0.2964	-555.899	0.2984	-547.212
0.2966	-564.547	0.2966	-555.86	0.2986	-547.186
0.2968	-564.498	0.2968	-555.794	0.2988	-547.103
0.297	-564.428	0.297	-555.654	0.299	-547.09
0.2972	-564.407	0.2972	-555.676	0.2992	-546.985
0.2974	-564.354	0.2974	-555.702	0.2994	-546.91
0.2976	-564.595	0.2978	-555.619	0.2996	-546.954
0.2978	-564.468	0.298	-555.641	0.2998	-546.853
0.298	-564.35	0.2982	-555.523	0.3	-546.779
0.2982	-564.306	0.2984	-555.409	0.3002	-546.67
0.2984	-564.498	0.2986	-555.4	0.3004	-546.652
0.2988	-564.463	0.2988	-555.291	0.3006	-546.608
0.299	-564.35	0.299	-555.304	0.3008	-546.53
0.2992	-564.481	0.2992	-555.212	0.301	-546.556
0.2994	-564.358	0.2994	-555.142	0.3012	-546.503
0.2996	-564.24	0.2998	-555.133	0.3014	-546.368
0.2998	-564.341	0.3	-555.098	0.3016	-546.315
0.3	-564.415	0.3002	-555.19	0.3018	-546.306
0.3002	-564.288	0.3004	-555.291	0.302	-546.276
0.3004	-564.45	0.3006	-555.138	0.3024	-546.219
0.3006	-564.538	0.3008	-555.124	0.3026	-546.267
0.3008	-564.485	0.301	-555.046	0.3028	-546.118
0.301	-564.634	0.3012	-555.111	0.303	-546.088
0.3012	-564.66	0.3014	-555.09	0.3032	-546.061
0.3014	-564.603	0.3016	-554.998	0.3034	-546
0.3016	-564.643	0.302	-554.888	0.3036	-545.948
0.3018	-564.656	0.3022	-554.844	0.3038	-545.899
0.302	-564.726	0.3026	-554.774	0.304	-545.807
0.3022	-564.656	0.3028	-554.678	0.3042	-545.764
0.3024	-564.608	0.303	-554.63	0.3044	-545.663
0.3026	-564.625	0.3032	-554.569	0.3046	-545.593
0.3028	-564.599	0.3034	-554.486	0.3048	-545.58
0.303	-564.551	0.3036	-554.394	0.305	-545.519
0.3032	-564.407	0.3038	-554.35	0.3052	-545.58
0.3034	-564.385	0.3042	-554.341	0.3054	-545.527
0.3036	-564.437	0.3046	-554.284	0.3056	-545.497
0.3038	-564.363	0.3048	-554.197	0.3058	-545.484
0.304	-564.24	0.3052	-554.206	0.306	-545.492
0.3042	-564.21	0.3054	-554.219	0.3062	-545.471
0.3044	-564.109	0.3056	-554.324	0.3064	-545.431
0.3046	-563.956	0.3058	-554.214	0.3066	-545.387
0.3048	-563.842	0.306	-554.188	0.3068	-545.331
0.305	-563.776	0.3062	-554.07	0.307	-545.322
0.3052	-563.719	0.3064	-554.026	0.3072	-545.19
0.3054	-563.698	0.3066	-553.978	0.3074	-545.142
0.3056	-563.711	0.3068	-553.956	0.3076	-545.055
0.3058	-563.588	0.307	-553.982	0.3078	-545.033
0.306	-563.544	0.3072	-554.017	0.308	-544.998
0.3062	-563.461	0.3074	-553.982	0.3082	-544.932
0.3064	-563.404	0.3078	-553.917	0.3084	-544.919
0.3066	-563.343	0.308	-553.873	0.3086	-544.95
0.3068	-563.422	0.3082	-553.904	0.3088	-544.854
0.3072	-563.396	0.3084	-553.895	0.309	-544.814
0.3074	-563.347	0.3086	-553.812	0.3092	-544.762
0.3076	-563.212	0.3088	-553.75	0.3094	-544.652
0.3078	-563.129	0.309	-553.658	0.3096	-544.578
0.308	-563.102	0.3092	-553.72	0.3098	-544.556
0.3082	-563.094	0.3094	-553.702	0.31	-544.7
0.3084	-563.01	0.3096	-553.619	0.3102	-544.63
0.3086	-562.892	0.3098	-553.602	0.3104	-544.608
0.3088	-562.91	0.31	-553.553	0.3106	-544.591
0.309	-563.006	0.3102	-553.497	0.3108	-544.582
0.3092	-562.954	0.3104	-553.518	0.311	-544.534
0.3094	-562.857	0.3106	-553.374	0.3112	-544.512
0.3096	-562.835	0.3108	-553.348	0.3114	-544.35
0.3098	-562.884	0.311	-553.326	0.3116	-544.324
0.31	-562.809	0.3112	-553.251	0.3118	-544.385
0.3102	-562.84	0.3116	-553.208	0.312	-544.289
0.3104	-562.783	0.3118	-553.173	0.3122	-544.223
0.3106	-562.827	0.3122	-553.111	0.3124	-544.276
0.3108	-562.717	0.3124	-553.081	0.3126	-544.267
0.311	-562.687	0.3126	-553.002	0.3128	-544.328
0.3112	-562.603	0.3128	-552.919	0.313	-544.228
0.3114	-562.49	0.313	-552.871	0.3134	-544.184
0.3116	-562.555	0.3132	-552.796	0.3136	-544.114
0.312	-562.573	0.3134	-552.753	0.3138	-544.018
0.3122	-562.49	0.3136	-552.704	0.314	-543.948
0.3124	-562.512	0.3138	-552.779	0.3142	-544.009
0.3126	-562.481	0.314	-552.814	0.3144	-544.188
0.313	-562.468	0.3142	-552.792	0.3146	-544.271
0.3132	-562.402	0.3144	-552.678	0.3148	-544.21
0.3134	-562.393	0.3146	-552.665	0.315	-544.145
0.3136	-562.38	0.315	-552.608	0.3152	-544.123
0.3138	-562.437	0.3152	-552.529	0.3154	-544.009
0.3142	-562.411	0.3154	-552.451	0.3156	-543.996
0.3144	-562.398	0.3156	-552.459	0.316	-544.07
0.3146	-562.345	0.3158	-552.442	0.3162	-543.969
0.3148	-562.306	0.316	-552.372	0.3164	-543.899
0.315	-562.284	0.3162	-552.319	0.3166	-543.812
0.3152	-562.275	0.3164	-552.337	0.3168	-543.838
0.3156	-562.398	0.3166	-552.267	0.317	-543.856
0.3158	-562.341	0.3168	-552.232	0.3172	-543.921
0.316	-562.275	0.317	-552.192	0.3174	-543.869
0.3162	-562.135	0.3172	-552.258	0.3176	-543.764
0.3164	-562.105	0.3174	-552.267	0.3178	-543.816
0.3166	-562.135	0.3176	-552.245	0.318	-543.742
0.3168	-562.056	0.3178	-552.197	0.3182	-543.628
0.317	-562.043	0.318	-552.087	0.3184	-543.602
0.3172	-562.166	0.3182	-552.171	0.3186	-543.593
0.3174	-562.087	0.3184	-552.223	0.3188	-543.549
0.3176	-561.969	0.3188	-552.197	0.319	-543.611
0.3178	-561.956	0.319	-552.096	0.3192	-543.523
0.318	-561.908	0.3192	-552.079	0.3194	-543.379
0.3182	-561.82	0.3194	-552.105	0.3196	-543.344
0.3184	-561.715	0.3196	-552.061	0.32	-543.322
0.3186	-561.649	0.3198	-551.93	0.3202	-543.269
0.3188	-561.584	0.3202	-551.947	0.3204	-543.221
0.319	-561.474	0.3204	-551.886	0.3206	-543.199
0.3192	-561.461	0.3206	-551.917	0.3208	-543.112
0.3194	-561.404	0.3208	-551.908	0.321	-543.151
0.3196	-561.466	0.321	-551.939	0.3212	-543.274
0.3198	-561.295	0.3212	-551.838	0.3214	-543.37
0.32	-561.312	0.3214	-551.746	0.3216	-543.339
0.3202	-561.251	0.3216	-551.772	0.3218	-543.252
0.3204	-561.129	0.3218	-551.72	0.322	-543.282
0.3208	-561.046	0.322	-551.685	0.3222	-543.309
0.321	-560.936	0.3222	-551.628	0.3224	-543.274
0.3212	-560.901	0.3224	-551.615	0.3228	-543.217
0.3216	-560.967	0.3226	-551.597	0.323	-543.191
0.3218	-560.914	0.323	-551.475	0.3232	-543.125
0.322	-560.879	0.3234	-551.444	0.3234	-543.015
0.3222	-560.8	0.3236	-551.387	0.3236	-542.941
0.3224	-560.717	0.3238	-551.466	0.3238	-542.91
0.3226	-560.604	0.324	-551.352	0.324	-542.81
0.3228	-560.577	0.3242	-551.313	0.3242	-542.827
0.323	-560.647	0.3244	-551.247	0.3244	-542.91
0.3234	-560.744	0.3246	-551.273	0.3246	-542.849
0.3236	-560.787	0.3248	-551.252	0.3248	-542.762
0.3238	-560.722	0.325	-551.164	0.325	-542.718
0.324	-560.599	0.3252	-551.155	0.3252	-542.613
0.3242	-560.547	0.3254	-551.085	0.3254	-542.705
0.3244	-560.534	0.3258	-550.989	0.3256	-542.622
0.3246	-560.459	0.326	-550.95	0.3258	-542.587
0.325	-560.429	0.3262	-550.936	0.3262	-542.665
0.3252	-560.367	0.3264	-550.91	0.3264	-542.657
0.3254	-560.415	0.3266	-550.814	0.3266	-542.609
0.3256	-560.323	0.3268	-550.858	0.3268	-542.591
0.3258	-560.341	0.327	-550.845	0.327	-542.468
0.326	-560.582	0.3274	-550.718	0.3272	-542.46
0.3262	-560.748	0.3276	-550.652	0.3274	-542.403
0.3264	-560.774	0.3278	-550.678	0.3276	-542.267
0.3266	-560.735	0.328	-550.621	0.3278	-542.289
0.3268	-560.652	0.3282	-550.595	0.328	-542.206
0.327	-560.625	0.3284	-550.582	0.3282	-542.131
0.3272	-560.577	0.3288	-550.608	0.3284	-542.092
0.3274	-560.682	0.329	-550.626	0.3286	-542.083
0.3276	-560.805	0.3292	-550.473	0.3288	-542.022
0.3278	-560.853	0.3294	-550.442	0.329	-541.978
0.328	-560.682	0.33	-550.424	0.3292	-541.904
0.3282	-560.582	0.3302	-550.49	0.3294	-541.851
0.3284	-560.481	0.3304	-550.481	0.3296	-541.86
0.3286	-560.42	0.3306	-550.643	0.3298	-541.795
0.3288	-560.31	0.3308	-550.634	0.33	-541.773
0.329	-560.262	0.331	-550.578	0.3302	-541.733
0.3292	-560.227	0.3312	-550.643	0.3304	-541.72
0.3294	-560.24	0.3314	-550.726	0.3306	-541.711
0.3296	-560.03	0.3318	-550.604	0.3308	-541.633
0.3298	-560	0.332	-550.525	0.331	-541.624
0.33	-559.987	0.3324	-550.582	0.3312	-541.689
0.3302	-559.934	0.3326	-550.634	0.3314	-541.65
0.3304	-559.864	0.3328	-550.547	0.3316	-541.536
0.3306	-559.728	0.333	-550.516	0.3318	-541.523
0.3308	-559.636	0.3332	-550.529	0.332	-541.541
0.331	-559.566	0.3334	-550.368	0.3322	-541.558
0.3312	-559.588	0.3336	-550.473	0.3324	-541.685
0.3314	-559.632	0.3338	-550.551	0.3326	-541.764
0.3316	-559.549	0.334	-550.613	0.3328	-541.843
0.332	-559.523	0.3342	-550.626	0.333	-541.76
0.3322	-559.54	0.3344	-550.595	0.3332	-541.584
0.3324	-559.549	0.3346	-550.573	0.3334	-541.681
0.3326	-559.413	0.3348	-550.626	0.3336	-541.628
0.3328	-559.361	0.3352	-550.617	0.3338	-541.619
0.333	-559.273	0.3354	-550.599	0.334	-541.593
0.3332	-559.321	0.3356	-550.652	0.3342	-541.571
0.3334	-559.33	0.3358	-550.709	0.3346	-541.589
0.3336	-559.361	0.336	-550.661	0.3348	-541.532
0.3338	-559.444	0.3364	-550.626	0.335	-541.497
0.334	-559.426	0.3366	-550.591	0.3352	-541.401
0.3342	-559.321	0.3368	-550.516	0.3354	-541.357
0.3344	-559.295	0.337	-550.442	0.3358	-541.374
0.3346	-559.221	0.3372	-550.411	0.336	-541.366
0.3348	-559.168	0.3376	-550.534	0.3362	-541.309
0.335	-559.138	0.3378	-550.578	0.3364	-541.243
0.3352	-559.124	0.338	-550.468	0.3366	-541.234
0.3354	-559.002	0.3382	-550.521	0.3368	-541.129
0.3356	-558.827	0.3384	-550.538	0.337	-541.112
0.3358	-558.796	0.3386	-550.464	0.3372	-541.081
0.336	-558.844	0.3388	-550.363	0.3374	-541.064
0.3362	-558.857	0.339	-550.341	0.3376	-541.077
0.3364	-558.792	0.3392	-550.328	0.3378	-541.051
0.3366	-558.687	0.3394	-550.293	0.338	-540.967
0.3368	-558.542	0.3396	-550.319	0.3382	-540.915
0.337	-558.595	0.3398	-550.341	0.3384	-540.932
0.3372	-558.485	0.34	-550.302	0.3386	-540.893
0.3374	-558.437	0.3402	-550.324	0.3388	-540.832
0.3376	-558.324	0.3404	-550.306	0.339	-540.819
0.3378	-558.31	0.3406	-550.245	0.3392	-540.779
0.338	-558.354	0.3408	-550.171	0.3394	-540.753
0.3382	-558.319	0.341	-550.131	0.3396	-540.814
0.3384	-558.35	0.3412	-550.162	0.3398	-540.665
0.3386	-558.485	0.3414	-550.302	0.34	-540.635
0.3388	-558.424	0.3416	-550.254	0.3402	-540.521
0.339	-558.24	0.3418	-550.232	0.3404	-540.508
0.3392	-558.148	0.342	-550.219	0.3406	-540.556
0.3394	-558.048	0.3422	-550.122	0.3408	-540.447
0.3396	-557.96	0.3424	-550.074	0.341	-540.547
0.3398	-557.917	0.3426	-549.943	0.3414	-540.534
0.34	-557.908	0.3428	-549.873	0.3416	-540.425
0.3402	-557.978	0.343	-549.93	0.3418	-540.368
0.3404	-557.811	0.3432	-549.856	0.3422	-540.311
0.3406	-557.794	0.3434	-549.877	0.3424	-540.232
0.3408	-557.763	0.3438	-549.855	0.3426	-540.188
0.341	-557.798	0.344	-549.947	0.343	-540.232
0.3412	-557.772	0.3442	-549.987	0.3432	-540.149
0.3414	-557.882	0.3444	-550.057	0.3434	-540.101
0.3416	-558.004	0.3446	-550.017	0.3436	-540.114
0.3418	-557.934	0.3448	-549.952	0.3438	-540.092
0.342	-557.952	0.3454	-549.943	0.344	-539.961
0.3422	-558.078	0.3456	-549.926	0.3442	-539.996
0.3424	-558.03	0.3458	-549.851	0.3446	-539.913
0.3426	-558.092	0.346	-549.829	0.3448	-539.83
0.3428	-557.956	0.3462	-549.698	0.345	-539.869
0.343	-557.947	0.3464	-549.729	0.3454	-539.825
0.3432	-557.895	0.3466	-549.632	0.3456	-539.76
0.3434	-557.833	0.3468	-549.645	0.346	-539.773
0.3436	-557.794	0.347	-549.61	0.3462	-539.725
0.344	-557.733	0.3472	-549.602	0.3464	-539.646
0.3442	-557.698	0.3474	-549.61	0.3466	-539.563
0.3444	-557.68	0.3476	-549.514	0.3468	-539.536
0.3446	-557.702	0.3478	-549.47	0.347	-539.445
0.3448	-557.663	0.348	-549.392	0.3472	-539.392
0.345	-557.61	0.3482	-549.44	0.3474	-539.304
0.3452	-557.636	0.3484	-549.339	0.3476	-539.243
0.3454	-557.536	0.349	-549.322	0.348	-539.059
0.3456	-557.444	0.3492	-549.269	0.3482	-539.073
0.3458	-557.431	0.3494	-549.238	0.3484	-539.086
0.346	-557.593	0.3496	-549.203	0.3486	-539.068
0.3462	-557.737	0.3498	-549.151	0.3488	-539.007
0.3466	-557.75	0.35	-549.125	0.349	-538.937
0.3468	-557.65	0.3502	-549.05	0.3494	-538.95
0.347	-557.518	0.3504	-548.967	0.3498	-538.937
0.3472	-557.448	0.3506	-548.945	0.35	-538.994
0.3474	-557.426	0.351	-548.906	0.3502	-538.963
0.3476	-557.299	0.3512	-548.858	0.3504	-539.051
0.3478	-557.229	0.3514	-548.884	0.3506	-539.248
0.3482	-557.203	0.3516	-548.827	0.3508	-539.458
0.3484	-557.194	0.3518	-548.779	0.351	-539.427
0.3486	-557.094	0.352	-548.713	0.3512	-539.366
0.349	-556.967	0.3522	-548.661	0.3514	-539.313
0.3494	-556.923	0.3526	-548.643	0.3516	-539.199
0.3496	-556.967	0.3528	-548.661	0.3518	-539.217
0.35	-556.892	0.353	-548.63	0.352	-539.195
0.3502	-556.818	0.3532	-548.652	0.3522	-539.265
0.3504	-556.77	0.3534	-548.63	0.3524	-539.213
0.3506	-556.761	0.3538	-548.547	0.3526	-539.269
0.3508	-556.748	0.354	-548.503	0.3528	-539.278
0.3514	-556.586	0.3542	-548.473	0.353	-539.243
0.3516	-556.56	0.3544	-548.407	0.3532	-539.458
0.352	-556.573	0.3546	-548.324	0.3534	-539.58
0.3522	-556.503	0.3548	-548.354	0.3536	-539.549
0.3524	-556.389	0.3552	-548.363	0.3538	-539.479
0.3526	-556.324	0.3554	-548.254	0.354	-539.427
0.3528	-556.267	0.3556	-548.271	0.3542	-539.436
0.353	-556.236	0.3558	-548.241	0.3544	-539.353
0.3532	-556.14	0.356	-548.271	0.3546	-539.287
0.3534	-556.1	0.3562	-548.219	0.3548	-539.23
0.3538	-556.118	0.3566	-548.127	0.355	-539.147
0.354	-556.127	0.3568	-548.079	0.3552	-539.191
0.3542	-556.078	0.357	-548.044	0.3554	-539.287
0.3544	-555.995	0.3572	-548.153	0.3556	-539.265
0.3546	-555.934	0.3574	-548.057	0.3558	-539.256
0.3548	-555.895	0.3576	-548.048	0.356	-539.143
0.355	-555.829	0.358	-547.948	0.3562	-539.09
0.3552	-555.838	0.3584	-547.969	0.3564	-539.002
0.3554	-555.715	0.3586	-547.917	0.3566	-539.077
0.3556	-555.68	0.3588	-547.93	0.3568	-539.16
0.3558	-555.628	0.359	-547.869	0.357	-538.998
0.356	-555.75	0.3592	-547.807	0.3572	-538.911
0.3562	-555.671	0.3594	-547.768	0.3574	-538.862
0.3564	-555.597	0.3598	-547.746	0.3576	-538.801
0.3566	-555.518	0.36	-547.681	0.3578	-538.731
0.3568	-555.431	0.3602	-547.58	0.358	-538.722
0.3572	-555.37	0.3604	-547.606	0.3582	-538.652
0.3576	-555.409	0.3606	-547.562	0.3584	-538.644
0.3578	-555.51	0.361	-547.523	0.3586	-538.565
0.358	-555.549	0.3612	-547.505	0.3588	-538.543
0.3582	-555.47	0.3614	-547.571	0.359	-538.635
0.3584	-555.321	0.3616	-547.554	0.3592	-538.565
0.3586	-555.234	0.3618	-547.589	0.3594	-538.504
0.3588	-555.116	0.362	-547.444	0.3596	-538.447
0.359	-555.107	0.3622	-547.374	0.3598	-538.477
0.3592	-555.133	0.3624	-547.352	0.36	-538.429
0.3594	-554.993	0.3626	-547.405	0.3602	-538.337
0.3596	-554.954	0.3628	-547.536	0.3604	-538.315
0.3598	-554.849	0.363	-547.4	0.3606	-538.302
0.36	-554.831	0.3632	-547.326	0.3608	-538.25
0.3602	-554.761	0.3634	-547.348	0.361	-538.18
0.3604	-554.713	0.3636	-547.317	0.3612	-538.202
0.3606	-554.613	0.3638	-547.269	0.3614	-538.136
0.3608	-554.591	0.364	-547.195	0.3616	-538.175
0.361	-554.525	0.3642	-547.112	0.3618	-538.237
0.3612	-554.499	0.3644	-547.081	0.362	-538.276
0.3614	-554.446	0.3646	-547.024	0.3622	-538.254
0.3616	-554.538	0.3648	-547.002	0.3626	-538.224
0.362	-554.516	0.365	-546.915	0.3628	-538.171
0.3622	-554.464	0.3652	-546.845	0.363	-538.079
0.3624	-554.477	0.3654	-546.779	0.3632	-538.07
0.3626	-554.433	0.3658	-546.727	0.3634	-538.092
0.3628	-554.35	0.366	-546.639	0.3638	-538.005
0.363	-554.241	0.3662	-546.683	0.364	-537.948
0.3632	-554.166	0.3666	-546.621	0.3642	-537.917
0.3634	-554.227	0.3668	-546.696	0.3644	-537.9
0.3636	-554.271	0.367	-546.683	0.3646	-537.869
0.3638	-554.319	0.3672	-546.63	0.3648	-537.795
0.364	-554.446	0.3674	-546.687	0.365	-537.865
0.3642	-554.315	0.3676	-546.718	0.3652	-537.847
0.3644	-554.459	0.3678	-546.674	0.3654	-537.926
0.3646	-554.472	0.368	-546.657	0.3656	-537.847
0.3648	-554.464	0.3682	-546.643	0.3658	-537.703
0.365	-554.367	0.3684	-546.53	0.3662	-537.821
0.3652	-554.289	0.3686	-546.543	0.3664	-537.887
0.3654	-554.332	0.3688	-546.42	0.3666	-537.847
0.3656	-554.276	0.369	-546.433	0.3668	-537.786
0.3658	-554.284	0.3692	-546.285	0.367	-537.821
0.3662	-554.179	0.37	-546.25	0.3672	-537.843
0.3664	-554.07	0.3702	-546.219	0.3674	-537.773
0.3666	-554.052	0.3704	-546.131	0.3676	-537.755
0.3668	-553.991	0.3706	-546.096	0.3678	-537.729
0.367	-554.03	0.3708	-546.105	0.368	-537.642
0.3674	-553.969	0.3712	-546.083	0.3682	-537.567
0.3676	-553.882	0.3714	-545.991	0.3684	-537.488
0.3678	-553.816	0.3718	-546.079	0.3686	-537.388
0.368	-553.794	0.372	-546	0.369	-537.287
0.3682	-553.737	0.3722	-545.939	0.3692	-537.234
0.3684	-553.584	0.3724	-545.847	0.3694	-537.121
0.3686	-553.527	0.3728	-545.904	0.3696	-537.217
0.3688	-553.422	0.3732	-545.821	0.3698	-537.073
0.369	-553.405	0.3734	-545.799	0.37	-537.016
0.3692	-553.33	0.3738	-545.746	0.3702	-537.029
0.3694	-553.282	0.374	-545.681	0.3704	-537.003
0.3696	-553.181	0.3742	-545.619	0.3706	-537.213
0.3698	-553.138	0.3744	-545.628	0.3708	-537.23
0.37	-553.151	0.3746	-545.606	0.371	-537.086
0.3702	-553.103	0.3748	-545.619	0.3712	-536.924
0.3704	-553.164	0.375	-545.584	0.3714	-536.889
0.3706	-553.055	0.3754	-545.501	0.3716	-536.788
0.371	-553.072	0.3756	-545.444	0.3718	-536.981
0.3712	-553.041	0.3758	-545.414	0.372	-537.016
0.3714	-553.076	0.376	-545.462	0.3722	-537.129
0.3718	-553.142	0.3762	-545.37	0.3724	-537.09
0.372	-553.155	0.3764	-545.326	0.3726	-536.959
0.3722	-553.098	0.3766	-545.431	0.3728	-537.024
0.3724	-553.046	0.3768	-545.444	0.373	-537.042
0.3728	-553.085	0.377	-545.37	0.3732	-537.003
0.373	-553.05	0.3772	-545.418	0.3734	-536.954
0.3732	-553.037	0.3774	-545.444	0.3736	-536.928
0.3734	-553.072	0.3776	-545.331	0.3738	-536.836
0.3736	-552.976	0.3778	-545.313	0.3742	-536.757
0.3738	-553.164	0.378	-545.304	0.3744	-536.744
0.374	-553.361	0.3782	-545.287	0.3746	-536.757
0.3742	-553.575	0.3784	-545.357	0.3748	-536.666
0.3744	-553.602	0.3786	-545.313	0.375	-536.547
0.3746	-553.453	0.3788	-545.3	0.3752	-536.639
0.3748	-553.269	0.379	-545.252	0.3754	-536.512
0.375	-553.291	0.3792	-545.138	0.3756	-536.556
0.3752	-553.326	0.3794	-545.151	0.3758	-536.692
0.3754	-553.418	0.3796	-545.12	0.376	-536.906
0.3756	-553.462	0.3798	-545.033	0.3762	-536.959
0.3758	-553.733	0.38	-545.011	0.3764	-536.924
0.376	-553.952	0.3802	-544.976	0.3766	-536.968
0.3762	-553.921	0.3804	-544.919	0.3768	-536.867
0.3764	-553.842	0.3806	-544.959	0.377	-536.819
0.3766	-553.855	0.3808	-544.919	0.3772	-536.67
0.3768	-553.728	0.381	-544.884	0.3774	-536.6
0.377	-553.663	0.3812	-544.805	0.3776	-536.53
0.3772	-553.567	0.3814	-544.788	0.3778	-536.626
0.3774	-553.492	0.3816	-544.801	0.378	-536.53
0.3776	-553.545	0.3818	-544.81	0.3782	-536.596
0.3778	-553.418	0.382	-544.779	0.3784	-536.508
0.378	-553.291	0.3822	-544.731	0.3786	-536.521
0.3782	-553.195	0.3824	-544.718	0.3788	-536.447
0.3784	-553.173	0.3826	-544.626	0.379	-536.416
0.3786	-553.238	0.3828	-544.639	0.3792	-536.39
0.3788	-553.247	0.383	-544.622	0.3794	-536.35
0.379	-553.155	0.3832	-544.556	0.3796	-536.438
0.3792	-552.958	0.3836	-544.587	0.3798	-536.543
0.3794	-552.893	0.3838	-544.53	0.38	-536.609
0.3796	-553.015	0.384	-544.482	0.3802	-536.547
0.3798	-552.993	0.3842	-544.372	0.3804	-536.477
0.38	-552.958	0.3844	-544.293	0.3806	-536.495
0.3802	-552.923	0.3846	-544.21	0.3808	-536.569
0.3804	-552.888	0.3848	-544.188	0.381	-536.626
0.3806	-552.818	0.385	-544.145	0.3812	-536.692
0.3808	-552.774	0.3852	-544.18	0.3814	-536.591
0.381	-552.735	0.3854	-544.131	0.3816	-536.526
0.3812	-552.753	0.3856	-544.123	0.3818	-536.438
0.3814	-552.696	0.3858	-544.018	0.382	-536.429
0.3816	-552.656	0.386	-544.026	0.3822	-536.46
0.3818	-552.578	0.3862	-544	0.3824	-536.504
0.382	-552.595	0.3866	-543.93	0.3826	-536.464
0.3822	-552.626	0.387	-543.913	0.3828	-536.399
0.3824	-552.613	0.3872	-543.869	0.383	-536.324
0.3826	-552.564	0.3874	-543.847	0.3832	-536.298
0.3828	-552.595	0.3876	-543.729	0.3834	-536.337
0.383	-552.512	0.3878	-543.777	0.3836	-536.416
0.3832	-552.49	0.388	-543.878	0.3838	-536.482
0.3834	-552.512	0.3882	-543.847	0.384	-536.46
0.3836	-552.398	0.3884	-543.803	0.3842	-536.421
0.3838	-552.35	0.3886	-543.698	0.3844	-536.32
0.384	-552.385	0.3888	-543.654	0.3846	-536.289
0.3842	-552.398	0.389	-543.676	0.3848	-536.145
0.3844	-552.306	0.3892	-543.558	0.385	-536.132
0.3846	-552.258	0.3898	-543.523	0.3852	-536.162
0.3848	-552.302	0.39	-543.532	0.3854	-536.084
0.385	-552.241	0.3902	-543.51	0.3856	-536.114
0.3852	-552.127	0.3904	-543.576	0.3858	-536.136
0.3854	-552.07	0.3906	-543.462	0.386	-536.11
0.3856	-552.039	0.3908	-543.387	0.3862	-535.952
0.3858	-551.939	0.391	-543.444	0.3864	-535.891
0.386	-551.899	0.3912	-543.396	0.3868	-535.873
0.3862	-551.877	0.3914	-543.322	0.387	-535.847
0.3864	-552.022	0.3916	-543.269	0.3872	-535.834
0.3866	-551.96	0.3918	-543.252	0.3874	-535.97
0.387	-551.803	0.392	-543.16	0.3876	-535.987
0.3872	-551.729	0.3922	-543.208	0.3878	-535.948
0.3874	-551.663	0.3924	-543.339	0.388	-535.891
0.3876	-551.645	0.3926	-543.348	0.3882	-535.773
0.3878	-551.58	0.3928	-543.291	0.3884	-535.725
0.388	-551.588	0.393	-543.313	0.3886	-535.799
0.3882	-551.488	0.3932	-543.331	0.3888	-535.834
0.3884	-551.383	0.3936	-543.479	0.389	-535.751
0.3886	-551.282	0.3938	-543.427	0.3892	-535.808
0.3888	-551.322	0.394	-543.361	0.3894	-535.712
0.389	-551.243	0.3942	-543.379	0.3896	-535.72
0.3892	-551.182	0.3944	-543.471	0.3898	-535.698
0.3894	-551.217	0.3946	-543.528	0.39	-535.624
0.3898	-551.033	0.3948	-543.475	0.3902	-535.602
0.3902	-551.09	0.395	-543.611	0.3904	-535.628
0.3904	-551.006	0.3952	-543.584	0.3906	-535.681
0.3906	-550.923	0.3954	-543.598	0.3908	-535.615
0.3908	-550.766	0.3956	-543.584	0.3912	-535.672
0.391	-550.718	0.3958	-543.462	0.3914	-535.751
0.3912	-550.696	0.396	-543.357	0.3916	-535.703
0.3914	-550.744	0.3962	-543.331	0.3918	-535.795
0.3916	-550.626	0.3964	-543.282	0.392	-536.014
0.3918	-550.556	0.3966	-543.221	0.3922	-536.193
0.392	-550.512	0.3968	-543.309	0.3924	-536.202
0.3922	-550.416	0.397	-543.457	0.3926	-536.219
0.3924	-550.49	0.3972	-543.466	0.3928	-536.097
0.3926	-550.411	0.3974	-543.449	0.393	-536.079
0.393	-550.429	0.3976	-543.414	0.3932	-536.014
0.3932	-550.333	0.3978	-543.3	0.3934	-535.952
0.3938	-550.249	0.398	-543.134	0.3936	-535.865
0.394	-550.149	0.3982	-543.09	0.3938	-535.812
0.3942	-550.087	0.3984	-542.989	0.394	-535.733
0.3944	-549.987	0.3986	-542.924	0.3942	-535.786
0.3946	-549.847	0.3988	-542.972	0.3944	-535.768
0.3948	-549.869	0.399	-542.91	0.3948	-535.663
0.395	-549.821	0.3992	-542.862	0.395	-535.65
0.3952	-549.694	0.3994	-542.827	0.3952	-535.733
0.3954	-549.676	0.3996	-542.862	0.3954	-535.777
0.3956	-549.602	0.3998	-542.954	0.3956	-535.69
0.396	-549.637	0.4	-542.858	0.3958	-535.515
0.3962	-549.567	0.4004	-542.819	0.396	-535.532
0.3964	-549.431	0.4006	-542.893	0.3962	-535.501
0.3966	-549.466	0.4008	-542.849	0.3964	-535.436
0.3968	-549.387	0.401	-542.875	0.3968	-535.388
0.397	-549.431	0.4012	-542.845	0.397	-535.357
0.3972	-549.667	0.4014	-542.805	0.3972	-535.379
0.3974	-549.676	0.4016	-542.858	0.3974	-535.252
0.3976	-549.746	0.4018	-542.753	0.3976	-535.169
0.3978	-549.654	0.402	-542.665	0.3978	-535.112
0.398	-549.593	0.4022	-542.63	0.398	-535.099
0.3982	-549.584	0.4024	-542.648	0.3982	-535.125
0.3984	-549.501	0.4026	-542.63	0.3984	-535.134
0.3986	-549.606	0.4028	-542.652	0.3988	-535.09
0.3988	-549.545	0.403	-542.503	0.399	-534.994
0.399	-549.418	0.4032	-542.552	0.3992	-534.845
0.3992	-549.357	0.4034	-542.525	0.3994	-534.788
0.3994	-549.217	0.4036	-542.42	0.3996	-534.814
0.3996	-549.182	0.4038	-542.468	0.3998	-534.779
0.3998	-549.112	0.404	-542.315	0.4	-534.727
0.4	-549.16	0.4044	-542.245	0.4002	-534.753
0.4002	-549.182	0.4046	-542.285	0.4004	-534.836
0.4004	-549.147	0.4048	-542.245	0.4006	-534.906
0.4006	-548.989	0.405	-542.197	0.4008	-534.976
0.4008	-548.88	0.4052	-542.114	0.401	-534.858
0.401	-548.779	0.4054	-542.105	0.4012	-534.736
0.4012	-548.77	0.4058	-542.123	0.4014	-534.727
0.4014	-548.757	0.406	-542.009	0.4016	-534.683
0.4016	-548.604	0.4062	-542.04	0.402	-534.587
0.4018	-548.521	0.4064	-541.952	0.4022	-534.425
0.402	-548.438	0.4066	-541.895	0.4024	-534.482
0.4022	-548.455	0.4068	-541.873	0.4026	-534.648
0.4024	-548.473	0.407	-541.816	0.4028	-534.771
0.4026	-548.407	0.4072	-541.76	0.403	-534.731
0.4028	-548.311	0.4076	-541.724	0.4032	-534.556
0.403	-548.214	0.4078	-541.689	0.4034	-534.477
0.4032	-548.228	0.408	-541.76	0.4036	-534.438
0.4036	-548.197	0.4082	-541.816	0.4038	-534.377
0.4038	-548.166	0.4084	-541.781	0.404	-534.416
0.404	-548.066	0.4086	-541.681	0.4042	-534.447
0.4042	-548.083	0.4088	-541.668	0.4044	-534.351
0.4044	-548.179	0.409	-541.646	0.4046	-534.289
0.4046	-548.232	0.4092	-541.799	0.4048	-534.232
0.4048	-548.144	0.4094	-541.711	0.405	-534.211
0.405	-548.105	0.4096	-541.755	0.4052	-534.276
0.4052	-547.93	0.4098	-541.733	0.4054	-534.18
0.4054	-547.899	0.41	-541.598	0.4058	-534.005
0.4056	-547.891	0.4102	-541.528	0.4062	-533.939
0.4058	-547.816	0.4104	-541.383	0.4064	-533.804
0.406	-547.72	0.4106	-541.401	0.4066	-533.843
0.4062	-547.707	0.4108	-541.353	0.4068	-533.747
0.4064	-547.737	0.411	-541.361	0.407	-533.769
0.4066	-547.768	0.4112	-541.37	0.4072	-533.747
0.4068	-547.711	0.4114	-541.414	0.4074	-533.703
0.407	-547.654	0.4116	-541.396	0.4076	-533.672
0.4072	-547.742	0.4118	-541.388	0.4078	-533.655
0.4074	-547.597	0.412	-541.405	0.408	-533.563
0.4076	-547.536	0.4122	-541.348	0.4082	-533.594
0.4078	-547.453	0.4126	-541.471	0.4084	-533.567
0.408	-547.357	0.4128	-541.331	0.4086	-533.497
0.4082	-547.274	0.413	-541.269	0.4088	-533.475
0.4084	-547.247	0.4132	-541.226	0.409	-533.523
0.4086	-547.287	0.4134	-541.256	0.4092	-533.449
0.4088	-547.344	0.4138	-541.147	0.4094	-533.519
0.409	-547.374	0.414	-541.059	0.4096	-533.44
0.4092	-547.295	0.4142	-541.077	0.4098	-533.418
0.4094	-547.225	0.4144	-541.068	0.41	-533.41
0.4096	-547.09	0.4146	-541.199	0.4102	-533.445
0.4098	-547.05	0.4148	-541.173	0.4104	-533.436
0.41	-547.068	0.415	-541.107	0.4106	-533.348
0.4102	-546.985	0.4152	-541.134	0.4108	-533.252
0.4106	-546.945	0.4154	-541.116	0.411	-533.208
0.4108	-546.871	0.4158	-541.033	0.4112	-533.187
0.411	-546.827	0.416	-541.046	0.4114	-533.143
0.4112	-546.748	0.4162	-540.976	0.4116	-533.081
0.4114	-546.731	0.4164	-540.937	0.4118	-533.051
0.4116	-546.902	0.4166	-540.832	0.412	-532.998
0.4118	-546.989	0.4168	-540.889	0.4122	-532.985
0.412	-546.902	0.417	-541.068	0.4124	-532.95
0.4122	-546.683	0.4172	-541.226	0.4126	-533.042
0.4124	-546.639	0.4174	-541.199	0.4128	-533.06
0.4126	-546.53	0.4176	-541.068	0.413	-532.985
0.4128	-546.595	0.4178	-541.033	0.4132	-532.959
0.413	-546.713	0.418	-540.919	0.4134	-532.981
0.4132	-546.731	0.4182	-540.862	0.4136	-532.902
0.4134	-546.635	0.4184	-540.784	0.4138	-532.841
0.4136	-546.56	0.4186	-540.753	0.414	-532.793
0.4138	-546.341	0.4188	-540.696	0.4142	-532.78
0.414	-546.481	0.419	-540.709	0.4144	-532.832
0.4142	-546.674	0.4192	-540.639	0.4146	-532.806
0.4146	-546.779	0.4194	-540.735	0.4148	-532.714
0.4148	-546.67	0.4196	-540.757	0.415	-532.648
0.415	-546.823	0.4198	-540.862	0.4152	-532.709
0.4152	-546.972	0.42	-540.972	0.4154	-532.591
0.4154	-547.063	0.4202	-541.051	0.4156	-532.578
0.4156	-546.989	0.4204	-540.946	0.4158	-532.482
0.4158	-546.832	0.4206	-540.862	0.416	-532.456
0.416	-546.788	0.4208	-540.889	0.4162	-532.443
0.4162	-546.735	0.4212	-540.788	0.4164	-532.473
0.4164	-546.586	0.4214	-540.744	0.4166	-532.495
0.4166	-546.534	0.4216	-540.727	0.4168	-532.399
0.4168	-546.56	0.4218	-540.683	0.417	-532.351
0.417	-546.508	0.422	-540.652	0.4172	-532.364
0.4172	-546.499	0.4222	-540.595	0.4174	-532.346
0.4174	-546.451	0.4224	-540.464	0.4176	-532.486
0.4176	-546.372	0.4226	-540.569	0.4178	-532.534
0.4178	-546.433	0.4228	-540.547	0.418	-532.416
0.418	-546.551	0.423	-540.482	0.4182	-532.377
0.4184	-546.543	0.4232	-540.455	0.4184	-532.281
0.4186	-546.433	0.4234	-540.398	0.4186	-532.381
0.4188	-546.477	0.4236	-540.42	0.4188	-532.355
0.419	-546.429	0.4238	-540.381	0.419	-532.342
0.4192	-546.407	0.424	-540.46	0.4192	-532.228
0.4194	-546.298	0.4242	-540.499	0.4194	-532.123
0.4196	-546.136	0.4244	-540.434	0.4196	-532.001
0.4198	-546.193	0.4246	-540.381	0.4198	-531.957
0.42	-546.228	0.4248	-540.293	0.4202	-531.86
0.4202	-546.14	0.425	-540.35	0.4204	-531.869
0.4204	-546.092	0.4252	-540.258	0.4206	-531.887
0.4206	-546.022	0.4256	-540.241	0.4208	-531.825
0.4208	-545.991	0.4258	-540.153	0.421	-531.751
0.421	-545.952	0.426	-540.114	0.4212	-531.69
0.4212	-546.114	0.4262	-540.123	0.4214	-531.58
0.4214	-546.245	0.4264	-540.21	0.4216	-531.567
0.4216	-546.271	0.4266	-540.153	0.4218	-531.637
0.4218	-546.219	0.4268	-540.114	0.422	-531.55
0.422	-546.136	0.427	-540.013	0.4224	-531.515
0.4222	-546.254	0.4274	-540.075	0.4226	-531.524
0.4224	-546.263	0.4276	-540.118	0.4228	-531.462
0.4226	-546.254	0.4278	-540.088	0.423	-531.414
0.4228	-546.088	0.428	-539.917	0.4232	-531.401
0.423	-546.057	0.4284	-539.983	0.4234	-531.375
0.4232	-545.956	0.4286	-539.935	0.4236	-531.322
0.4236	-545.978	0.4288	-539.943	0.4238	-531.283
0.4238	-546.039	0.429	-539.904	0.424	-531.2
0.424	-545.969	0.4292	-539.838	0.4242	-531.187
0.4242	-545.996	0.4294	-539.746	0.4244	-531.235
0.4244	-545.917	0.43	-539.655	0.4246	-531.257
0.4246	-545.812	0.4302	-539.637	0.4248	-531.265
0.4248	-545.707	0.4304	-539.571	0.425	-531.112
0.425	-545.663	0.4306	-539.628	0.4254	-531.068
0.4252	-545.549	0.4308	-539.55	0.4256	-530.915
0.4254	-545.444	0.431	-539.541	0.4258	-530.985
0.4256	-545.431	0.4312	-539.55	0.426	-531.152
0.4258	-545.387	0.4314	-539.571	0.4262	-531.187
0.426	-545.361	0.4316	-539.681	0.4266	-531.095
0.4262	-545.287	0.4318	-539.558	0.4268	-531.033
0.4264	-545.317	0.432	-539.471	0.427	-530.99
0.4266	-545.348	0.4324	-539.445	0.4272	-530.88
0.4268	-545.331	0.4326	-539.431	0.4274	-530.766
0.427	-545.313	0.4328	-539.396	0.4276	-530.679
0.4272	-545.234	0.433	-539.283	0.4278	-530.753
0.4274	-545.169	0.4332	-539.296	0.4282	-530.893
0.4276	-545.116	0.4336	-539.243	0.4284	-530.88
0.4278	-545.072	0.4338	-539.261	0.4286	-530.762
0.428	-544.989	0.434	-539.221	0.4288	-530.644
0.4282	-545.046	0.4342	-539.178	0.429	-530.596
0.4284	-545.059	0.4344	-539.125	0.4292	-530.644
0.4286	-545.09	0.4346	-539.081	0.4294	-530.701
0.4288	-544.998	0.4348	-539.068	0.4296	-530.736
0.429	-544.88	0.435	-539.116	0.4298	-530.78
0.4292	-544.854	0.4352	-539.059	0.43	-530.653
0.4294	-544.972	0.4354	-539.038	0.4302	-530.705
0.4296	-545.05	0.4356	-539.059	0.4304	-530.653
0.4298	-545.002	0.4358	-539.068	0.4306	-530.565
0.43	-544.945	0.436	-539.094	0.4308	-530.508
0.4302	-544.867	0.4362	-539.029	0.431	-530.499
0.4304	-544.91	0.4364	-538.976	0.4312	-530.434
0.4308	-544.875	0.4366	-539.029	0.4314	-530.412
0.431	-544.836	0.4368	-538.906	0.4316	-530.399
0.4312	-544.81	0.437	-538.889	0.4318	-530.32
0.4314	-544.849	0.4372	-538.832	0.4322	-530.386
0.432	-544.762	0.4374	-538.801	0.4324	-530.193
0.4322	-544.665	0.4376	-538.775	0.4328	-530.158
0.4324	-544.604	0.4378	-538.652	0.433	-530.171
0.4326	-544.565	0.438	-538.578	0.4332	-530.163
0.4328	-544.517	0.4382	-538.762	0.4334	-530.049
0.433	-544.499	0.4384	-538.81	0.4338	-529.948
0.4332	-544.473	0.4386	-538.893	0.434	-529.878
0.4334	-544.508	0.4388	-538.736	0.4344	-529.856
0.4336	-544.482	0.439	-538.617	0.4346	-529.804
0.4338	-544.368	0.4392	-538.534	0.4348	-529.791
0.434	-544.342	0.4394	-538.482	0.435	-529.799
0.4344	-544.35	0.4396	-538.547	0.4354	-529.677
0.4346	-544.363	0.4398	-538.595	0.4358	-529.664
0.4348	-544.333	0.44	-538.635	0.436	-529.685
0.435	-544.359	0.4402	-538.622	0.4362	-529.756
0.4352	-544.293	0.4404	-538.565	0.4364	-529.677
0.4354	-544.131	0.4406	-538.412	0.4366	-529.585
0.4356	-544.118	0.441	-538.385	0.4368	-529.559
0.4358	-544.188	0.4412	-538.451	0.437	-529.55
0.436	-544.302	0.4414	-538.442	0.4374	-529.497
0.4362	-544.236	0.4416	-538.377	0.4376	-529.44
0.4366	-544.298	0.4418	-538.385	0.4378	-529.388
0.4368	-544.184	0.442	-538.333	0.438	-529.353
0.437	-544.053	0.4422	-538.298	0.4382	-529.331
0.4372	-544.07	0.4424	-538.232	0.4386	-529.195
0.4374	-544.092	0.4426	-538.224	0.4388	-529.143
0.4376	-544.276	0.4428	-538.294	0.439	-529.125
0.4378	-544.232	0.443	-538.254	0.4392	-529.095
0.438	-544.197	0.4432	-538.184	0.4396	-529.038
0.4382	-544.131	0.4434	-538.105	0.4398	-529.007
0.4384	-544.118	0.4436	-538.114	0.44	-529.082
0.4386	-544.07	0.4438	-538.027	0.4402	-529.073
0.439	-544.061	0.444	-538.005	0.4404	-529.016
0.4392	-544.092	0.4442	-537.917	0.4406	-528.924
0.4394	-544.228	0.4444	-537.97	0.4408	-528.915
0.4396	-544.271	0.4448	-537.908	0.4412	-528.898
0.4398	-544.21	0.445	-537.852	0.4414	-528.771
0.44	-544.188	0.4452	-537.948	0.4416	-528.714
0.4402	-544.271	0.4454	-537.9	0.4418	-528.6
0.4404	-544.315	0.4456	-537.79	0.442	-528.679
0.4406	-544.324	0.4458	-537.755	0.4422	-528.745
0.4408	-544.184	0.446	-537.707	0.4424	-528.692
0.441	-544.061	0.4462	-537.817	0.4426	-528.657
0.4412	-543.974	0.4464	-537.773	0.4428	-528.64
0.4414	-543.983	0.4466	-537.764	0.443	-528.626
0.4416	-543.908	0.4468	-537.742	0.4432	-528.543
0.4418	-543.895	0.447	-537.707	0.4434	-528.412
0.442	-543.869	0.4472	-537.576	0.4436	-528.421
0.4422	-543.738	0.4474	-537.668	0.4438	-528.399
0.4424	-543.768	0.4476	-537.585	0.4442	-528.412
0.4426	-543.646	0.4478	-537.536	0.4446	-528.359
0.4428	-543.611	0.448	-537.493	0.4448	-528.298
0.443	-543.676	0.4482	-537.466	0.445	-528.486
0.4432	-543.755	0.4484	-537.414	0.4452	-528.648
0.4434	-543.777	0.4486	-537.34	0.4454	-528.609
0.4436	-543.681	0.4488	-537.431	0.4456	-528.46
0.4438	-543.654	0.449	-537.528	0.4458	-528.377
0.444	-543.72	0.4492	-537.379	0.446	-528.342
0.4444	-543.593	0.4494	-537.348	0.4462	-528.333
0.4446	-543.558	0.4496	-537.252	0.4464	-528.346
0.4448	-543.396	0.4498	-537.234	0.4466	-528.25
0.445	-543.331	0.45	-537.3	0.4468	-528.136
0.4452	-543.317	0.4504	-537.27	0.447	-528.228
0.4454	-543.344	0.4506	-537.234	0.4472	-528.351
0.4456	-543.374	0.4508	-537.169	0.4474	-528.491
0.4458	-543.431	0.451	-537.182	0.4478	-528.368
0.446	-543.348	0.4512	-537.125	0.448	-528.403
0.4462	-543.234	0.4514	-537.055	0.4482	-528.469
0.4464	-543.169	0.4516	-537.064	0.4484	-528.521
0.4468	-543.129	0.4518	-537.099	0.4486	-528.46
0.447	-543.195	0.452	-537.077	0.449	-528.399
0.4472	-543.177	0.4522	-537.099	0.4492	-528.316
0.4474	-543.151	0.4524	-537.016	0.4494	-528.272
0.4476	-543.182	0.4526	-536.911	0.4496	-528.346
0.4478	-543.169	0.4528	-536.95	0.4498	-528.29
0.448	-543.116	0.453	-536.915	0.45	-528.211
0.4482	-543.173	0.4532	-536.819	0.4502	-528.25
0.4484	-543.217	0.4534	-536.876	0.4504	-528.176
0.4486	-543.269	0.4536	-536.884	0.4506	-528.071
0.4488	-543.204	0.4538	-536.871	0.4508	-528.031
0.449	-543.125	0.454	-536.784	0.451	-527.974
0.4492	-542.985	0.4542	-536.871	0.4512	-527.966
0.4494	-543.068	0.4544	-536.933	0.4514	-527.861
0.4496	-543.142	0.4546	-536.959	0.4516	-527.843
0.4498	-543.182	0.4548	-536.876	0.4518	-527.826
0.45	-543.247	0.455	-536.832	0.452	-527.817
0.4502	-543.138	0.4552	-536.889	0.4522	-527.939
0.4504	-543.059	0.4554	-536.862	0.4524	-527.957
0.4506	-542.906	0.4556	-536.871	0.4526	-527.939
0.4508	-542.98	0.456	-536.762	0.4528	-527.769
0.451	-542.941	0.4562	-536.67	0.453	-527.651
0.4512	-542.862	0.4564	-536.862	0.4532	-527.62
0.4514	-542.714	0.4566	-536.902	0.4534	-527.721
0.4516	-542.77	0.4568	-536.876	0.4538	-527.703
0.4518	-542.849	0.457	-536.731	0.454	-527.611
0.452	-542.805	0.4572	-536.687	0.4542	-527.532
0.4522	-542.753	0.4574	-536.67	0.4544	-527.493
0.4524	-542.692	0.4576	-536.657	0.4546	-527.519
0.4526	-542.552	0.4578	-536.687	0.4548	-527.497
0.4528	-542.534	0.458	-536.674	0.455	-527.41
0.453	-542.552	0.4582	-536.561	0.4552	-527.401
0.4532	-542.53	0.4584	-536.442	0.4554	-527.462
0.4534	-542.363	0.4586	-536.416	0.4556	-527.642
0.4536	-542.416	0.459	-536.425	0.456	-527.664
0.4538	-542.342	0.4592	-536.329	0.4562	-527.62
0.454	-542.407	0.4594	-536.364	0.4564	-527.559
0.4542	-542.346	0.4596	-536.298	0.4568	-527.489
0.4544	-542.285	0.4598	-536.276	0.457	-527.379
0.4546	-542.162	0.46	-536.224	0.4572	-527.388
0.4548	-542.035	0.4602	-536.11	0.4574	-527.423
0.455	-542.118	0.4604	-536.149	0.4576	-527.349
0.4556	-542.013	0.4606	-536.079	0.4578	-527.287
0.4558	-542.061	0.4608	-536.031	0.458	-527.274
0.456	-541.895	0.461	-536.018	0.4582	-527.265
0.4562	-541.97	0.4612	-535.948	0.4584	-527.226
0.4564	-541.873	0.4614	-535.996	0.4586	-527.152
0.4566	-541.891	0.4616	-536.044	0.4588	-527.108
0.4568	-541.921	0.4618	-535.909	0.459	-527.038
0.457	-541.935	0.462	-535.873	0.4592	-527.182
0.4576	-541.878	0.4622	-535.817	0.4594	-527.134
0.4578	-541.724	0.4624	-535.79	0.4596	-526.998
0.458	-541.619	0.4626	-535.777	0.4598	-527.086
0.4582	-541.729	0.4628	-535.768	0.46	-527.16
0.4584	-541.786	0.463	-535.707	0.4602	-527.195
0.4586	-541.851	0.4632	-535.69	0.4604	-527.182
0.4588	-541.755	0.4634	-535.624	0.4606	-527.165
0.459	-541.698	0.4636	-535.572	0.4608	-527.104
0.4592	-541.619	0.4638	-535.466	0.461	-527.09
0.4594	-541.449	0.464	-535.436	0.4614	-527.125
0.4596	-541.51	0.4642	-535.532	0.4616	-527.217
0.4598	-541.571	0.4644	-535.55	0.4618	-527.305
0.4602	-541.501	0.4646	-535.72	0.462	-527.252
0.4604	-541.593	0.4648	-535.825	0.4622	-527.169
0.4606	-541.773	0.465	-535.795	0.4624	-526.981
0.4608	-541.781	0.4652	-535.685	0.4626	-526.911
0.461	-541.659	0.4654	-535.519	0.4628	-526.898
0.4612	-541.619	0.4656	-535.44	0.463	-526.867
0.4614	-541.589	0.4658	-535.379	0.4632	-526.823
0.4616	-541.506	0.466	-535.34	0.4634	-526.788
0.4618	-541.405	0.4662	-535.418	0.4636	-526.662
0.462	-541.418	0.4664	-535.466	0.4638	-526.732
0.4622	-541.396	0.4666	-535.515	0.464	-526.683
0.4624	-541.317	0.4668	-535.471	0.4642	-526.697
0.4626	-541.357	0.467	-535.361	0.4644	-526.723
0.4628	-541.291	0.4672	-535.322	0.4646	-526.692
0.463	-541.243	0.4674	-535.532	0.4648	-526.727
0.4632	-541.134	0.4676	-535.646	0.465	-526.583
0.4636	-541.086	0.4678	-535.545	0.4652	-526.543
0.4638	-541.055	0.468	-535.484	0.4654	-526.447
0.464	-541.046	0.4682	-535.392	0.4656	-526.434
0.4642	-541.029	0.4684	-535.344	0.4658	-526.408
0.4644	-541.09	0.4686	-535.265	0.466	-526.381
0.4646	-541.007	0.4688	-535.322	0.4662	-526.395
0.4648	-540.889	0.469	-535.252	0.4666	-526.386
0.465	-540.7	0.4694	-535.151	0.4668	-526.311
0.4652	-540.757	0.4696	-535.094	0.467	-526.351
0.4654	-540.867	0.4698	-535.042	0.4672	-526.276
0.4656	-540.915	0.47	-535.029	0.4674	-526.325
0.4658	-540.88	0.4702	-534.963	0.4676	-526.443
0.466	-540.902	0.4704	-534.889	0.468	-526.456
0.4662	-540.779	0.4706	-534.845	0.4684	-526.377
0.4664	-540.705	0.4708	-534.762	0.4686	-526.412
0.4666	-540.696	0.471	-534.666	0.4688	-526.377
0.4668	-540.709	0.4712	-534.683	0.469	-526.368
0.467	-540.674	0.4714	-534.626	0.4692	-526.303
0.4672	-540.63	0.4716	-534.569	0.4694	-526.228
0.4674	-540.525	0.4718	-534.679	0.4698	-526.193
0.4676	-540.604	0.472	-534.775	0.47	-526.154
0.4678	-540.648	0.4722	-534.836	0.4704	-526.193
0.4682	-540.525	0.4724	-534.81	0.4706	-526.224
0.4688	-540.587	0.4726	-534.784	0.4708	-526.163
0.469	-540.604	0.4728	-534.736	0.4712	-526.101
0.4692	-540.648	0.4732	-534.661	0.4714	-526.084
0.4694	-540.582	0.4734	-534.587	0.4716	-526.036
0.4696	-540.425	0.4736	-534.464	0.4718	-525.961
0.4698	-540.447	0.4738	-534.451	0.472	-525.97
0.47	-540.377	0.474	-534.407	0.4722	-525.896
0.4702	-540.302	0.4742	-534.447	0.4724	-525.869
0.4704	-540.368	0.4744	-534.407	0.4726	-525.834
0.4706	-540.784	0.4746	-534.381	0.4728	-525.716
0.4708	-540.893	0.475	-534.241	0.473	-525.659
0.471	-540.832	0.4752	-534.211	0.4732	-525.694
0.4712	-540.639	0.4754	-534.141	0.4734	-525.607
0.4714	-540.547	0.4756	-534.123	0.4736	-525.554
0.4718	-540.67	0.4758	-534.114	0.4738	-525.524
0.472	-540.784	0.476	-534.386	0.4742	-525.458
0.4722	-540.845	0.4762	-534.429	0.4744	-525.528
0.4724	-540.792	0.4764	-534.622	0.4746	-525.484
0.4726	-540.613	0.4766	-534.692	0.4748	-525.462
0.4728	-540.477	0.4768	-534.683	0.4752	-525.401
0.473	-540.39	0.477	-534.727	0.4754	-525.244
0.4732	-540.416	0.4772	-534.714	0.4756	-525.195
0.4734	-540.517	0.4774	-534.758	0.4758	-525.139
0.4736	-540.56	0.4776	-534.832	0.476	-525.082
0.4738	-540.412	0.4778	-534.858	0.4762	-525.104
0.474	-540.267	0.478	-534.814	0.4764	-525.06
0.4742	-540.132	0.4782	-534.766	0.4766	-525.025
0.4744	-540.123	0.4784	-534.749	0.4768	-524.946
0.4746	-540.07	0.4786	-534.74	0.477	-524.955
0.4748	-540.04	0.4788	-534.666	0.4772	-524.859
0.475	-539.935	0.4792	-534.639	0.4774	-524.841
0.4752	-539.913	0.4794	-534.714	0.4776	-524.929
0.4754	-539.843	0.4796	-534.648	0.4778	-525.09
0.4756	-539.821	0.4798	-534.552	0.478	-525.239
0.4758	-539.795	0.48	-534.499	0.4782	-525.375
0.476	-539.703	0.4802	-534.587	0.4784	-525.305
0.4762	-539.655	0.4806	-534.569	0.4786	-525.235
0.4764	-539.628	0.481	-534.53	0.4788	-525.2
0.4766	-539.637	0.4812	-534.473	0.479	-525.191
0.4768	-539.58	0.4814	-534.359	0.4794	-525.174
0.477	-539.593	0.4816	-534.351	0.4798	-525.117
0.4772	-539.55	0.4818	-534.289	0.48	-525.086
0.4774	-539.475	0.482	-534.254	0.4802	-524.968
0.4776	-539.449	0.4822	-534.281	0.4804	-525.055
0.4778	-539.466	0.4824	-534.246	0.4806	-525.029
0.4782	-539.41	0.4826	-534.219	0.4808	-524.968
0.4784	-539.243	0.4828	-534.176	0.481	-525.06
0.4786	-539.191	0.483	-534.114	0.4812	-524.95
0.4788	-539.239	0.4832	-534.027	0.4814	-524.889
0.4792	-539.217	0.4834	-533.974	0.4816	-524.867
0.4794	-539.226	0.4836	-533.909	0.4818	-524.732
0.4796	-539.121	0.484	-533.804	0.482	-524.719
0.4798	-539.081	0.4842	-533.742	0.4822	-524.613
0.48	-538.924	0.4844	-533.646	0.4824	-524.64
0.4804	-538.906	0.4846	-533.589	0.4826	-524.605
0.4806	-538.784	0.4848	-533.545	0.4828	-524.565
0.4808	-538.683	0.485	-533.519	0.483	-524.552
0.481	-538.565	0.4852	-533.488	0.4832	-524.469
0.4812	-538.604	0.4854	-533.445	0.4834	-524.46
0.4814	-538.626	0.4856	-533.471	0.4836	-524.399
0.4816	-538.604	0.4858	-533.418	0.484	-524.347
0.4818	-538.696	0.486	-533.366	0.4842	-524.154
0.482	-538.595	0.4862	-533.335	0.4844	-524.211
0.4822	-538.56	0.4864	-533.375	0.4846	-524.18
0.4824	-538.526	0.4866	-533.322	0.485	-524.202
0.4826	-538.508	0.4868	-533.3	0.4852	-524.093
0.4828	-538.473	0.487	-533.274	0.4854	-524.058
0.483	-538.455	0.4872	-533.208	0.4856	-524.15
0.4834	-538.377	0.4874	-533.195	0.4858	-524.224
0.4836	-538.346	0.4876	-533.213	0.486	-524.298
0.4838	-538.272	0.4878	-533.2	0.4864	-524.167
0.484	-538.245	0.488	-533.178	0.4866	-524.071
0.4842	-538.149	0.4882	-533.121	0.4868	-524.005
0.4844	-538.127	0.4884	-533.13	0.487	-523.913
0.4846	-538.118	0.4886	-533.068	0.4872	-523.883
0.4848	-538.245	0.4888	-533.086	0.4874	-523.834
0.485	-538.451	0.489	-533.103	0.4876	-523.764
0.4852	-538.434	0.4892	-533.055	0.4878	-523.799
0.4854	-538.442	0.4894	-533.016	0.488	-523.966
0.4856	-538.368	0.4896	-532.955	0.4884	-524.049
0.486	-538.455	0.4898	-533.025	0.4886	-524.014
0.4862	-538.512	0.49	-533.011	0.4888	-523.843
0.4864	-538.504	0.4902	-533.073	0.489	-523.773
0.4866	-538.403	0.4904	-532.963	0.4892	-523.681
0.4868	-538.263	0.491	-532.976	0.4894	-523.611
0.487	-538.189	0.4916	-532.937	0.4896	-523.642
0.4872	-538.171	0.4918	-532.863	0.4898	-523.563
0.4876	-538.153	0.492	-532.85	0.49	-523.55
0.4878	-538.14	0.4922	-532.876	0.4902	-523.458
0.488	-538.075	0.4924	-532.749	0.4904	-523.392
0.4882	-538.092	0.4926	-532.74	0.4906	-523.371
0.4884	-538.04	0.4928	-532.635	0.4908	-523.357
0.4886	-538.022	0.493	-532.613	0.491	-523.274
0.4888	-537.987	0.4932	-532.578	0.4912	-523.318
0.489	-538.035	0.4934	-532.657	0.4914	-523.34
0.4892	-537.9	0.4936	-532.709	0.4916	-523.305
0.4894	-537.817	0.4938	-532.688	0.4918	-523.248
0.4896	-537.777	0.494	-532.604	0.492	-523.231
0.4898	-537.843	0.4944	-532.583	0.4922	-523.222
0.49	-537.952	0.4946	-532.613	0.4924	-523.152
0.4902	-538.027	0.4948	-532.565	0.4928	-523.108
0.4904	-537.922	0.495	-532.508	0.493	-523.147
0.4906	-537.865	0.4952	-532.491	0.4932	-523.095
0.4908	-537.707	0.4954	-532.482	0.4936	-523.108
0.491	-537.69	0.4956	-532.443	0.4938	-523.042
0.4912	-537.681	0.4958	-532.421	0.494	-522.977
0.4914	-537.668	0.496	-532.329	0.4944	-522.933
0.4916	-537.812	0.4962	-532.267	0.4946	-522.841
0.4918	-538.04	0.4964	-532.158	0.495	-522.797
0.492	-538.197	0.4968	-532.114	0.4952	-522.74
0.4922	-538.298	0.497	-532.084	0.4954	-522.758
0.4924	-538.259	0.4972	-532.075	0.4956	-522.627
0.4926	-538.224	0.4974	-532.049	0.4958	-522.552
0.4928	-538.162	0.4976	-532.027	0.496	-522.482
0.493	-538.189	0.4978	-531.952	0.4962	-522.535
0.4932	-538.149	0.498	-531.931	0.4964	-522.46
0.4934	-538.132	0.4982	-531.944	0.4966	-522.399
0.4936	-538.053	0.4984	-531.777	0.4968	-522.465
0.4938	-538.132	0.4986	-531.887	0.497	-522.329
0.4944	-538.005	0.4988	-531.979	0.4972	-522.312
0.4946	-537.935	0.499	-532.036	0.4974	-522.342
0.4948	-537.873	0.4992	-532.088	0.4976	-522.242
0.495	-537.677	0.4994	-532.254	0.4978	-522.281
0.4952	-537.694	0.4996	-532.04	0.498	-522.198
0.4954	-537.628	0.5	-531.974	0.4982	-522.154
0.4956	-537.554	0.5002	-531.865	0.4984	-522.119
0.4958	-537.646	0.5004	-531.817	0.4986	-522.141
0.496	-537.663	0.5006	-531.791	0.4988	-522.04
0.4962	-537.611	0.501	-531.769	0.499	-522.119
0.4964	-537.571	0.5012	-531.699	0.4992	-522.158
0.4966	-537.475	0.5014	-531.685	0.4994	-522.141
0.4968	-537.414	0.5016	-531.672	0.4996	-522.062
0.497	-537.309	0.502	-531.633	0.4998	-521.97
0.4972	-537.278	0.5022	-531.668	0.5	-521.905
0.4974	-537.305	0.5024	-531.65	0.5002	-521.865
0.4978	-537.169	0.5026	-531.62	0.5004	-521.905
0.498	-537.191	0.5028	-531.55	0.5006	-521.935
0.4982	-537.335	0.503	-531.559	0.5008	-521.97
0.4984	-537.445	0.5034	-531.545	0.501	-521.905
0.4986	-537.431	0.5036	-531.519	0.5012	-521.878
0.4988	-537.396	0.5038	-531.589	0.5014	-521.896
0.499	-537.318	0.504	-531.532	0.5016	-521.878
0.4992	-537.269	0.5042	-531.405	0.5018	-521.865
0.4994	-537.208	0.5044	-531.353	0.502	-522.018
0.4996	-537.186	0.5046	-531.3	0.5022	-522.027
0.4998	-537.173	0.5048	-531.309	0.5024	-521.97
0.5	-537.143	0.505	-531.243	0.5026	-521.883
0.5002	-537.16	0.5052	-531.313	0.5028	-521.918
0.5004	-537.081	0.5054	-531.335	0.503	-521.87
0.5008	-537.204	0.5056	-531.3	0.5032	-521.944
0.501	-537.038	0.5058	-531.226	0.5034	-521.887
0.5012	-537.116	0.506	-531.16	0.5036	-521.913
0.5014	-536.981	0.5062	-531.182	0.5038	-521.843
0.5018	-537.068	0.5064	-531.13	0.504	-521.773
0.502	-537.042	0.5068	-531.099	0.5042	-521.743
0.5022	-537.178	0.5072	-530.92	0.5044	-521.725
0.5024	-537.112	0.5074	-530.88	0.5046	-521.743
0.5026	-537.073	0.5076	-530.819	0.5048	-521.664
0.5028	-536.933	0.5078	-530.806	0.505	-521.642
0.503	-536.797	0.508	-530.701	0.5052	-521.607
0.5032	-536.788	0.5084	-530.64	0.5054	-521.673
0.5034	-536.758	0.5086	-530.591	0.5056	-521.712
0.5036	-536.81	0.509	-530.578	0.5058	-521.699
0.5038	-536.736	0.5092	-530.504	0.506	-521.655
0.504	-536.762	0.5094	-530.399	0.5062	-521.646
0.5042	-536.657	0.5096	-530.294	0.5064	-521.708
0.5044	-536.574	0.5098	-530.351	0.5066	-521.695
0.5046	-536.499	0.51	-530.429	0.5068	-521.677
0.5048	-536.355	0.5102	-530.451	0.507	-521.651
0.505	-536.337	0.5104	-530.495	0.5072	-521.559
0.5052	-536.329	0.5106	-530.469	0.5074	-521.506
0.5054	-536.259	0.5108	-530.346	0.5076	-521.414
0.5056	-536.241	0.511	-530.355	0.5078	-521.449
0.5058	-536.359	0.5112	-530.263	0.508	-521.546
0.506	-536.477	0.5114	-530.18	0.5082	-521.581
0.5062	-536.46	0.5116	-530.268	0.5084	-521.603
0.5066	-536.298	0.5118	-530.316	0.5086	-521.428
0.5068	-536.289	0.512	-530.184	0.5088	-521.371
0.507	-536.123	0.5122	-530.263	0.5092	-521.318
0.5072	-536.228	0.5124	-530.298	0.5094	-521.244
0.5074	-536.127	0.5126	-530.307	0.5096	-521.213
0.5076	-536.219	0.5128	-530.241	0.5098	-521.274
0.5078	-536.237	0.513	-530.298	0.51	-521.143
0.508	-536.18	0.5132	-530.289	0.5102	-521.196
0.5082	-536.127	0.5134	-530.276	0.5104	-521.292
0.5084	-536.053	0.5136	-530.228	0.5106	-521.257
0.5086	-536.066	0.5138	-530.167	0.5108	-521.165
0.5088	-536.14	0.514	-530.066	0.511	-521.108
0.509	-536.215	0.5142	-530.04	0.5112	-521.13
0.5092	-536.28	0.5144	-530.079	0.5114	-521.161
0.5094	-536.219	0.5146	-529.904	0.5116	-521.104
0.5096	-536.084	0.5148	-529.948	0.512	-521.073
0.5098	-535.935	0.515	-529.904	0.5122	-521.007
0.51	-535.738	0.5154	-529.891	0.5124	-521.073
0.5102	-535.65	0.5156	-529.826	0.5126	-520.942
0.5104	-535.725	0.5158	-529.869	0.5128	-520.911
0.5106	-535.751	0.516	-529.812	0.513	-520.846
0.5108	-535.773	0.5162	-529.773	0.5132	-520.784
[truncated: 39,626 more rows]

## Sheet: Fig_1c_0g_mag
experiment 1		experiment 2		experiment 3
[truncated: 92 more rows]

[truncated: 9 more sheets: Fig_1c_0g_nomag, Fig_1c_1g_mag, Fig_1c_1g_nomag, Fig_1d_left, Fig_1d_right, Fig_1e_left, Fig_1e_right, Fig_1f_left, Fig_1f_right]
