# Supplementary material for: Magnetically induced convection enhances water electrolysis in microgravity
Source: Nat Chem. 2025 Aug 18;17(11):1673–9. doi: 10.1038/s41557-025-01890-0 (PMC12580345; doi:10.1038/s41557-025-01890-0)
Supplement: Supplementary file 12 — Normalized current density data of conducted proton-exchange membrane electrolyser experiments. Used to generate panel b in Fig. 3. [file 41557_2025_1890_MOESM12_ESM.xlsx]

## Sheet: Fig_3b
experiment 1		experiment 2		experiment 3
time [s]	normalised current density [%]	time [s]	normalised current density [%]	time [s]	normalised current density [%]
0	85.3597	0	92.6448	0	90.8953
0.5	90.6617	0.5	96.6212	0.5	95.7242
1	92.7071	1	97.8185	1	97.2627
1.5	94.221	1.5	98.6959	1.5	98.1509
2	95.3768	2	99.1188	2	98.6501
2.5	96.3496	2.5	99.4719	2.5	99.0275
3	97.1118	3	99.6833	3	99.2698
3.5	97.6681	3.5	99.8982	3.5	99.4617
4	98.1461	4	99.9676	4	99.6479
4.5	98.5635	4.5	99.9512	4.5	99.7749
5	98.9502	5	100.012	5	99.8022
5.5	99.2819	5.5	100.002	5.5	99.8936
6	99.4925	6	100.035	6	99.9679
6.5	99.7013	6.5	100.009	6.5	99.9906
7	99.9381	7	100.036	7	100.017
7.5	100.137	7.5	100.034	7.5	100.035
8	100.29	8	99.9938	8	100.018
8.5	100.44	8.5	99.8929	8.5	99.9722
9	101.028	9	100.262	9	100.12
9.5	103.312	9.5	102.209	9.5	102.448
10	102.814	10	101.216	10	101.341
10.5	102.791	10.5	101.056	10.5	101.135
11	102.855	11	100.893	11	100.969
11.5	102.828	11.5	100.71	11.5	100.841
12	102.808	12	100.571	12	100.648
12.5	102.774	12.5	100.471	12.5	100.58
13	102.667	13	100.401	13	100.488
13.5	102.638	13.5	100.349	13.5	100.388
14	102.683	14	100.29	14	100.322
14.5	102.673	14.5	100.167	14.5	100.337
15	102.66	15	100.075	15	100.214
15.5	102.698	15.5	100.021	15.5	100.096
16	102.706	16	100.031	16	99.9603
16.5	102.687	16.5	100.032	16.5	99.8637
17	102.679	17	99.9321	17	99.8318
17.5	102.739	17.5	99.8189	17.5	99.765
17.9524	102.725	17.9524	99.7105	17.9524	99.676
