# Supplementary material for: Magnetically induced convection enhances water electrolysis in microgravity
Source: Nat Chem. 2025 Aug 18;17(11):1673–9. doi: 10.1038/s41557-025-01890-0 (PMC12580345; doi:10.1038/s41557-025-01890-0)
Supplement: Supplementary file 13 — Angular and radial velocity measurements under varying current densities in g0 (1g) and μg (10−6g) environments. Includes angular velocity versus current density (a), radial gas bubble velocity at different current density values (b) and constant potential measurements at 105 mA cm−2 in 0g versus 1g (c). Data correspond to MHD drive performance under terrestrial (g0) and microgravity (μg) conditions. Presented as mean ± 2 s.d. from three independent measurements. Used to generate all panels a–c in Fig. 2. [file 41557_2025_1890_MOESM13_ESM.xlsx]

## Sheet: Fig_5a_0g
current density (mA/cm2)	omega (rad/s)	omega 2*STD (rad/s)
20.95	1.357	0.0636
41.91	2.089	0.0636
62.86	3.142	0.0636
104.77	4.76	0.0636

## Sheet: Fig_5a_1g
current density (mA/cm2)	omega (rad/s)	omega 2*STD (rad/s)
19.91	1.162	0.12
34.57	1.766	0.12
51.34	2.51	0.12
73.34	3.569	0.12

## Sheet: Fig_5b_21mAcm-2
radius (cm)	radial bubble velocity (cm/s)	radial bubble velocity 2*STD (cm/s)
0.922389	0.142158	-0.0088
0.916142	0.141902	-0.00918611
0.909627	0.14139	-0.00956941
0.902872	0.140881	-0.00994993
0.89597	0.140373	-0.0103277
0.889003	0.139867	-0.0107027
0.88211	0.13885	-0.0110749
0.875514	0.13835	-0.0121911
0.869427	0.137343	-0.0125524
0.86399	0.136848	-0.012911
0.8594	0.136354	-0.013267
0.85575	0.135863	-0.0136203
0.85299	0.135373	-0.0139711
0.850981	0.134885	-0.0143191
0.849592	0.134399	-0.0146646
0.848509	0.133914	-0.0150075
0.847438	0.133421	-0.0153479
0.84613	0.13294	-0.0157003
0.844438	0.132451	-0.0160354
0.842226	0.131973	-0.016368
0.839525	0.131498	-0.0166981
0.836394	0.131024	-0.0170256
0.832986	0.130551	-0.0173507
0.829366	0.130081	-0.0176734
0.825666	0.129612	-0.0179935
0.821989	0.129145	-0.0183112
0.81848	0.128679	-0.0186264
0.815189	0.128205	-0.0189393
0.812299	0.127743	-0.0192631
0.809895	0.127273	-0.0195711
0.808109	0.126814	-0.0198766
0.806886	0.126357	-0.0201798
0.806437	0.125902	-0.0204806
0.806192	0.125448	-0.0207791
0.807	0.125221	-0.0210752

## Sheet: Fig_5b_42mAcm-2
radius (cm)	radial bubble velocity (cm/s)	radial bubble velocity 2*STD (cm/s)
0.795	0.319486	-0.0166214
0.785599	0.317677	-0.0164914
0.77692	0.31406	-0.0163758
0.768383	0.310443	-0.0162737
0.760354	0.306826	-0.0161844
0.752719	0.303209	-0.016107
0.745438	0.299592	-0.0160406
0.738372	0.295974	-0.0159843
0.731412	0.292357	-0.0159372
0.72444	0.28874	-0.0158985
0.717362	0.285123	-0.0158673
0.710246	0.281506	-0.0158429
0.703169	0.277889	-0.0158245
0.696278	0.274272	-0.0158113
0.689717	0.270655	-0.0158027
0.683609	0.267037	-0.0157979
0.677902	0.26342	-0.0157963
0.672583	0.259803	-0.0157972
0.667534	0.256186	-0.0158003
0.662645	0.252569	-0.0158049
0.657838	0.248952	-0.0158106
0.653208	0.245335	-0.0158169
0.648768	0.241717	-0.0158235
0.644609	0.2381	-0.01583
0.640795	0.234483	-0.0158361
0.637351	0.230866	-0.0158416
0.634092	0.227249	-0.0158462
0.630874	0.223632	-0.0158498
0.627547	0.220015	-0.0158523
0.624014	0.216397	-0.0158536
0.620196	0.21278	-0.0158536
0.616255	0.209163	-0.0158523
0.612398	0.205546	-0.0158498
0.608772	0.201929	-0.0158462
0.605458	0.198312	-0.0158416
0.60259	0.194695	-0.0158361
0.600094	0.191078	-0.01583
0.597794	0.18746	-0.0158235
0.595601	0.183843	-0.0158169
0.593458	0.180226	-0.0158106
0.591197	0.176609	-0.0158049
0.588742	0.172992	-0.0158003
0.586097	0.169375	-0.0157972
0.583183	0.165758	-0.0157963
0.579914	0.16214	-0.0157979
0.576286	0.158523	-0.0158027
0.572328	0.154906	-0.0158113
0.568039	0.151289	-0.0158245
0.563474	0.147672	-0.0158429
0.558713	0.144055	-0.0158673
0.553841	0.140438	-0.0158985
0.54888	0.136821	-0.0159372
0.543899	0.133204	-0.0159843
0.53897	0.129586	-0.0160406
0.534143	0.125969	-0.016107
0.529413	0.122352	-0.0161844
0.524826	0.118735	-0.0162737
0.520334	0.115118	-0.0163758
0.515896	0.111501	-0.0164914
0.5115	0.109692	-0.0166214

## Sheet: Fig_5b_63mAcm-2
radius (cm)	radial bubble velocity (cm/s)	radial bubble velocity 2*STD (cm/s)
0.907	0.652565	-0.0265833
0.893786	0.64931	-0.0263756
0.881771	0.6428	-0.0261909
0.869867	0.636289	-0.0260279
0.858594	0.629779	-0.0258852
0.847573	0.623269	-0.0257615
0.83672	0.616759	-0.0256554
0.825746	0.610249	-0.0255653
0.814518	0.603738	-0.0254901
0.802952	0.597228	-0.0254282
0.790994	0.590718	-0.0253784
0.778709	0.584208	-0.0253394
0.766235	0.577698	-0.02531
0.753728	0.571187	-0.0252889
0.741344	0.564677	-0.0252751
0.729219	0.558167	-0.0252674
0.71747	0.551657	-0.0252648
0.706128	0.545147	-0.0252664
0.695163	0.538636	-0.0252712
0.684493	0.532126	-0.0252786
0.674107	0.525616	-0.0252877
0.66392	0.519106	-0.0252978
0.653938	0.512596	-0.0253084
0.644219	0.506085	-0.0253188
0.634917	0.499575	-0.0253286
0.626056	0.493065	-0.0253374
0.617688	0.486555	-0.0253449
0.60979	0.480045	-0.0253508
0.602274	0.473354	-0.0253548
0.594995	0.466843	-0.0253569
0.587958	0.460152	-0.0253569
0.581245	0.453642	-0.0253548
0.574965	0.447132	-0.0253507
0.569272	0.440622	-0.0253449
0.564253	0.434111	-0.0253374
0.559848	0.427601	-0.0253286
0.555867	0.421091	-0.0253188
0.552083	0.414581	-0.0253083
0.548229	0.408071	-0.0252978
0.544096	0.40156	-0.0252876
0.53951	0.39505	-0.0252786
0.534339	0.38854	-0.0252712
0.528438	0.38203	-0.0252663
0.521768	0.37552	-0.0252647
0.514286	0.369009	-0.0252673
0.506085	0.362499	-0.025275
0.497331	0.355989	-0.0252889
0.488336	0.349479	-0.02531
0.479282	0.342969	-0.0253394
0.470376	0.336458	-0.0253784
0.461626	0.329948	-0.0254282
0.45295	0.323438	-0.02549
0.444075	0.316928	-0.0255653
0.434914	0.310418	-0.0256554
0.425322	0.303907	-0.0257615
0.415656	0.297397	-0.0258853
0.405934	0.290887	-0.0260279
0.39719	0.284377	-0.0261909
0.388389	0.277867	-0.0263756
0.382	0.274612	-0.0265834

## Sheet: Fig_5b_105mAcm-2
radius (cm)	radial bubble velocity (cm/s)	radial bubble velocity 2*STD (cm/s)
1.315	1.217.277	-0.036
1.309.701	1.211.429	-0.0362726
1.303.478	119.979	-0.0365364
1.297.048	1.188.263	-0.0367917
1.289.818	1.176.847	-0.0370385
1.281.831	116.554	-0.037277
1.272.752	1.154.342	-0.0375074
1.262.529	1.143.252	-0.0377298
1.251.118	1.132.268	-0.0379444
1.238.611	112.139	-0.0381511
1.225.253	1.110.616	-0.0383503
1.211.434	1.099.946	-0.0385419
1.197.413	1.089.378	-0.0387262
1.183.294	1.078.912	-0.0389033
1.169.187	1.068.546	-0.0390732
1.154.878	105.828	-0.0392362
1.139.822	1.048.112	-0.0393923
1.123.469	1.038.042	-0.0395416
1.105.378	1.028.069	-0.0396843
1.085.011	1.018.192	-0.0398205
1.062.326	100.841	-0.0399502
1.037.925	0.998722	-0.0400737
1.012.774	0.989126	-0.040191
0.98808	0.979623	-0.0403022
0.965315	0.970211	-0.0404074
0.945627	0.96089	-0.0405068
0.929562	0.951658	-0.0406004
0.917038	0.942515	-0.0406884
0.907267	0.93346	-0.0407708
0.898965	0.924492	-0.0408477
0.890792	0.915609	-0.0409193
0.881683	0.906813	-0.0409856
0.871114	0.8981	-0.0410468
0.859384	0.889472	-0.0411029
0.847296	0.880926	-0.041154
0.835814	0.872463	-0.0412002
0.825784	0.864081	-0.0412416
0.817677	0.855779	-0.0412784
0.811331	0.847557	-0.0413105
0.80617	0.839414	-0.0413381
0.80145	0.831349	-0.0413612
0.796466	0.823362	-0.0413799
0.790706	0.815451	-0.0413944
0.784006	0.807617	-0.0414047
0.776486	0.799858	-0.0414108
0.768374	0.792173	-0.0414129
0.759898	0.784562	-0.0414111
0.751248	0.777025	-0.0414054
0.742506	0.769559	-0.0413958
0.733693	0.762166	-0.0413825
0.724917	0.754843	-0.0413656
0.716408	0.747591	-0.0413451
0.708387	0.740408	-0.041321
0.70113	0.733295	-0.0412936
0.694848	0.72625	-0.0412627
0.689594	0.719272	-0.0412285
0.685171	0.712362	-0.0411911
0.681341	0.705518	-0.0411505
0.677731	0.698739	-0.0411068
0.673946	0.692026	-0.0410601
0.669576	0.685378	-0.0410103
0.664414	0.678793	-0.0409577
0.658386	0.672271	-0.0409022
0.651594	0.665812	-0.0408439
0.644333	0.659416	-0.0407828
0.637101	0.65308	-0.0407191
0.63036	0.646806	-0.0406528
0.624424	0.640591	-0.0405838
0.619467	0.634437	-0.0405124
0.615413	0.628342	-0.0404385
0.612006	0.622305	-0.0403623
0.608987	0.616326	-0.0402837
0.606171	0.610405	-0.0402028
0.603445	0.60454	-0.0401196
0.600854	0.598732	-0.0400343
0.598445	0.59298	-0.0399468
0.596114	0.587283	-0.0398573
0.593712	0.58164	-0.0397657
0.591056	0.576052	-0.0396721
0.58788	0.570518	-0.0395766
0.584018	0.565036	-0.0394791
0.579568	0.559608	-0.0393798
0.57472	0.554231	-0.0392788
0.569635	0.548906	-0.0391759
0.564571	0.543633	-0.0390713
0.559744	0.53841	-0.0389651
0.555157	0.533237	-0.0388572
0.550739	0.528114	-0.0387478
0.546584	0.52304	-0.0386368
0.542715	0.518015	-0.0385243
0.539043	0.513038	-0.0384103
0.535538	0.508109	-0.0382948
0.532134	0.503227	-0.038178
0.528522	0.498393	-0.0380599
0.524357	0.493604	-0.0379404
0.519509	0.488862	-0.0378197
0.513909	0.484165	-0.0376977
0.507573	0.479513	-0.0375745
0.500742	0.474907	-0.0374501
0.493781	0.470344	-0.0373246
0.486974	0.465825	-0.037198
0.480614	0.46135	-0.0370703
0.475029	0.456917	-0.0369416
0.470427	0.452527	-0.0368119
0.466894	0.44818	-0.0366812
0.464469	0.443874	-0.0365495
0.463058	0.439609	-0.036417
0.462363	0.435385	-0.0362835
0.462093	0.431203	-0.0361493
0.462026	0.42706	-0.0360142
0.461843	0.422957	-0.0358783
0.461302	0.418893	-0.0357416
0.460384	0.414869	-0.0356042
0.459062	0.410883	-0.0354661
0.457254	0.406935	-0.0353273
0.455099	0.403025	-0.0351878
0.452771	0.399153	-0.0350478
0.450325	0.395319	-0.0349071
0.44784	0.39152	-0.0347658
0.445382	0.387759	-0.034624
0.44288	0.384034	-0.0344816
0.440214	0.380344	-0.0343388
0.437285	0.37669	-0.0341954
0.434014	0.373071	-0.0340516
0.430456	0.369486	-0.0339074
0.426677	0.365937	-0.0337627
0.422778	0.362421	-0.0336177
0.418856	0.358939	-0.0334722
0.41492	0.35549	-0.0333265
0.410859	0.352075	-0.0331803
0.406602	0.348692	-0.0330339
0.402045	0.345342	-0.0328872
0.397138	0.342024	-0.0327402
0.392014	0.338738	-0.032593
0.386842	0.335484	-0.0324455
0.381779	0.332261	-0.0322978
0.376955	0.329068	-0.0321499
0.372442	0.325907	-0.0320018
0.368051	0.322776	-0.0318536
0.363608	0.319675	-0.0317052
0.358854	0.316603	-0.0315567
0.353696	0.313562	-0.0314081
0.348082	0.310549	-0.0312594
0.342198	0.307565	-0.0311106
0.336219	0.304611	-0.0309617
0.33047	0.301684	-0.0308128
0.32505	0.298785	-0.0306639
0.320075	0.295915	-0.0305149
0.31555	0.293072	-0.030366
0.311514	0.290256	-0.030217
0.307986	0.287467	-0.0300681
0.304969	0.284706	-0.0299192
0.302755	0.28197	-0.0297704
0.3007	0.279261	-0.0296216
0.3	0.277913	-0.0294729

## Sheet: Fig_5c_0g
time (s)	cell voltage (V)	cell voltage 2*STD (V)
0	2.07737	0.246376
0.001	1.88593	0.0793931
0.002	2.10903	0.059908
0.003	2.23083	0.0496344
0.004	2.3052	0.0443775
0.005	2.35564	0.0402734
0.006	2.38998	0.0391359
0.007	2.41681	0.0376104
0.008	2.43676	0.0315943
0.009	2.45844	0.0311703
0.01	2.46928	0.0328805
0.011	2.47894	0.031791
0.012	2.48946	0.0334835
0.013	2.49729	0.0326242
0.014	2.51296	0.0428223
0.015	2.51285	0.0320071
0.016	2.51907	0.0328163
0.017	2.52272	0.0317219
0.018	2.52852	0.0325828
0.019	2.53614	0.0291266
0.02	2.53742	0.0316488
0.021	2.54118	0.0322142
0.022	2.5458	0.0315472
0.023	2.54848	0.0322647
0.024	2.54451	0.0404036
0.025	2.55459	0.0323561
0.026	2.55717	0.0318251
0.027	2.56447	0.0398237
0.028	2.56189	0.0320913
0.029	2.56404	0.0327953
0.03	2.56533	0.0315192
0.031	2.56876	0.031427
0.032	2.57091	0.0320751
0.033	2.57252	0.0310236
0.034	2.57627	0.032355
0.035	2.57659	0.0324079
0.036	2.58185	0.0285098
0.037	2.57928	0.0301841
0.038	2.58175	0.0315997
0.039	2.58346	0.030935
0.04	2.58121	0.0251225
0.041	2.58453	0.0326877
0.042	2.58754	0.0309634
0.043	2.58872	0.0296796
0.044	2.59108	0.0310041
0.045	2.59205	0.0308096
0.046	2.59087	0.0315455
0.047	2.59398	0.0314731
0.048	2.59516	0.0301939
0.049	2.59645	0.0307096
0.05	2.59795	0.0310236
0.051	2.59677	0.0311182
0.052	2.59935	0.027771
0.053	2.59752	0.0226281
0.054	2.6017	0.0305324
0.055	2.60299	0.0296924
0.056	2.60353	0.0285274
0.057	2.60278	0.0305018
0.058	2.60471	0.03028
0.059	2.60514	0.0298746
0.06	2.60621	0.0296924
0.061	2.60943	0.029804
0.062	2.60739	0.030247
0.063	2.60814	0.0299254
0.064	2.61093	0.0285762
0.065	2.60965	0.0301543
0.066	2.61684	0.0368484
0.067	2.61169	0.0305324
0.068	2.61458	0.0304236
0.069	2.61576	0.0253762
0.07	2.61373	0.0286241
0.071	2.61383	0.0306651
0.072	2.6149	0.029998
0.073	2.61448	0.0275688
0.074	2.6163	0.0303895
0.075	2.61587	0.0302968
0.076	2.61533	0.0290142
0.077	2.6178	0.0294716
0.078	2.61877	0.0300102
0.079	2.61812	0.026527
0.08	2.61963	0.0301538
0.081	2.61973	0.0298972
0.082	2.6207	0.0284521
0.083	2.62188	0.0294059
0.084	2.62263	0.0289697
0.085	2.62209	0.0290269
0.086	2.62939	0.0239502
0.087	2.62338	0.0298665
0.088	2.62306	0.0287091
0.089	2.62413	0.0271253
0.09	2.62553	0.029155
0.091	2.62435	0.0292266
0.092	2.61759	0.0179551
0.093	2.62617	0.0279002
0.094	2.62746	0.027788
0.095	2.62531	0.0301773
0.096	2.628	0.0283469
0.097	2.62725	0.030299
0.098	2.62596	0.0316047
0.099	2.62639	0.0242483
0.1	2.62961	0.0281381
0.101	2.62993	0.0280311
0.102	2.62886	0.0276463
0.103	2.6309	0.0283473
0.104	2.63143	0.0287096
0.105	2.63379	0.0321536
0.106	2.63122	0.0285762
0.107	2.63218	0.0288741
0.108	2.63122	0.0280441
0.109	2.6325	0.0285273
0.11	2.63368	0.0290144
0.111	2.63454	0.0284228
0.112	2.63712	0.0325927
0.113	2.63411	0.0281381
0.114	2.63336	0.0294611
0.115	2.63487	0.0298509
0.116	2.63444	0.0283948
0.117	2.6354	0.0280311
0.118	2.63572	0.0264872
0.119	2.63626	0.0281885
0.12	2.63647	0.0266303
0.121	2.63701	0.0265692
0.122	2.6369	0.0278666
0.123	2.63873	0.0295805
0.124	2.63755	0.0278705
0.125	2.63884	0.0285969
0.126	2.63487	0.0333097
0.127	2.63883	0.0273352
0.128	2.64087	0.0296166
0.129	2.64045	0.0281075
0.13	2.64012	0.0279873
0.131	2.63937	0.0244472
0.132	2.64034	0.0272649
0.133	2.6413	0.0278146
0.134	2.6413	0.0261074
0.135	2.64077	0.0274393
0.136	2.64699	0.028455
0.137	2.63948	0.0308634
0.138	2.64291	0.0252562
0.139	2.64388	0.0273636
0.14	2.6427	0.0278556
0.141	2.63594	0.0198462
0.142	2.64334	0.0293306
0.143	2.64206	0.0295805
0.144	2.64388	0.0262228
0.145	2.64388	0.0274128
0.146	2.64431	0.02765
0.147	2.64442	0.0270908
0.148	2.6456	0.023443
0.149	2.64581	0.0275749
0.15	2.64646	0.0267817
0.151	2.64452	0.0267467
0.152	2.64656	0.0271507
0.153	2.64635	0.0272054
0.154	2.64077	0.0194884
0.155	2.64688	0.0265991
0.156	2.64656	0.0274582
0.157	2.64699	0.0262394
0.158	2.64785	0.0277568
0.159	2.653	0.0213561
0.16	2.64248	0.0270427
0.161	2.64764	0.0239866
0.162	2.65	0.0267159
0.163	2.64914	0.0271221
0.164	2.64806	0.0263131
0.165	2.65042	0.0280184
0.166	2.64925	0.0275122
0.167	2.64688	0.0211363
0.168	2.65	0.0272649
0.169	2.64989	0.0285655
0.17	2.64935	0.0273783
0.171	2.6501	0.0257641
0.172	2.65085	0.0271882
0.173	2.65085	0.0264518
0.174	2.64774	0.0209787
0.175	2.65021	0.0281418
0.176	2.65204	0.0251944
0.177	2.64978	0.0245865
0.178	2.65257	0.0266303
0.179	2.65225	0.0274715
0.18	2.64903	0.0286982
0.181	2.65268	0.0260775
0.182	2.65193	0.0288537
0.183	2.65225	0.026743
0.184	2.65236	0.0257597
0.185	2.65322	0.0276801
0.186	2.65236	0.0275392
0.187	2.653	0.0270321
0.188	2.65504	0.0271882
0.189	2.65343	0.0277151
0.19	2.64882	0.0186734
0.191	2.65483	0.0270473
0.192	2.65461	0.0276458
0.193	2.6544	0.0267733
0.194	2.6544	0.0270831
0.195	2.65171	0.0303007
0.196	2.65515	0.026521
0.197	2.65397	0.0246033
0.198	2.65622	0.028426
0.199	2.65644	0.0270608
0.2	2.65579	0.0275749
0.201	2.65665	0.0270831
0.202	2.65708	0.0267312
0.203	2.65386	0.023911
0.204	2.65933	0.0250065
0.205	2.66363	0.02768
0.206	2.65676	0.0271545
0.207	2.65751	0.0273295
0.208	2.66051	0.0275274
0.209	2.65665	0.0273233
0.21	2.65386	0.026955
0.211	2.65772	0.0275749
0.212	2.65858	0.0277636
0.213	2.65847	0.0268049
0.214	2.65772	0.0278666
0.215	2.65697	0.0282429
0.216	2.66094	0.024616
0.217	2.65933	0.0275826
0.218	2.65901	0.0284224
0.219	2.65686	0.0270397
0.22	2.65847	0.0275525
0.221	2.65912	0.0289141
0.222	2.65998	0.0272973
0.223	2.65901	0.0240967
0.224	2.65976	0.0310705
0.225	2.65976	0.0268319
0.226	2.65772	0.0258861
0.227	2.65976	0.028488
0.228	2.66051	0.028248
0.229	2.66084	0.0264172
0.23	2.65998	0.0272801
0.231	2.66094	0.0284224
0.232	2.66019	0.0275231
0.233	2.66234	0.0254315
0.234	2.66084	0.027771
0.235	2.66159	0.0272592
0.236	2.66116	0.0261384
0.237	2.66191	0.0283132
0.238	2.66137	0.0276463
0.239	2.65633	0.0198955
0.24	2.66255	0.027375
0.241	2.66223	0.0269437
0.242	2.66244	0.0270908
0.243	2.66234	0.0279632
0.244	2.66352	0.0272801
0.245	2.66201	0.026706
0.246	2.6632	0.0274733
0.247	2.66309	0.0275122
0.248	2.66277	0.0273989
0.249	2.66749	0.0201726
0.25	2.6633	0.0283985
0.251	2.66395	0.0270206
0.252	2.66395	0.0273353
0.253	2.66405	0.0277263
0.254	2.66373	0.0276401
0.255	2.66277	0.0275047
0.256	2.6632	0.0275749
0.257	2.66513	0.0276796
0.258	2.6647	0.0266671
0.259	2.66545	0.033769
0.26	2.66405	0.0287716
0.261	2.66105	0.0323306
0.262	2.66523	0.0274582
0.263	2.66502	0.0272966
0.264	2.67071	0.0265269
0.265	2.66438	0.0268719
0.266	2.6706	0.0205701
0.267	2.66878	0.0242766
0.268	2.66556	0.0268066
0.269	2.66298	0.0281699
0.27	2.66566	0.0264518
0.271	2.66523	0.0278666
0.272	2.66502	0.027408
0.273	2.66577	0.0270608
0.274	2.66201	0.0296573
0.275	2.66126	0.0195149
0.276	2.66706	0.0277884
0.277	2.66631	0.0278414
0.278	2.6633	0.0293305
0.279	2.66588	0.0269687
0.28	2.6676	0.0271022
0.281	2.66695	0.0260371
0.282	2.66727	0.0284568
0.283	2.66556	0.0298283
0.284	2.66674	0.0279502
0.285	2.66727	0.0260371
0.286	2.66813	0.0273352
0.287	2.66781	0.0278182
0.288	2.67489	0.0350402
0.289	2.66706	0.0273276
0.29	2.66867	0.0273637
0.291	2.66803	0.0264152
0.292	2.6692	0.0269816
0.293	2.66524	0.0284354
0.294	2.66684	0.0273352
0.295	2.67199	0.0299978
0.296	2.66899	0.0268767
0.297	2.66942	0.0269248
0.298	2.66835	0.024413
0.299	2.66888	0.0271022
0.3	2.67006	0.026466
0.301	2.66749	0.0265272
0.302	2.66899	0.0265644
0.303	2.67049	0.0266976
0.304	2.6692	0.0264757
0.305	2.6691	0.0272232
0.306	2.67006	0.0280664
0.307	2.66996	0.0266541
0.308	2.66974	0.0256714
0.309	2.66996	0.0267064
0.31	2.66878	0.0298994
0.311	2.66556	0.0186345
0.312	2.66953	0.0281377
0.313	2.67039	0.0274582
0.314	2.67006	0.0257641
0.315	2.67082	0.026137
0.316	2.67146	0.0272053
0.317	2.67017	0.0271022
0.318	2.66985	0.0286563
0.319	2.67135	0.0271449
0.32	2.67157	0.0261192
0.321	2.67157	0.0264329
0.322	2.67049	0.0273989
0.323	2.67124	0.0263443
0.324	2.67403	0.0312532
0.325	2.67318	0.0271888
0.326	2.67243	0.0264753
0.327	2.67103	0.0264897
0.328	2.66599	0.0379303
0.329	2.67243	0.0271977
0.33	2.67232	0.02586
0.331	2.67575	0.0315766
0.332	2.67307	0.0265691
0.333	2.67822	0.0262908
0.334	2.67157	0.0272592
0.335	2.67275	0.0268717
0.336	2.6736	0.0264878
0.337	2.67264	0.0256446
0.338	2.6721	0.0269219
0.339	2.67232	0.0275392
0.34	2.67457	0.0232604
0.341	2.67393	0.025764
0.342	2.67403	0.0271022
0.343	2.6735	0.0260278
0.344	2.67543	0.0296486
0.345	2.67736	0.0231224
0.346	2.67446	0.0261074
0.347	2.67243	0.0235283
0.348	2.67425	0.0261197
0.349	2.67479	0.0275937
0.35	2.67328	0.0257597
0.351	2.67393	0.0271221
0.352	2.67039	0.0289554
0.353	2.67436	0.0258497
0.354	2.67189	0.0259487
0.355	2.67328	0.0277885
0.356	2.67543	0.026205
0.357	2.67296	0.0262064
0.358	2.67468	0.0257613
0.359	2.67586	0.025748
0.36	2.66942	0.0169145
0.361	2.67532	0.0260297
0.362	2.67049	0.0334613
0.363	2.67414	0.0272592
0.364	2.67554	0.0261753
0.365	2.67639	0.0265288
0.366	2.67564	0.0266671
0.367	2.67747	0.0329266
0.368	2.67522	0.0278662
0.369	2.67607	0.0260999
0.37	2.67586	0.025748
0.371	2.6765	0.0268319
0.372	2.67543	0.0273293
0.373	2.67457	0.0265913
0.374	2.67597	0.0280436
0.375	2.6765	0.026706
0.376	2.67607	0.0261198
0.377	2.67296	0.0278817
0.378	2.67661	0.0270831
0.379	2.67833	0.0247795
0.38	2.67597	0.0260297
0.381	2.67693	0.0267887
0.382	2.67028	0.0318383
0.383	2.67264	0.0190254
0.384	2.67661	0.0280436
0.385	2.67747	0.0269071
0.386	2.67672	0.0255865
0.387	2.67285	0.029755
0.388	2.67801	0.026936
0.389	2.67768	0.0261073
0.39	2.67586	0.0309355
0.391	2.67779	0.0261075
0.392	2.68112	0.0259535
0.393	2.67758	0.0258212
0.394	2.67801	0.0271583
0.395	2.67768	0.027375
0.396	2.67586	0.0293874
0.397	2.67597	0.029718
0.398	2.67983	0.0244355
0.399	2.67715	0.0239673
0.4	2.67962	0.0262523
0.401	2.67414	0.0290644
0.402	2.67747	0.0273352
0.403	2.68198	0.0323773
0.404	2.67865	0.0262143
0.405	2.67876	0.0261747
0.406	2.67747	0.0267312
0.407	2.68283	0.0219542
0.408	2.67854	0.0283473
0.409	2.6794	0.0251162
0.41	2.67962	0.026341
0.411	2.67929	0.0267161
0.412	2.67897	0.026313
0.413	2.67918	0.0257231
0.414	2.67994	0.0267471
0.415	2.67962	0.0260282
0.416	2.67876	0.0267316
0.417	2.67983	0.0277704
0.418	2.67897	0.027375
0.419	2.67715	0.0184444
0.42	2.67919	0.0273762
0.421	2.67897	0.0272615
0.422	2.67951	0.0259418
0.423	2.68004	0.0268049
0.424	2.67285	0.0381637
0.425	2.67983	0.0258497
0.426	2.67704	0.0282162
0.427	2.68015	0.0271026
0.428	2.6809	0.0259985
0.429	2.68004	0.0260642
0.43	2.67929	0.0284192
0.431	2.67468	0.0307113
0.432	2.68069	0.026925
0.433	2.6823	0.025894
0.434	2.68112	0.0267887
0.435	2.68015	0.0269816
0.436	2.67758	0.028689
0.437	2.68241	0.0258218
0.438	2.68101	0.026207
0.439	2.68455	0.0313696
0.44	2.68509	0.0237892
0.441	2.68573	0.0222118
0.442	2.6809	0.0276894
0.443	2.68144	0.0260735
0.444	2.68251	0.0267467
0.445	2.6809	0.0255865
0.446	2.6809	0.0275015
0.447	2.6823	0.0279928
0.448	2.68187	0.0249589
0.449	2.68187	0.0255865
0.45	2.67918	0.0285038
0.451	2.68165	0.0267428
0.452	2.68165	0.0273352
0.453	2.68165	0.0300723
0.454	2.68348	0.0283498
0.455	2.6779	0.0194955
0.456	2.68273	0.0264459
0.457	2.68251	0.0267467
0.458	2.67962	0.0297321
0.459	2.68241	0.0264518
0.46	2.68198	0.0265911
0.461	2.68219	0.0254931
0.462	2.68316	0.0265288
0.463	2.68348	0.0267312
0.464	2.68262	0.0268048
0.465	2.68144	0.0250949
0.466	2.68305	0.0264753
0.467	2.68358	0.0259839
0.468	2.68337	0.0259414
0.469	2.68337	0.0266665
0.47	2.68434	0.0251381
0.471	2.68326	0.025358
0.472	2.6838	0.025272
0.473	2.68434	0.0270831
0.474	2.68273	0.0256278
0.475	2.68723	0.0301541
0.476	2.6838	0.0265288
0.477	2.6838	0.0255859
0.478	2.68434	0.0265691
0.479	2.68337	0.0261364
0.48	2.68015	0.0290834
0.481	2.68326	0.0255373
0.482	2.6838	0.0265288
0.483	2.68477	0.0252355
0.484	2.6809	0.0290501
0.485	2.68219	0.0273276
0.486	2.68122	0.0329409
0.487	2.68444	0.025683
0.488	2.68369	0.0251912
0.489	2.68487	0.0271449
0.49	2.68412	0.0260859
0.491	2.68079	0.0198354
0.492	2.68294	0.0290269
0.493	2.6853	0.0262556
0.494	2.68391	0.025338
0.495	2.68477	0.0269364
0.496	2.68562	0.026698
0.497	2.68423	0.0263917
0.498	2.6882	0.0259895
0.499	2.68197	0.0281408
0.5	2.68552	0.0257257
0.501	2.68487	0.0256713
0.502	2.68562	0.0265697
0.503	2.69163	0.0201989
0.504	2.68992	0.0363241
0.505	2.6853	0.0259877
0.506	2.68584	0.0255823
0.507	2.68552	0.0254422
0.508	2.68466	0.0263855
0.509	2.68627	0.0272964
0.51	2.68595	0.0250018
0.511	2.68283	0.0199354
0.512	2.6868	0.0268319
0.513	2.68605	0.0259006
0.514	2.68273	0.0245752
0.515	2.68498	0.0290887
0.516	2.68627	0.0260376
0.517	2.68637	0.0250543
0.518	2.68605	0.0267473
0.519	2.68777	0.0263155
0.52	2.67886	0.0362196
0.521	2.68702	0.0269437
0.522	2.68766	0.0266535
0.523	2.68713	0.0261192
0.524	2.69142	0.0252104
0.525	2.68659	0.0268833
0.526	2.68648	0.0272231
0.527	2.69024	0.036441
0.528	2.68681	0.0264974
0.529	2.69281	0.0257355
0.53	2.68573	0.0264784
0.531	2.6882	0.0267365
0.532	2.68487	0.0298283
0.533	2.68713	0.0257641
0.534	2.68713	0.0274259
0.535	2.68766	0.0268762
0.536	2.68777	0.0265912
0.537	2.69185	0.0211703
0.538	2.68745	0.0271449
0.539	2.68756	0.0270659
0.54	2.68552	0.0221657
0.541	2.68766	0.0261192
0.542	2.68831	0.0276894
0.543	2.68616	0.0268066
0.544	2.68756	0.0261622
0.545	2.68777	0.026519
0.546	2.68723	0.0235014
0.547	2.68691	0.0248771
0.548	2.68702	0.027375
0.549	2.69002	0.0243065
0.55	2.68981	0.0292432
0.551	2.68927	0.025683
0.552	2.68884	0.0262552
0.553	2.68702	0.0262519
0.554	2.68691	0.0276119
0.555	2.68841	0.0266107
0.556	2.68831	0.0254682
0.557	2.68863	0.0256284
0.558	2.68863	0.0272459
0.559	2.68841	0.0262972
0.56	2.6882	0.0278213
0.561	2.68863	0.0267467
0.562	2.68938	0.0264309
0.563	2.68498	0.0191575
0.564	2.68766	0.0259
0.565	2.68863	0.0275749
0.566	2.68562	0.0292964
0.567	2.6882	0.0271977
0.568	2.69249	0.0261194
0.569	2.68895	0.0256284
0.57	2.6852	0.024204
0.571	2.68788	0.0284782
0.572	2.68884	0.0266976
0.573	2.69475	0.025124
0.574	2.6897	0.0271964
0.575	2.68841	0.0268319
0.576	2.68627	0.0270791
0.577	2.68917	0.0266101
0.578	2.68863	0.0272459
0.579	2.68949	0.0261622
0.58	2.6897	0.0262064
0.581	2.68981	0.0276363
0.582	2.68616	0.0271371
0.583	2.69174	0.0301168
0.584	2.69013	0.0263855
0.585	2.68938	0.0269071
0.586	2.69206	0.0307162
0.587	2.68681	0.0284737
0.588	2.69099	0.0243068
0.589	2.6897	0.0253585
0.59	2.68981	0.0256767
0.591	2.69045	0.0263855
0.592	2.68938	0.0263465
0.593	2.68831	0.0248382
0.594	2.69056	0.027375
0.595	2.6897	0.0269244
0.596	2.68992	0.0249588
0.597	2.69024	0.0265644
0.598	2.68992	0.0265639
0.599	2.68165	0.0164862
0.6	2.69174	0.0257615
0.601	2.69024	0.0260995
0.602	2.68981	0.0258497
0.603	2.69024	0.0259404
0.604	2.69045	0.0272967
0.605	2.68992	0.0267467
0.606	2.69153	0.0276386
0.607	2.68981	0.0278044
0.608	2.69088	0.0256289
0.609	2.69142	0.0267892
0.61	2.69088	0.0276889
0.611	2.69024	0.0266535
0.612	2.68316	0.0307992
0.613	2.69056	0.0274734
0.614	2.69335	0.0249767
0.615	2.69077	0.0259419
0.616	2.68906	0.0285067
0.617	2.68809	0.0298158
0.618	2.69131	0.0261197
0.619	2.68981	0.0232893
0.62	2.69238	0.0266665
0.621	2.69281	0.026527
0.622	2.68541	0.0202961
0.623	2.69174	0.0263857
0.624	2.69228	0.0266107
0.625	2.69142	0.0250949
0.626	2.69464	0.0253477
0.627	2.69088	0.0271892
0.628	2.69238	0.0242888
0.629	2.69335	0.0281712
0.63	2.6926	0.0266107
0.631	2.69281	0.0252685
0.632	2.6911	0.0257232
0.633	2.69571	0.0220487
0.634	2.69131	0.0277562
0.635	2.69775	0.0354809
0.636	2.69142	0.0261011
0.637	2.69271	0.0272966
0.638	2.69185	0.0258886
0.639	2.69067	0.0271221
0.64	2.69206	0.0260376
0.641	2.69196	0.026519
0.642	2.69324	0.0267428
0.643	2.69271	0.0271977
0.644	2.69206	0.0268717
0.645	2.69281	0.0216067
0.646	2.69292	0.0264309
0.647	2.69292	0.0256466
0.648	2.69185	0.0249589
0.649	2.69271	0.0248771
0.65	2.69882	0.0193516
0.651	2.68659	0.0292756
0.652	2.69281	0.0254931
0.653	2.69346	0.0257153
0.654	2.69324	0.0252315
0.655	2.69249	0.0261192
0.656	2.68831	0.0292457
0.657	2.69346	0.025403
0.658	2.69775	0.0325529
0.659	2.6941	0.025888
0.66	2.69389	0.0254315
0.661	2.69238	0.0266101
0.662	2.69517	0.023491
0.663	2.69367	0.0254084
0.664	2.69367	0.0253144
0.665	2.69378	0.0215708
0.666	2.69346	0.0257153
0.667	2.69077	0.0283529
0.668	2.69185	0.0251285
0.669	2.69378	0.0262143
0.67	2.6941	0.0247393
0.671	2.68809	0.0180697
0.672	2.69314	0.025683
0.673	2.69378	0.025683
0.674	2.69346	0.02594
0.675	2.69281	0.0252357
0.676	2.6941	0.025403
0.677	2.694	0.0245626
0.678	2.6926	0.0242853
0.679	2.69453	0.0255823
0.68	2.69464	0.0250555
0.681	2.69507	0.0268593
0.682	2.69464	0.0256075
0.683	2.6941	0.0249584
0.684	2.69689	0.0201669
0.685	2.69464	0.0259335
0.686	2.69453	0.0260775
0.687	2.69442	0.0237068
0.688	2.69464	0.0237519
0.689	2.69453	0.0262972
0.69	2.69013	0.0281709
0.691	2.69496	0.0254496
0.692	2.69593	0.026698
0.693	2.69517	0.0251367
0.694	2.694	0.0247805
0.695	2.69163	0.027261
0.696	2.6955	0.023491
0.697	2.69421	0.0245103
0.698	2.69528	0.0251917
0.699	2.69464	0.0275067
0.7	2.69453	0.0250293
0.701	2.69796	0.0138487
0.702	2.69442	0.0277884
0.703	2.69507	0.0250913
0.704	2.69142	0.0247896
0.705	2.69453	0.0259564
0.706	2.69453	0.0253294
0.707	2.68927	0.0189981
0.708	2.69517	0.025764
0.709	2.69442	0.0253911
0.71	2.69421	0.024026
0.711	2.6956	0.0253148
0.712	2.69507	0.0262045
0.713	2.69582	0.0251245
0.714	2.69475	0.0295876
0.715	2.69539	0.0251573
0.716	2.69539	0.0250913
0.717	2.69775	0.0297468
0.718	2.69829	0.0221232
0.719	2.69432	0.0272966
0.72	2.69475	0.0242317
0.721	2.69679	0.0255459
0.722	2.69625	0.0253149
0.723	2.69528	0.025537
0.724	2.68863	0.0284263
0.725	2.69539	0.0261197
0.726	2.69657	0.0254089
0.727	2.69582	0.0240709
0.728	2.69614	0.0262976
0.729	2.68863	0.0312039
0.73	2.68777	0.0127332
0.731	2.69614	0.0251862
0.732	2.69657	0.0253149
0.733	2.69603	0.0248672
0.734	2.6956	0.0255187
0.735	2.69217	0.032483
0.736	2.69636	0.0239305
0.737	2.69807	0.0281993
0.738	2.69807	0.0254422
0.739	2.6956	0.02507
0.74	2.69636	0.0261198
0.741	2.69517	0.0258541
0.742	2.69668	0.0250065
0.743	2.69367	0.0249308
0.744	2.6955	0.0262068
0.745	2.69689	0.0253659
0.746	2.69625	0.0255067
0.747	2.69754	0.0280828
0.748	2.69657	0.0260614
0.749	2.69646	0.0245652
0.75	2.69829	0.0270167
0.751	2.69679	0.0256714
0.752	2.69496	0.0269797
0.753	2.69432	0.0194208
0.754	2.69711	0.025338
0.755	2.69614	0.0252315
0.756	2.69668	0.023798
0.757	2.69625	0.0262399
0.758	2.69764	0.0233719
0.759	2.69582	0.0256147
0.76	2.69528	0.0252984
0.761	2.69807	0.0255459
0.762	2.69657	0.0256767
0.763	2.69153	0.0278256
0.764	2.69764	0.0254667
0.765	2.69689	0.0250018
0.766	2.70312	0.0334637
0.767	2.69711	0.0254972
0.768	2.69314	0.0286263
0.769	2.69636	0.0254034
0.77	2.69796	0.0246454
0.771	2.69732	0.0254931
0.772	2.69743	0.0249589
0.773	2.69625	0.0247453
0.774	2.69754	0.0260376
0.775	2.69807	0.0249568
0.776	2.6955	0.0211117
0.777	2.69561	0.0267017
0.778	2.69711	0.026189
0.779	2.69689	0.0236663
0.78	2.69721	0.0256283
0.781	2.69786	0.0251383
0.782	2.69389	0.0260936
0.783	2.69829	0.0264778
0.784	2.69796	0.0253177
0.785	2.69764	0.0247797
0.786	2.69528	0.0277636
0.787	2.69818	0.0271481
0.788	2.69775	0.0260456
0.789	2.70419	0.0342686
0.79	2.69893	0.0254926
0.791	2.69807	0.0257253
0.792	2.69754	0.0246679
0.793	2.69796	0.0251575
0.794	2.69829	0.0243854
0.795	2.69786	0.0245161
0.796	2.6955	0.0206902
0.797	2.69657	0.0259897
0.798	2.69775	0.0257259
0.799	2.69775	0.0245105
0.8	2.6984	0.0246475
0.801	2.69882	0.0252102
0.802	2.70086	0.0222166
0.803	2.69754	0.0252247
0.804	2.69786	0.0272966
0.805	2.69968	0.023855
0.806	2.69646	0.0258888
0.807	2.7014	0.0250138
0.808	2.69807	0.0254158
0.809	2.70054	0.0258644
0.81	2.69786	0.0258272
0.811	2.69807	0.0249568
0.812	2.70108	0.0287178
0.813	2.69904	0.0249584
0.814	2.69796	0.0254035
0.815	2.69861	0.0250066
0.816	2.70183	0.0234563
0.817	2.69775	0.0255011
0.818	2.69915	0.0245165
0.819	2.69764	0.0230816
0.82	2.6985	0.0262986
0.821	2.69764	0.0271583
0.822	2.69786	0.0249021
0.823	2.69979	0.0258276
0.824	2.69925	0.0253171
0.825	2.69088	0.012725
0.826	2.69539	0.0292634
0.827	2.6985	0.0255183
0.828	2.69925	0.0239309
0.829	2.69764	0.0273783
0.83	2.70161	0.0230593
0.831	2.69872	0.0251858
0.832	2.70033	0.0285859
0.833	2.69979	0.0250555
0.834	2.69979	0.0242053
0.835	2.70054	0.0256995
0.836	2.69582	0.0279854
0.837	2.69904	0.02527
0.838	2.69721	0.0270564
0.839	2.69904	0.0255454
0.84	2.69979	0.0249019
0.841	2.70236	0.0239276
0.842	2.69947	0.0246004
0.843	2.69614	0.0311071
0.844	2.69979	0.0252861
0.845	2.69893	0.023617
0.846	2.69936	0.0255011
0.847	2.70011	0.0249767
0.848	2.70151	0.027328
0.849	2.70022	0.0259404
0.85	2.7	0.024487
0.851	2.70118	0.0235704
0.852	2.70065	0.0246474
0.853	2.70108	0.0249123
0.854	2.69936	0.0256709
0.855	2.69829	0.0252763
0.856	2.7	0.0255722
0.857	2.70108	0.0246677
0.858	2.6999	0.0234849
0.859	2.70022	0.0256289
0.86	2.69507	0.0317078
0.861	2.69668	0.0183089
0.862	2.70065	0.024487
0.863	2.70076	0.0247453
0.864	2.70022	0.0249255
0.865	2.69893	0.0252519
0.866	2.69957	0.025856
0.867	2.70119	0.0247795
0.868	2.70322	0.0292069
0.869	2.7014	0.0242865
0.87	2.70033	0.0251058
0.871	2.69968	0.02429
0.872	2.70076	0.0256282
0.873	2.70204	0.0233023
0.874	2.70086	0.0235351
0.875	2.70483	0.0229492
0.876	2.70022	0.0258564
0.877	2.70086	0.024332
0.878	2.70076	0.0251381
0.879	2.70108	0.0255958
0.88	2.70065	0.0245821
0.881	2.6999	0.023082
0.882	2.70108	0.0255067
0.883	2.70076	0.0259418
0.884	2.70344	0.0309804
0.885	2.70054	0.0256268
0.886	2.7014	0.0250555
0.887	2.70119	0.0242424
0.888	2.70119	0.0257157
0.889	2.70548	0.0214815
0.89	2.70097	0.0251944
0.891	2.7029	0.0276836
0.892	2.70226	0.0242895
0.893	2.70172	0.0273761
0.894	2.70397	0.0189344
0.895	2.70119	0.0247795
0.896	2.70119	0.024523
0.897	2.69979	0.0243973
0.898	2.70097	0.0248755
0.899	2.70108	0.0260733
0.9	2.70022	0.0245547
0.901	2.70172	0.0250018
0.902	2.70204	0.0251383
0.903	2.70183	0.0239974
0.904	2.70108	0.0240506
0.905	2.7014	0.0257613
0.906	2.7043	0.022195
0.907	2.70741	0.0325529
0.908	2.70161	0.0242552
0.909	2.70097	0.0257559
0.91	2.70215	0.0244681
0.911	2.70011	0.0272492
0.912	2.70269	0.0262991
0.913	2.70172	0.0248269
0.914	2.69582	0.0288981
0.915	2.70312	0.0242323
0.916	2.69925	0.0285062
0.917	2.70236	0.0260735
0.918	2.70258	0.0248757
0.919	2.70161	0.0256753
0.92	2.70204	0.0235279
0.921	2.70204	0.0251918
0.922	2.70194	0.0256714
0.923	2.70333	0.0216416
0.924	2.70086	0.0249255
0.925	2.70226	0.025046
0.926	2.70247	0.0244681
0.927	2.70215	0.0244257
0.928	2.69839	0.0277867
0.929	2.70161	0.0252704
0.93	2.70397	0.0272966
0.931	2.70236	0.0250018
0.932	2.70269	0.0247811
0.933	2.70215	0.0248674
0.934	2.70183	0.0257843
0.935	2.70226	0.026207
0.936	2.70301	0.0239341
0.937	2.70022	0.0206199
0.938	2.70215	0.0254665
0.939	2.70172	0.0259419
0.94	2.70301	0.0217326
0.941	2.70301	0.0242482
0.942	2.70333	0.0242888
0.943	2.70473	0.0227519
0.944	2.70161	0.0263922
0.945	2.70086	0.0280151
0.946	2.70204	0.0250949
0.947	2.70215	0.0245548
0.948	2.70473	0.0236846
0.949	2.70279	0.0246959
0.95	2.70408	0.0264329
0.951	2.70301	0.0255372
0.952	2.70279	0.0246959
0.953	2.694	0.0197957
0.954	2.70279	0.0247797
0.955	2.70365	0.0253967
0.956	2.70194	0.0250128
0.957	2.7058	0.0220953
0.958	2.70151	0.0273751
0.959	2.70172	0.0247643
0.96	2.70601	0.0259344
0.961	2.70322	0.0254504
0.962	2.70226	0.0274281
0.963	2.70269	0.0240508
0.964	2.70397	0.024827
0.965	2.70376	0.0251801
0.966	2.69915	0.017527
0.967	2.70194	0.0249589
0.968	2.70269	0.0264759
0.969	2.70376	0.0247797
0.97	2.70397	0.0254492
0.971	2.70355	0.0246475
0.972	2.70322	0.0238702
0.973	2.70483	0.0298282
0.974	2.70634	0.021571
0.975	2.70376	0.0242426
0.976	2.70226	0.0219542
0.977	2.70419	0.025046
0.978	2.70312	0.0254035
0.979	2.70097	0.026886
0.98	2.70397	0.0242482
0.981	2.70376	0.025558
0.982	2.70365	0.0240512
0.983	2.70344	0.0249257
0.984	2.70408	0.0259979
0.985	2.70269	0.0249769
0.986	2.70312	0.023798
0.987	2.69657	0.0304965
0.988	2.70526	0.0242381
0.989	2.70194	0.0200463
0.99	2.70333	0.0259419
0.991	2.70483	0.0245109
0.992	2.70269	0.0240508
0.993	2.70397	0.0238173
0.994	2.70505	0.0247795
0.995	2.70387	0.0237566
0.996	2.7029	0.0337568
0.997	2.70376	0.0246959
0.998	2.70473	0.0237984
0.999	2.70483	0.0246474
1	2.7044	0.0243326
1.001	2.70033	0.0264115
1.002	2.70634	0.0208799
1.003	2.70462	0.0254492
1.004	2.70515	0.0243858
1.005	2.70462	0.02344
1.006	2.70365	0.0239778
1.007	2.70355	0.0264309
1.008	2.70773	0.0202754
1.009	2.70397	0.0235283
1.01	2.70537	0.0248485
1.011	2.70515	0.0245652
1.012	2.70065	0.0184785
1.013	2.70612	0.0231196
1.014	2.70473	0.0247795
1.015	2.70419	0.02411
1.016	2.70322	0.0251577
1.017	2.70451	0.0249588
1.018	2.70397	0.0239341
1.019	2.7058	0.0264313
1.02	2.70483	0.0250293
1.021	2.70601	0.024204
1.022	2.70473	0.024307
1.023	2.7044	0.024243
1.024	2.70483	0.0249168
1.025	2.71213	0.0273101
1.026	2.70784	0.0235086
1.027	2.70473	0.0243858
1.028	2.70494	0.0234024
1.029	2.70494	0.0242892
1.03	2.70687	0.021498
1.031	2.70365	0.0241265
1.032	2.70676	0.0264235
1.033	2.70515	0.0233277
1.034	2.70365	0.0243976
1.035	2.70569	0.0233256
1.036	2.70376	0.0241573
1.037	2.70537	0.0243852
1.038	2.70483	0.0231291
1.039	2.70558	0.023895
1.04	2.70795	0.0255865
1.041	2.70397	0.02344
1.042	2.70805	0.0195465
1.043	2.70559	0.0239345
1.044	2.70537	0.0235356
1.045	2.70719	0.020077
1.046	2.70569	0.0242317
1.047	2.71095	0.0196417
1.048	2.70076	0.0168243
1.049	2.70634	0.0237806
1.05	2.70537	0.0243065
1.051	2.70419	0.0224121
1.052	2.70515	0.023573
1.053	2.70634	0.0245547
1.054	2.70505	0.0226376
1.055	2.70269	0.0235281
1.056	2.70558	0.0237426
1.057	2.70559	0.0232156
1.058	2.70558	0.0243462
1.059	2.70837	0.0210256
1.06	2.69915	0.0296444
1.061	2.6999	0.013796
1.062	2.70569	0.0237984
1.063	2.70526	0.0245624
1.064	2.70838	0.0198467
1.065	2.70548	0.0241782
1.066	2.70644	0.0242552
1.067	2.70559	0.0229032
1.068	2.70913	0.0274555
1.069	2.70505	0.0250127
1.07	2.70558	0.024516
1.071	2.70634	0.0243852
1.072	2.70687	0.0240637
1.073	2.70655	0.0236661
1.074	2.70312	0.02417
1.075	2.7058	0.0243427
1.076	2.70773	0.0230593
1.077	2.7073	0.0234845
1.078	2.70612	0.0236362
1.079	2.70666	0.0237652
1.08	2.70676	0.0232209
1.081	2.70483	0.0284334
1.082	2.70601	0.0242424
1.083	2.70634	0.0243065
1.084	2.70151	0.015561
1.085	2.70591	0.024126
1.086	2.70612	0.0238546
1.087	2.70548	0.0238551
1.088	2.70773	0.0218498
1.089	2.70945	0.0224598
1.09	2.70634	0.0231718
1.091	2.70698	0.0245399
1.092	2.70612	0.0248234
1.093	2.70698	0.0235351
1.094	2.70322	0.0243686
1.095	2.70601	0.0228382
1.096	2.70709	0.0234048
1.097	2.70816	0.0265262
1.098	2.70322	0.0291267
1.099	2.70601	0.0250127
1.1	2.70644	0.0227246
1.101	2.70773	0.0235615
1.102	2.70719	0.0242053
1.103	2.7058	0.023573
1.104	2.70644	0.0262661
1.105	2.70784	0.0234354
1.106	2.70762	0.0230816
1.107	2.70644	0.020403
1.108	2.70387	0.0252722
1.109	2.70591	0.0249123
1.11	2.70773	0.0208553
1.111	2.70805	0.0234867
1.112	2.70719	0.0239774
1.113	2.70687	0.0227345
1.114	2.70676	0.0242552
1.115	2.70355	0.0281126
1.116	2.7073	0.0228582
1.117	2.70719	0.0224599
1.118	2.70687	0.0239123
1.119	2.70719	0.0240637
1.12	2.70719	0.0252247
1.121	2.70644	0.0246033
1.122	2.70762	0.0240752
1.123	2.70676	0.0230949
1.124	2.70773	0.022555
1.125	2.70666	0.024468
1.126	2.70698	0.023798
1.127	2.71127	0.0206876
1.128	2.70483	0.0252271
1.129	2.70752	0.022966
1.13	2.70773	0.0231287
1.131	2.70698	0.0247399
1.132	2.70741	0.0261713
1.133	2.7043	0.0184462
1.134	2.70762	0.0229961
1.135	2.70784	0.0232152
1.136	2.7073	0.0226852
1.137	2.70676	0.0234425
1.138	2.70623	0.024126
1.139	2.70773	0.0230366
1.14	2.70644	0.0196472
1.141	2.70848	0.0235279
1.142	2.70473	0.0253296
1.143	2.7073	0.025083
1.144	2.70859	0.022951
1.145	2.70859	0.0241569
1.146	2.7073	0.0225454
1.147	2.70795	0.0236188
1.148	2.70762	0.0241569
1.149	2.7058	0.0242858
1.15	2.70762	0.0210433
1.151	2.70891	0.0228382
1.152	2.70784	0.0225149
1.153	2.70698	0.0240751
1.154	2.70859	0.0243322
1.155	2.70795	0.0244257
1.156	2.70515	0.017845
1.157	2.70934	0.0227973
1.158	2.70859	0.0235356
1.159	2.70816	0.0219698
1.16	2.70773	0.0237457
1.161	2.71138	0.0204299
1.162	2.70805	0.0237983
1.163	2.70612	0.0190035
1.164	2.70913	0.0231283
1.165	2.7088	0.02344
1.166	2.71299	0.0165827
1.167	2.70494	0.0254127
1.168	2.70891	0.0236893
1.169	2.70709	0.0213413
1.17	2.70891	0.0233943
1.171	2.70902	0.0234293
1.172	2.70709	0.0239109
1.173	2.71031	0.0227314
1.174	2.70752	0.0258498
1.175	2.70988	0.021234
1.176	2.70816	0.0288184
1.177	2.70795	0.0249257
1.178	2.71041	0.0219844
1.179	2.70773	0.0202756
1.18	2.70923	0.0228382
1.181	2.70838	0.023608
1.182	2.70784	0.0225059
1.183	2.71181	0.0197968
1.184	2.70955	0.0243322
1.185	2.70923	0.02277
1.186	2.70859	0.0216785
1.187	2.70966	0.025338
1.188	2.7087	0.023798
1.189	2.70741	0.0229103
1.19	2.70934	0.0228155
1.191	2.70784	0.0241521
1.192	2.70612	0.0177401
1.193	2.70977	0.0229664
1.194	2.70955	0.0233943
1.195	2.70505	0.0269784
1.196	2.71138	0.0222652
1.197	2.70998	0.0233277
1.198	2.70913	0.0223673
1.199	2.71063	0.0252704
1.2	2.70655	0.0276401
1.201	2.71127	0.022175
1.202	2.70827	0.0212979
1.203	2.71009	0.0233558
1.204	2.70998	0.0230955
1.205	2.70752	0.0213458
1.206	2.70902	0.022879
1.207	2.71031	0.0234053
1.208	2.70945	0.0226574
1.209	2.70977	0.022817
1.21	2.7117	0.0221462
1.211	2.70913	0.0231283
1.212	2.71084	0.019573
1.213	2.71041	0.0229664
1.214	2.70988	0.023073
1.215	2.71288	0.0300122
1.216	2.70945	0.0240641
1.217	2.71363	0.0192386
1.218	2.71052	0.0212829
1.219	2.70891	0.0242214
1.22	2.70998	0.0237984
1.221	2.70934	0.0224767
1.222	2.70762	0.0197839
1.223	2.70859	0.0246244
1.224	2.70955	0.0236192
1.225	2.70795	0.0221677
1.226	2.70988	0.022633
1.227	2.71041	0.02344
1.228	2.70666	0.0180184
1.229	2.71063	0.022555
1.23	2.71567	0.0230727
1.231	2.70998	0.0220272
1.232	2.71041	0.0223673
1.233	2.71041	0.0227351
1.234	2.71492	0.0177302
1.235	2.7058	0.0307622
1.236	2.71074	0.0229664
1.237	2.71084	0.0234562
1.238	2.71288	0.0263528
1.239	2.71095	0.022904
1.24	2.70934	0.0251369
1.241	2.70988	0.0229965
1.242	2.71095	0.0222449
1.243	2.71116	0.0239304
1.244	2.7073	0.0241978
1.245	2.70795	0.0218357
1.246	2.70977	0.0244674
1.247	2.71116	0.0225458
1.248	2.70998	0.0221679
1.249	2.71009	0.0233025
1.25	2.71031	0.0234871
1.251	2.70258	0.0186956
1.252	2.71009	0.0246615
1.253	2.71031	0.0223333
1.254	2.70998	0.0222076
1.255	2.71031	0.0221679
1.256	2.71074	0.0232156
1.257	2.70773	0.0236889
1.258	2.71031	0.0223263
1.259	2.71116	0.0229965
1.26	2.70816	0.0235014
1.261	2.71202	0.0206319
1.262	2.71074	0.0239345
1.263	2.71031	0.0231761
1.264	2.70838	0.023158
1.265	2.70977	0.0228352
1.266	2.71192	0.0228156
1.267	2.71031	0.0226376
1.268	2.70913	0.0247769
1.269	2.71213	0.0227675
1.27	2.71031	0.0234915
1.271	2.71084	0.0220107
1.272	2.71084	0.023073
1.273	2.70838	0.0242257
1.274	2.7073	0.0122263
1.275	2.71041	0.0239794
1.276	2.7117	0.0234395
1.277	2.71052	0.0219871
1.278	2.71192	0.021774
1.279	2.71063	0.0238696
1.28	2.71116	0.0221048
1.281	2.71213	0.0247795
1.282	2.71138	0.0231994
1.283	2.71052	0.0232431
1.284	2.71031	0.0227107
1.285	2.7102	0.0233077
1.286	2.7087	0.0265137
1.287	2.71707	0.0326735
1.288	2.7117	0.0225841
1.289	2.71138	0.0231994
1.29	2.71052	0.022419
1.291	2.70601	0.0300529
1.292	2.71116	0.0233943
1.293	2.7073	0.0261152
1.294	2.70719	0.0170721
1.295	2.71149	0.0233071
1.296	2.71095	0.023663
1.297	2.70795	0.0195679
1.298	2.71621	0.0228348
1.299	2.71116	0.0237652
1.3	2.71106	0.0218064
1.301	2.71063	0.0236367
1.302	2.7102	0.0246411
1.303	2.71374	0.0197053
1.304	2.71202	0.0231278
1.305	2.71192	0.0230185
1.306	2.7117	0.0228913
1.307	2.71374	0.0230502
1.308	2.71503	0.0192128
1.309	2.71159	0.0227244
1.31	2.71556	0.0288506
1.311	2.7102	0.0237287
1.312	2.70902	0.0249253
1.313	2.70998	0.0231851
1.314	2.71095	0.0233499
1.315	2.71181	0.0239974
1.316	2.71127	0.0240363
1.317	2.70848	0.0184967
1.318	2.71116	0.023147
1.319	2.71095	0.0229491
1.32	2.71063	0.0220154
1.321	2.7117	0.0225151
1.322	2.71041	0.0234992
1.323	2.7102	0.0217549
1.324	2.71149	0.0226856
1.325	2.71514	0.0195465
1.326	2.71041	0.0223488
1.327	2.71224	0.0218762
1.328	2.71202	0.0222771
1.329	2.71245	0.0218363
1.33	2.71278	0.0253175
1.331	2.71138	0.023435
1.332	2.70859	0.0250125
1.333	2.70913	0.016554
1.334	2.71342	0.0221468
1.335	2.71213	0.0225459
1.336	2.71149	0.0211632
1.337	2.70805	0.0259645
1.338	2.71181	0.0229147
1.339	2.71149	0.0210628
1.34	2.71288	0.0227859
1.341	2.70848	0.0253757
1.342	2.70666	0.0291463
1.343	2.71138	0.0224252
1.344	2.71202	0.0224252
1.345	2.71235	0.0219702
1.346	2.71685	0.0317617
1.347	2.71277	0.0230728
1.348	2.7102	0.0244262
1.349	2.71202	0.0221952
1.35	2.71213	0.0219143
1.351	2.71159	0.0226511
1.352	2.71213	0.0227649
1.353	2.70848	0.0182314
1.354	2.71149	0.0232655
1.355	2.71245	0.0231712
1.356	2.71095	0.0184785
1.357	2.71009	0.0245689
1.358	2.71331	0.022871
1.359	2.70591	0.0296185
1.36	2.71202	0.0219041
1.361	2.70676	0.0274108
1.362	2.71224	0.0210086
1.363	2.71342	0.0229965
1.364	2.71299	0.0221156
1.365	2.71267	0.0221156
1.366	2.7117	0.0218424
1.367	2.71267	0.0211898
1.368	2.71288	0.0221679
1.369	2.71546	0.027379
1.37	2.71385	0.023325
1.371	2.71449	0.020509
1.372	2.71256	0.0212517
1.373	2.71288	0.0213174
1.374	2.7132	0.0217048
1.375	2.71267	0.0211898
1.376	2.71181	0.0161432
1.377	2.71235	0.0230447
1.378	2.71363	0.0209561
1.379	2.71192	0.0201575
1.38	2.71256	0.0223331
1.381	2.71235	0.0225055
1.382	2.71138	0.0204525
1.383	2.71331	0.0221461
1.384	2.71299	0.0217326
1.385	2.71084	0.0225735
1.386	2.71267	0.0210351
1.387	2.71288	0.022815
1.388	2.71277	0.0223236
1.389	2.71331	0.0209561
1.39	2.72114	0.0164448
1.391	2.71256	0.022724
1.392	2.70795	0.0129631
1.393	2.71374	0.0209445
1.394	2.71224	0.0228648
1.395	2.7088	0.0237124
1.396	2.71331	0.0218064
1.397	2.71374	0.0212145
1.398	2.71353	0.0222822
1.399	2.71353	0.0255378
1.4	2.71256	0.0219043
1.401	2.71406	0.0212974
1.402	2.71342	0.0208503
1.403	2.71127	0.0222033
1.404	2.71235	0.0231864
1.405	2.71782	0.0311539
1.406	2.7131	0.0214459
1.407	2.71331	0.0204148
1.408	2.71353	0.0208553
1.409	2.71267	0.0209561
1.41	2.71245	0.0229961
1.411	2.71481	0.0199555
1.412	2.71106	0.015416
1.413	2.71417	0.0222076
1.414	2.71299	0.0214982
1.415	2.71288	0.0213951
1.416	2.71578	0.0189076
1.417	2.71449	0.021028
1.418	2.71342	0.0199768
1.419	2.71063	0.023236
1.42	2.71342	0.0228382
1.421	2.71256	0.021564
1.422	2.71299	0.0213967
1.423	2.71428	0.0225059
1.424	2.71868	0.0207306
1.425	2.71277	0.0192905
1.426	2.71363	0.0220546
1.427	2.71353	0.0221
1.428	2.70462	0.0158149
1.429	2.7132	0.0219634
1.43	2.71406	0.0212998
1.431	2.71353	0.0205448
1.432	2.71363	0.0212069
1.433	2.71632	0.0213
1.434	2.7132	0.0219352
1.435	2.71642	0.0265916
1.436	2.71524	0.0212649
1.437	2.7146	0.0212649
1.438	2.71385	0.0227107
1.439	2.71256	0.022865
1.44	2.71385	0.0206279
1.441	2.71342	0.0198258
1.442	2.71449	0.0212511
1.443	2.71385	0.0218595
1.444	2.71299	0.0227351
1.445	2.71514	0.0196523
1.446	2.71438	0.0216785
1.447	2.71406	0.0215394
1.448	2.71374	0.0203649
1.449	2.71471	0.0213581
1.45	2.71685	0.0218991
1.451	2.71192	0.0175285
1.452	2.71438	0.0220248
1.453	2.71213	0.0233539
1.454	2.71374	0.0210624
1.455	2.71385	0.0221
1.456	2.71438	0.023082
1.457	2.71395	0.0210345
1.458	2.71556	0.0232424
1.459	2.71417	0.0225113
1.46	2.71449	0.0208547
1.461	2.71417	0.0219683
1.462	2.71524	0.0218327
1.463	2.71406	0.0216664
1.464	2.71621	0.0259897
1.465	2.71578	0.0208547
1.466	2.71428	0.02143
1.467	2.72029	0.0145994
1.468	2.71385	0.0220953
1.469	2.71503	0.0219871
1.47	2.71428	0.0208066
1.471	2.71084	0.0149286
1.472	2.71374	0.0229376
1.473	2.71342	0.0226055
1.474	2.7132	0.0186872
1.475	2.71503	0.0214453
1.476	2.7132	0.0227969
1.477	2.7146	0.0197227
1.478	2.71406	0.0219139
1.479	2.71235	0.0248708
1.48	2.71524	0.0213452
1.481	2.71514	0.0220953
1.482	2.71138	0.0245689
1.483	2.7146	0.0209555
1.484	2.71277	0.0243151
1.485	2.71492	0.0221952
1.486	2.71503	0.0213703
1.487	2.71739	0.0160074
1.488	2.71417	0.0213168
1.489	2.71503	0.0216976
1.49	2.71331	0.0218137
1.491	2.71406	0.0217215
1.492	2.7146	0.0220875
1.493	2.71471	0.0202852
1.494	2.71632	0.0225297
1.495	2.71556	0.0223489
1.496	2.71481	0.0266303
1.497	2.71492	0.0225151
1.498	2.71621	0.0222092
1.499	2.71535	0.0212145
1.5	2.71417	0.0206279
1.501	2.7058	0.032838
1.502	2.71492	0.0209901
1.503	2.71514	0.021028
1.504	2.71524	0.0204954
1.505	2.71567	0.0216785
1.506	2.71481	0.0210082
1.507	2.71428	0.0213573
1.508	2.71535	0.0217549
1.509	2.71546	0.0210846
1.51	2.70998	0.0131339
1.511	2.71492	0.021785
1.512	2.71417	0.0220154
1.513	2.71599	0.0190523
1.514	2.71535	0.0211361
1.515	2.71578	0.0216258
1.516	2.71642	0.0198671
1.517	2.71653	0.0236727
1.518	2.71793	0.0187645
1.519	2.71481	0.0212511
1.52	2.71589	0.0208116
1.521	2.71492	0.0220875
1.522	2.71556	0.0218064
1.523	2.71449	0.0204942
1.524	2.71578	0.020939
1.525	2.71481	0.0215514
1.526	2.71481	0.0207501
1.527	2.71567	0.0208274
1.528	2.71556	0.0211181
1.529	2.71556	0.0207667
1.53	2.71374	0.0211117
1.531	2.71546	0.0217882
1.532	2.71632	0.020986
1.533	2.71782	0.0245244
1.534	2.7161	0.0220154
1.535	2.71825	0.0229738
1.536	2.71385	0.0217882
1.537	2.71556	0.0214976
1.538	2.71621	0.0216634
1.539	2.71589	0.020338
1.54	2.71481	0.0201808
1.541	2.71632	0.0229492
1.542	2.7161	0.0219352
1.543	2.71503	0.0201365
1.544	2.71599	0.0216785
1.545	2.71567	0.0220859
1.546	2.71245	0.0173531
1.547	2.71589	0.022591
1.548	2.71632	0.0215249
1.549	2.71556	0.0201386
1.55	2.7102	0.0254826
1.551	2.71567	0.0219871
1.552	2.71363	0.0242568
1.553	2.71932	0.0219635
1.554	2.71503	0.02282
1.555	2.71546	0.0211116
1.556	2.71395	0.0190244
1.557	2.71621	0.0218847
1.558	2.71868	0.0194615
1.559	2.71707	0.0192739
1.56	2.71567	0.0221515
1.561	2.71632	0.0216067
1.562	2.71395	0.0236202
1.563	2.71514	0.0233255
1.564	2.71621	0.0222092
1.565	2.71546	0.0208696
1.566	2.71621	0.0208066
1.567	2.71696	0.0219212
1.568	2.71578	0.0217215
1.569	2.71921	0.030057
1.57	2.71353	0.02533
1.571	2.71642	0.0214815
1.572	2.71642	0.0212511
1.573	2.71621	0.0211892
1.574	2.71503	0.0225734
1.575	2.71074	0.0275067
1.576	2.71395	0.0178173
1.577	2.71674	0.0215514
1.578	2.71642	0.0221679
1.579	2.71653	0.020128
1.58	2.71556	0.0225059
1.581	2.71664	0.0229515
1.582	2.71138	0.013821
1.583	2.71642	0.0213945
1.584	2.71578	0.0216019
1.585	2.71567	0.0212145
1.586	2.71342	0.023619
1.587	2.719	0.0199561
1.588	2.71546	0.0219635
1.589	2.7176	0.0261732
1.59	2.71621	0.0219698
1.591	2.71599	0.0220107
1.592	2.71986	0.0174718
1.593	2.71578	0.0227859
1.594	2.71567	0.021234
1.595	2.71653	0.0209853
1.596	2.71578	0.0213945
1.597	2.71589	0.0221952
1.598	2.71395	0.0228918
1.599	2.71632	0.0227654
1.6	2.71685	0.0219675
1.601	2.71589	0.0211181
1.602	2.71556	0.0206716
1.603	2.71632	0.0226376
1.604	2.7161	0.0219352
1.605	2.7234	0.0308836
1.606	2.71481	0.0241719
1.607	2.71685	0.0219041
1.608	2.71353	0.0216592
1.609	2.71771	0.0197994
1.61	2.7161	0.0225963
1.611	2.71653	0.0217113
1.612	2.71224	0.0160529
1.613	2.71771	0.0213218
1.614	2.71599	0.0221468
1.615	2.71632	0.022324
1.616	2.7161	0.0227244
1.617	2.71825	0.0217907
1.618	2.71546	0.0211116
1.619	2.7161	0.0219352
1.62	2.7161	0.0227244
1.621	2.71771	0.0207006
1.622	2.71374	0.022838
1.623	2.71653	0.0222768
1.624	2.71696	0.0216785
1.625	2.71621	0.0220546
1.626	2.7175	0.0195907
1.627	2.71417	0.0213217
1.628	2.70988	0.011172
1.629	2.71642	0.0218595
1.63	2.71674	0.0222449
1.631	2.71546	0.0219352
1.632	2.7117	0.0248373
1.633	2.71707	0.0224122
1.634	2.71717	0.0216132
1.635	2.71996	0.0251285
1.636	2.71707	0.0224028
1.637	2.71621	0.0220405
1.638	2.71696	0.0228382
1.639	2.7161	0.0231761
1.64	2.71739	0.0217884
1.641	2.71589	0.0208812
1.642	2.71353	0.023711
1.643	2.71202	0.0285588
1.644	2.71728	0.0199768
1.645	2.71578	0.0194664
1.646	2.71642	0.0227563
1.647	2.71599	0.0217549
1.648	2.71685	0.0198745
1.649	2.71632	0.0236785
1.65	2.71685	0.0219675
1.651	2.71911	0.0214301
1.652	2.71653	0.0223488
1.653	2.71696	0.0225459
1.654	2.71556	0.0218326
1.655	2.71664	0.0216978
1.656	2.7161	0.0225734
1.657	2.71653	0.0220405
1.658	2.71492	0.019198
1.659	2.71685	0.0223675
1.66	2.71653	0.0232156
1.661	2.7131	0.023911
1.662	2.71599	0.0217549
1.663	2.71685	0.0219675
1.664	2.71213	0.0149494
1.665	2.71653	0.0227351
1.666	2.71127	0.0296469
1.667	2.71599	0.0224583
1.668	2.71728	0.0210724
1.669	2.71728	0.0227701
1.67	2.71674	0.0219352
1.671	2.7234	0.0246329
1.672	2.71589	0.0240641
1.673	2.71728	0.0222031
1.674	2.7176	0.022222
1.675	2.71718	0.0220405
1.676	2.71224	0.0260721
1.677	2.71567	0.0214767
1.678	2.72222	0.0183886
1.679	2.71739	0.02087
1.68	2.71793	0.0205145
1.681	2.71707	0.0237303
1.682	2.71664	0.0221515
1.683	2.71503	0.0245486
1.684	2.71685	0.0218327
1.685	2.71374	0.0244426
1.686	2.71642	0.0221679
1.687	2.72072	0.0272569
1.688	2.71728	0.0217907
1.689	2.71696	0.0226377
1.69	2.71685	0.0214256
1.691	2.71642	0.0213002
1.692	2.72168	0.0179481
1.693	2.71696	0.0222334
1.694	2.71406	0.0196709
1.695	2.71868	0.0190527
1.696	2.71739	0.0219639
1.697	2.71932	0.02465
1.698	2.71728	0.0218359
1.699	2.71782	0.0224248
1.7	2.72265	0.0194874
1.701	2.71685	0.0219675
1.702	2.71825	0.0214459
1.703	2.71728	0.0210724
1.704	2.71621	0.0189451
1.705	2.71492	0.0246696
1.706	2.71685	0.0218327
1.707	2.71632	0.020316
1.708	2.71814	0.0218327
1.709	2.71685	0.021539
1.71	2.71449	0.0179948
1.711	2.71685	0.0220547
1.712	2.71739	0.0223798
1.713	2.71685	0.0202696
1.714	2.72072	0.0203514
1.715	2.71696	0.0219139
1.716	2.7175	0.0211187
1.717	2.72061	0.0157137
1.718	2.71825	0.0220648
1.719	2.71674	0.0216597
1.72	2.71503	0.0178158
1.721	2.71718	0.0218064
1.722	2.71793	0.0212979
1.723	2.7146	0.0222768
1.724	2.71717	0.020647
1.725	2.71803	0.0210851
1.726	2.71803	0.0199249
1.727	2.71771	0.0215636
1.728	2.71696	0.0223242
1.729	2.71642	0.0244788
1.73	2.71717	0.020647
1.731	2.71814	0.0208942
1.732	2.71782	0.0213458
1.733	2.72061	0.0269593
1.734	2.70805	0.0295176
1.735	2.71578	0.02365
1.736	2.71793	0.0184387
1.737	2.71717	0.0207471
1.738	2.7161	0.0220953
1.739	2.71664	0.0212344
1.74	2.71632	0.0199767
1.741	2.71793	0.0216791
1.742	2.71771	0.0207006
1.743	2.72039	0.0201697
1.744	2.71707	0.0218595
1.745	2.71739	0.0216547
1.746	2.71814	0.018714
1.747	2.71782	0.0208818
1.748	2.71707	0.0225117
1.749	2.71717	0.0197225
1.75	2.71696	0.0201371
1.751	2.72168	0.0178442
1.752	2.71696	0.0221048
1.753	2.71685	0.0198745
1.754	2.71782	0.0219041
1.755	2.71857	0.0218357
1.756	2.71997	0.0262852
1.757	2.71857	0.020994
1.758	2.719	0.0204993
1.759	2.71685	0.0192546
1.76	2.7176	0.0208279
1.761	2.71825	0.0210729
1.762	2.71685	0.0212649
1.763	2.70827	0.0227331
1.764	2.71739	0.0210086
1.765	2.71782	0.0203385
1.766	2.71642	0.0199559
1.767	2.71825	0.0214773
1.768	2.71921	0.0191476
1.769	2.71374	0.0226374
1.77	2.71932	0.0194297
1.771	2.71803	0.0209371
1.772	2.71599	0.0207654
1.773	2.71653	0.0206871
1.774	2.71589	0.0238173
1.775	2.71739	0.0204942
1.776	2.72007	0.024525
1.777	2.71954	0.0199872
1.778	2.7176	0.0215398
1.779	2.71449	0.0192259
1.78	2.71717	0.0221298
1.781	2.71803	0.0210851
1.782	2.71642	0.0208078
1.783	2.71739	0.0205042
1.784	2.71707	0.0220275
1.785	2.71696	0.0216738
1.786	2.71921	0.0225732
1.787	2.71653	0.021833
1.788	2.71803	0.0211757
1.789	2.71728	0.0205372
1.79	2.71814	0.0213458
1.791	2.71954	0.0202654
1.792	2.72758	0.0298074
1.793	2.71728	0.0215398
1.794	2.71868	0.0212443
1.795	2.7175	0.0207248
1.796	2.71664	0.0220859
1.797	2.71342	0.0244556
1.798	2.71782	0.0206471
1.799	2.71535	0.0157727
1.8	2.71846	0.0209905
1.801	2.71857	0.0212979
1.802	2.71481	0.0184559
1.803	2.71771	0.022724
1.804	2.71857	0.0213708
1.805	2.7176	0.0199768
1.806	2.7161	0.0226857
1.807	2.7176	0.0223285
1.808	2.71331	0.0274161
1.809	2.71911	0.0214976
1.81	2.719	0.0217215
1.811	2.71846	0.0203307
1.812	2.71814	0.0211822
1.813	2.7176	0.0218359
1.814	2.71696	0.0225297
1.815	2.70955	0.0119349
1.816	2.719	0.0206279
1.817	2.71825	0.0213004
1.818	2.71771	0.0199249
1.819	2.71803	0.0208553
1.82	2.71954	0.0194778
1.821	2.71803	0.0201472
1.822	2.71997	0.0274429
1.823	2.71825	0.0226055
1.824	2.71835	0.0210088
1.825	2.71997	0.019355
1.826	2.71546	0.0235181
1.827	2.71835	0.019713
1.828	2.71846	0.0200304
1.829	2.71803	0.0212443
1.83	2.71825	0.0213004
1.831	2.71728	0.0206252
1.832	2.71803	0.0210088
1.833	2.71911	0.0214252
1.834	2.71857	0.0199768
1.835	2.71868	0.0195308
1.836	2.71803	0.0220951
1.837	2.71664	0.0226377
1.838	2.72243	0.025493
1.839	2.71868	0.0205044
1.84	2.71814	0.0219838
1.841	2.71739	0.021053
1.842	2.719	0.0202603
1.843	2.71878	0.0219037
1.844	2.71846	0.0206471
1.845	2.71632	0.0170425
1.846	2.71889	0.0222168
1.847	2.71782	0.0213577
1.848	2.71621	0.0212063
1.849	2.71825	0.0219681
1.85	2.71921	0.0211361
1.851	2.71492	0.0143832
1.852	2.71889	0.0211367
1.853	2.71803	0.0219358
1.854	2.71621	0.0229032
1.855	2.71492	0.0248767
1.856	2.71932	0.0214163
1.857	2.71835	0.0208702
1.858	2.72072	0.02507
1.859	2.71492	0.0264524
1.86	2.71889	0.0213166
1.861	2.72007	0.0173845
1.862	2.71889	0.0206881
1.863	2.71932	0.0206304
1.864	2.71674	0.0215998
1.865	2.71814	0.0223903
1.866	2.71846	0.0219698
1.867	2.71921	0.0203216
1.868	2.72007	0.0225356
1.869	2.71835	0.0213002
1.87	2.71782	0.0216637
1.871	2.71932	0.0210082
1.872	2.71932	0.0211753
1.873	2.71932	0.0213557
1.874	2.72361	0.0321311
1.875	2.71803	0.0216597
1.876	2.71728	0.0229515
1.877	2.719	0.0208553
1.878	2.71943	0.0205742
1.879	2.72372	0.0196521
1.88	2.71954	0.0205669
1.881	2.71556	0.0150898
1.882	2.71921	0.0223287
1.883	2.7205	0.0242766
1.884	2.71793	0.0222587
1.885	2.71911	0.0211187
1.886	2.719	0.0212438
1.887	2.71825	0.0208279
1.888	2.71717	0.0223625
1.889	2.719	0.0215488
1.89	2.71911	0.0203844
1.891	2.71868	0.0191665
1.892	2.71943	0.0215987
1.893	2.72072	0.0210445
1.894	2.71674	0.0214358
1.895	2.71878	0.0217326
1.896	2.71964	0.0205038
1.897	2.71192	0.00805707
1.898	2.71803	0.0215494
1.899	2.7161	0.0252208
1.9	2.71889	0.021063
1.901	2.71878	0.018404
1.902	2.71996	0.0211116
1.903	2.71739	0.0218693
1.904	2.72039	0.0238499
1.905	2.71911	0.0218064
1.906	2.71975	0.0208936
1.907	2.72039	0.0175654
1.908	2.72007	0.0200815
1.909	2.7205	0.0209765
1.91	2.71857	0.0206304
1.911	2.72222	0.017943
1.912	2.72061	0.0214815
1.913	2.71868	0.0200982
1.914	2.71986	0.0212998
1.915	2.71943	0.0218064
1.916	2.72404	0.0163667
1.917	2.7175	0.0221248
1.918	2.719	0.0212996
1.919	2.71986	0.0206248
1.92	2.72104	0.0208116
1.921	2.71954	0.0212998
1.922	2.71986	0.0218879
1.923	2.71835	0.0199561
1.924	2.71996	0.0208696
1.925	2.71986	0.0207551
1.926	2.71964	0.0203928
1.927	2.71814	0.0194208
1.928	2.71803	0.0236626
1.929	2.72029	0.0212998
1.93	2.72007	0.0199604
1.931	2.71996	0.0206298
1.932	2.71911	0.0223416
1.933	2.71245	0.030108
1.934	2.72018	0.020986
1.935	2.72029	0.0214815
1.936	2.71986	0.0204481
1.937	2.71707	0.023236
1.938	2.7205	0.0234562
1.939	2.72039	0.0206466
1.94	2.72082	0.0216785
1.941	2.72007	0.0206466
1.942	2.71964	0.0212998
1.943	2.71556	0.0133866
1.944	2.71954	0.0216091
1.945	2.71954	0.0215394
1.946	2.71921	0.0198362
1.947	2.72007	0.0206867
1.948	2.72018	0.0205669
1.949	2.7205	0.020211
1.95	2.71814	0.0267733
1.951	2.7175	0.0230447
1.952	2.72039	0.0196461
1.953	2.72093	0.0197781
1.954	2.72125	0.0208547
1.955	2.71954	0.022375
1.956	2.71771	0.0181468
1.957	2.72029	0.0212998
1.958	2.72072	0.0208116
1.959	2.71975	0.0200304
1.96	2.71954	0.0208274
1.961	2.71932	0.0226399
1.962	2.71975	0.0209901
1.963	2.72275	0.0246411
1.964	2.72093	0.0209366
1.965	2.72007	0.0201382
1.966	2.71235	0.0251381
1.967	2.719	0.0220953
1.968	2.71782	0.0244992
1.969	2.71943	0.0205742
1.97	2.72072	0.0208066
1.971	2.72018	0.0212731
1.972	2.71932	0.0212438
1.973	2.71642	0.028113
1.974	2.72029	0.0207
1.975	2.72329	0.0198949
1.976	2.71889	0.020994
1.977	2.72039	0.0213573
1.978	2.72039	0.0211181
1.979	2.72329	0.0289604
1.98	2.71964	0.0219045
1.981	2.72061	0.0209984
1.982	2.72029	0.0199555
1.983	2.72039	0.0207242
1.984	2.71921	0.022375
1.985	2.71943	0.0207467
1.986	2.72072	0.0213573
1.987	2.72104	0.0212941
1.988	2.72029	0.0211116
1.989	2.72211	0.0249463
1.99	2.7175	0.027365
1.991	2.71986	0.0215394
1.992	2.72018	0.020986
1.993	2.7205	0.020211
1.994	2.72114	0.0205143
1.995	2.7205	0.0212998
1.996	2.71846	0.0221156
1.997	2.71954	0.0227675
1.998	2.72136	0.0207668
[truncated: 8,392 more rows]

## Sheet: Fig_5c_1g
time (s)	cell voltage (V)	cell voltage 2*STD (V)
0	2.32527	0.271608
0.001	1.63031	0.0552124
0.002	1.88099	0.0427737
0.003	2.08671	0.0337568
0.004	2.245	0.0151595
0.005	2.33825	0.00774662
0.006	2.38826	0.0103438
0.007	2.42088	0.0116138
0.008	2.44052	0.0130468
0.009	2.45501	0.013698
0.01	2.46198	0.0188006
0.011	2.47089	0.016343
0.012	2.48076	0.0138747
0.013	2.48634	0.0142639
0.014	2.49278	0.0130653
0.015	2.49697	0.0132113
0.016	2.50008	0.0131575
0.017	2.50555	0.00878933
0.018	2.50888	0.0144875
0.019	2.51017	0.0131838
0.02	2.51403	0.0107886
0.021	2.51543	0.0135266
0.022	2.51779	0.012324
0.023	2.52004	0.0118824
0.024	2.51929	0.0137357
0.025	2.52294	0.00997647
0.026	2.52691	0.0122339
0.027	2.53238	0.00669866
0.028	2.5282	0.0101345
0.029	2.53431	0.01272
0.03	2.53431	0.00853605
0.031	2.53066	0.0114517
0.032	2.53528	0.0108742
0.033	2.53624	0.011912
0.034	2.53624	0.0147779
0.035	2.54	0.0117689
0.036	2.54118	0.0119434
0.037	2.53957	0.0120729
0.038	2.54365	0.0143509
0.039	2.54419	0.0120044
0.04	2.54526	0.0126665
0.041	2.54547	0.0124532
0.042	2.54655	0.0114324
0.043	2.54762	0.0103639
0.044	2.54848	0.0115226
0.045	2.54966	0.0122014
0.046	2.55266	0.0125347
0.047	2.5518	0.0123739
0.048	2.55288	0.0110466
0.049	2.55417	0.00861616
0.05	2.5473	0.00607735
0.051	2.55481	0.012839
0.052	2.55567	0.0113108
0.053	2.55696	0.0116267
0.054	2.5576	0.0122603
0.055	2.55781	0.0113231
0.056	2.55824	0.0101826
0.057	2.55899	0.0106255
0.058	2.55953	0.0129994
0.059	2.55642	0.013484
0.06	2.56157	0.0107275
0.061	2.56178	0.0116267
0.062	2.56168	0.0119206
0.063	2.55771	0.00567145
0.064	2.56361	0.0102263
0.065	2.55953	0.0194723
0.066	2.56533	0.0109947
0.067	2.56618	0.00853605
0.068	2.56511	0.0110324
0.069	2.56425	0.0141763
0.07	2.56908	0.012234
0.071	2.56415	0.00815281
0.072	2.56114	0.0254971
0.073	2.56994	0.0105423
0.074	2.56951	0.0109947
0.075	2.56812	0.0103627
0.076	2.56361	0.00865642
0.077	2.57016	0.0106791
0.078	2.57112	0.0117425
0.079	2.56672	0.0176579
0.08	2.57112	0.0112695
0.081	2.57241	0.0101521
0.082	2.57187	0.0109522
0.083	2.57574	0.0154541
0.084	2.57327	0.0105555
0.085	2.57413	0.0102936
0.086	2.57509	0.0115601
0.087	2.57477	0.0104037
0.088	2.57498	0.00942066
0.089	2.57466	0.0103639
0.09	2.57617	0.0102211
0.091	2.57659	0.010493
0.092	2.57702	0.0104037
0.093	2.5752	0.0108174
0.094	2.57767	0.0100024
0.095	2.58475	0.0198624
0.096	2.57874	0.0117537
0.097	2.57992	0.0119131
0.098	2.5796	0.0107276
0.099	2.57992	0.010938
0.1	2.58003	0.0109032
0.101	2.57971	0.00998031
0.102	2.57981	0.00925453
0.103	2.58035	0.0113778
0.104	2.58207	0.010493
0.105	2.58121	0.0108046
0.106	2.58164	0.011073
0.107	2.58099	0.0120762
0.108	2.58185	0.00913044
0.109	2.58185	0.00864666
0.11	2.57788	0.0180096
0.111	2.58314	0.0106255
0.112	2.58453	0.0108321
0.113	2.58421	0.0101351
0.114	2.5781	0.0136246
0.115	2.58368	0.00794046
0.116	2.58486	0.0110734
0.117	2.5811	0.0196523
0.118	2.58453	0.0101755
0.119	2.587	0.0104683
0.12	2.58668	0.0112003
0.121	2.58657	0.0124245
0.122	2.58872	0.0129259
0.123	2.58464	0.0138184
0.124	2.58228	0.0197304
0.125	2.58797	0.010938
0.126	2.58797	0.0103137
0.127	2.58722	0.0101516
0.128	2.58776	0.00837085
0.129	2.58872	0.0104468
0.13	2.59044	0.0111166
0.131	2.58271	0.013893
0.132	2.59001	0.00967439
0.133	2.59033	0.00991778
0.134	2.58915	0.0109709
0.135	2.59022	0.0101874
0.136	2.59065	0.0101193
0.137	2.5914	0.0109947
0.138	2.59119	0.0118041
0.139	2.59441	0.0125571
0.14	2.58851	0.0074834
0.141	2.59237	0.0122776
0.142	2.59044	0.0142977
0.143	2.59108	0.00933785
0.144	2.59237	0.0108953
0.145	2.59215	0.0117027
0.146	2.59312	0.00931054
0.147	2.59334	0.00989824
0.148	2.58915	0.0109522
0.149	2.59495	0.0108051
0.15	2.5958	0.0102263
0.151	2.59419	0.0109837
0.152	2.59623	0.0120859
0.153	2.59183	0.00737214
0.154	2.59698	0.011251
0.155	2.59516	0.0108321
0.156	2.5972	0.0118567
0.157	2.59602	0.00850155
0.158	2.59666	0.0106255
0.159	2.59516	0.0113182
0.16	2.59462	0.00938216
0.161	2.59655	0.00994534
0.162	2.59334	0.0178448
0.163	2.59698	0.0107178
0.164	2.5973	0.0100901
0.165	2.59645	0.00948474
0.166	2.59666	0.00572609
0.167	2.59849	0.010493
0.168	2.59859	0.0101872
0.169	2.59838	0.0219395
0.17	2.59935	0.0104468
0.171	2.59902	0.00967457
0.172	2.59849	0.00979822
0.173	2.60289	0.0111705
0.174	2.6002	0.010853
0.175	2.59977	0.0102689
0.176	2.60246	0.00631163
0.177	2.59977	0.00965979
0.178	2.60031	0.00959926
0.179	2.59784	0.0118304
0.18	2.60149	0.0100024
0.181	2.60128	0.0101193
0.182	2.60063	0.0108557
0.183	2.60396	0.00708493
0.184	2.6016	0.0100524
0.185	2.60117	0.00919832
0.186	2.59967	0.0102363
0.187	2.60256	0.00982288
0.188	2.60342	0.00989301
0.189	2.60267	0.0104683
0.19	2.6031	0.00886546
0.191	2.60213	0.0102329
0.192	2.60299	0.00859252
0.193	2.60342	0.0108524
0.194	2.60331	0.0096436
0.195	2.60374	0.00977175
0.196	2.60396	0.00894715
0.197	2.60331	0.010493
0.198	2.60771	0.016029
0.199	2.60278	0.00737214
0.2	2.60407	0.011084
0.201	2.60482	0.0102267
0.202	2.60546	0.00938078
0.203	2.60417	0.0108747
0.204	2.60514	0.00974397
0.205	2.60514	0.0088227
0.206	2.60621	0.00933277
0.207	2.60729	0.0122263
0.208	2.6061	0.0100111
0.209	2.60739	0.00967401
0.21	2.6061	0.0097438
0.211	2.60933	0.00920227
0.212	2.60621	0.00873589
0.213	2.60739	0.0108317
0.214	2.60696	0.010938
0.215	2.60965	0.0122844
0.216	2.60589	0.0129669
0.217	2.60739	0.00889275
0.218	2.60589	0.0129989
0.219	2.60793	0.00987201
0.22	2.60771	0.00921306
0.221	2.61083	0.00661634
0.222	2.60857	0.00969185
0.223	2.60868	0.00866261
0.224	2.60353	0.005473
0.225	2.60718	0.0115735
0.226	2.60975	0.00973509
0.227	2.61008	0.0101521
0.228	2.59774	0.0217494
0.229	2.60943	0.00964415
0.23	2.60889	0.00924854
0.231	2.61201	0.0135839
0.232	2.61147	0.00829792
0.233	2.60975	0.0100495
0.234	2.60975	0.0112648
0.235	2.60557	0.0164419
0.236	2.6061	0.0101655
0.237	2.6105	0.00966026
0.238	2.61018	0.00987256
0.239	2.61201	0.0094923
0.24	2.6148	0.0141765
0.241	2.61061	0.0098023
0.242	2.6134	0.00644973
0.243	2.61115	0.00890048
0.244	2.60965	0.00669149
0.245	2.6075	0.0102687
0.246	2.61169	0.00994534
0.247	2.61329	0.00979822
0.248	2.61222	0.00991218
0.249	2.61329	0.010409
0.25	2.61276	0.00969185
0.251	2.61297	0.00894658
0.252	2.61265	0.010493
0.253	2.61115	0.0111354
0.254	2.61308	0.00965972
0.255	2.61351	0.0091282
0.256	2.60986	0.00881876
0.257	2.61287	0.00936917
0.258	2.61383	0.00928582
0.259	2.61158	0.0107886
0.26	2.61469	0.0107757
0.261	2.61448	0.00967401
0.262	2.61287	0.0091282
0.263	2.61319	0.0102868
0.264	2.61415	0.00951191
0.265	2.6149	0.00973509
0.266	2.61684	0.0126762
0.267	2.6149	0.0100489
0.268	2.61533	0.00924911
0.269	2.60825	0.00847081
0.27	2.61737	0.0124725
0.271	2.61587	0.00899336
0.272	2.61598	0.00985681
0.273	2.61576	0.0109837
0.274	2.61544	0.00969597
0.275	2.61587	0.00918725
0.276	2.61544	0.0102211
0.277	2.61845	0.00616191
0.278	2.61963	0.0117496
0.279	2.61641	0.00969597
0.28	2.61651	0.0115011
0.281	2.61716	0.0102333
0.282	2.62006	0.0125569
0.283	2.6163	0.00961725
0.284	2.61855	0.00842199
0.285	2.61866	0.00974341
0.286	2.61737	0.00938035
0.287	2.62306	0.0038136
0.288	2.61802	0.00882251
0.289	2.61802	0.0103621
0.29	2.61748	0.00979861
0.291	2.62038	0.0106982
0.292	2.61845	0.0097452
0.293	2.61909	0.00902158
0.294	2.61512	0.016029
0.295	2.61394	0.0054094
0.296	2.61823	0.00870025
0.297	2.62038	0.00983573
0.298	2.61909	0.0101821
0.299	2.6192	0.00955179
0.3	2.61909	0.00888902
0.301	2.6149	0.0177312
0.302	2.62145	0.0132322
0.303	2.62006	0.0088832
0.304	2.61909	0.00995565
0.305	2.62038	0.00983573
0.306	2.61866	0.00908321
0.307	2.61834	0.00935264
0.308	2.61619	0.0103488
0.309	2.62027	0.00959926
0.31	2.6192	0.0129034
0.311	2.62006	0.0106791
0.312	2.61952	0.00977175
0.313	2.62113	0.00870044
0.314	2.61984	0.00949738
0.315	2.61737	0.006761
0.316	2.62059	0.00858448
0.317	2.62156	0.00906607
0.318	2.62167	0.0113837
0.319	2.62145	0.010003
0.32	2.6178	0.00939898
0.321	2.62091	0.00969597
0.322	2.62092	0.0108317
0.323	2.62048	0.00799901
0.324	2.62295	0.0112695
0.325	2.62081	0.0100907
0.326	2.62188	0.0101655
0.327	2.61941	0.00699657
0.328	2.62016	0.00799247
0.329	2.61855	0.012013
0.33	2.62306	0.00997657
0.331	2.62456	0.0108953
0.332	2.62209	0.0104687
0.333	2.61834	0.0103475
0.334	2.62285	0.00866246
0.335	2.62349	0.00912858
0.336	2.6237	0.0101618
0.337	2.62403	0.00871178
0.338	2.62328	0.00956264
0.339	2.62306	0.0100493
0.34	2.61952	0.0072441
0.341	2.62714	0.0110326
0.342	2.6237	0.0101872
0.343	2.62435	0.00946457
0.344	2.62478	0.0091282
0.345	2.6237	0.00955722
0.346	2.62285	0.0097438
0.347	2.62381	0.0087161
0.348	2.62424	0.0101055
0.349	2.62467	0.00987201
0.35	2.6207	0.0149118
0.351	2.62424	0.00904514
0.352	2.62725	0.0113791
0.353	2.62649	0.0239457
0.354	2.62918	0.0132444
0.355	2.62499	0.00934387
0.356	2.6251	0.0109032
0.357	2.62767	0.007488
0.358	2.62467	0.00925469
0.359	2.62531	0.00938263
0.36	2.61931	0.0206419
0.361	2.62617	0.00987256
0.362	2.62628	0.00987256
0.363	2.62585	0.0102638
0.364	2.62725	0.00784851
0.365	2.62456	0.00717978
0.366	2.62231	0.00778884
0.367	2.63068	0.00388132
0.368	2.6266	0.010003
0.369	2.62746	0.00964415
0.37	2.62639	0.0103627
0.371	2.6251	0.0116078
0.372	2.62649	0.0088832
0.373	2.62843	0.0109947
0.374	2.62671	0.00885201
0.375	2.61984	0.0140639
0.376	2.62778	0.0101517
0.377	2.62746	0.0101827
0.378	2.62757	0.00853198
0.379	2.62703	0.0100421
0.38	2.62746	0.00979861
0.381	2.62703	0.0112122
0.382	2.628	0.00889275
0.383	2.62875	0.00910735
0.384	2.62778	0.0103441
0.385	2.62714	0.0101927
0.386	2.62467	0.00644118
0.387	2.63068	0.0113014
0.388	2.62832	0.0094024
0.389	2.62875	0.00979822
0.39	2.62939	0.00973454
0.391	2.62843	0.00894697
0.392	2.62746	0.0079793
0.393	2.62896	0.00920171
0.394	2.63004	0.0103638
0.395	2.62789	0.0113475
0.396	2.62478	0.0108744
0.397	2.62907	0.00956264
0.398	2.62853	0.00949774
0.399	2.63057	0.0131128
0.4	2.62692	0.00949192
0.401	2.62928	0.00928582
0.402	2.63025	0.0099174
0.403	2.63014	0.0090049
0.404	2.63004	0.00763424
0.405	2.62907	0.0111166
0.406	2.63036	0.0096436
0.407	2.62993	0.00868092
0.408	2.63132	0.0107853
0.409	2.6295	0.0111353
0.41	2.63089	0.00943588
0.411	2.62864	0.0079119
0.412	2.62843	0.00803111
0.413	2.631	0.00910791
0.414	2.6309	0.0103621
0.415	2.63079	0.00961725
0.416	2.6309	0.0101345
0.417	2.62961	0.00812539
0.418	2.631	0.0080313
0.419	2.631	0.00993482
0.42	2.63068	0.00858046
0.421	2.63261	0.0101927
0.422	2.63068	0.0108905
0.423	2.63379	0.00603171
0.424	2.63701	0.0166385
0.425	2.6325	0.0105263
0.426	2.63047	0.0105423
0.427	2.63207	0.0107763
0.428	2.63272	0.00992476
0.429	2.63154	0.00936974
0.43	2.62714	0.015394
0.431	2.63175	0.00911339
0.432	2.63304	0.00969225
0.433	2.62757	0.0166113
0.434	2.63186	0.00991273
0.435	2.63283	0.00952861
0.436	2.6324	0.00945397
0.437	2.62928	0.00601447
0.438	2.6324	0.0101878
0.439	2.63283	0.00889291
0.44	2.63937	0.00204498
0.441	2.63207	0.0114742
0.442	2.63368	0.00919832
0.443	2.63207	0.00924911
0.444	2.631	0.0115643
0.445	2.63497	0.0102431
0.446	2.63422	0.010409
0.447	2.62617	0.0219401
0.448	2.63401	0.0104683
0.449	2.63347	0.00943571
0.45	2.63851	0.0171126
0.451	2.63186	0.00986537
0.452	2.63379	0.00901429
0.453	2.63336	0.0104041
0.454	2.63658	0.00629465
0.455	2.6339	0.00925453
0.456	2.63379	0.00876355
0.457	2.63368	0.00942102
0.458	2.63465	0.00864645
0.459	2.63336	0.00925423
0.46	2.63358	0.0110421
0.461	2.63358	0.0115959
0.462	2.63368	0.00946457
0.463	2.63154	0.00674512
0.464	2.63358	0.00913046
0.465	2.63411	0.0110167
0.466	2.63422	0.00858026
0.467	2.63701	0.0105993
0.468	2.63368	0.0121076
0.469	2.63422	0.00847081
0.47	2.63637	0.0120757
0.471	2.63487	0.00998166
0.472	2.63583	0.00902214
0.473	2.63594	0.00961669
0.474	2.63508	0.00901393
0.475	2.63411	0.00936955
0.476	2.63626	0.0109286
0.477	2.63583	0.00979822
0.478	2.63605	0.0109032
0.479	2.63304	0.00910745
0.48	2.63519	0.00918668
0.481	2.63519	0.00958464
0.482	2.63476	0.010595
0.483	2.6324	0.00702614
0.484	2.63562	0.00930997
0.485	2.63572	0.0110167
0.486	2.63594	0.0100076
0.487	2.6369	0.00845877
0.488	2.6383	0.0116829
0.489	2.6339	0.00968151
0.49	2.63669	0.0090145
0.491	2.63926	0.0115226
0.492	2.63562	0.00968653
0.493	2.63658	0.00992493
0.494	2.6368	0.00934391
0.495	2.63605	0.00979119
0.496	2.63508	0.0091282
0.497	2.63658	0.00924911
0.498	2.63862	0.00816338
0.499	2.6369	0.0107757
0.5	2.6368	0.0100392
0.501	2.63637	0.00912876
0.502	2.63787	0.0100493
0.503	2.63701	0.0111939
0.504	2.63733	0.0088227
0.505	2.63701	0.00876374
0.506	2.63755	0.0112555
0.507	2.63798	0.00956662
0.508	2.63519	0.00688499
0.509	2.64012	0.0133686
0.51	2.63723	0.00949795
0.511	2.63808	0.0105868
0.512	2.63851	0.00924891
0.513	2.63647	0.00942122
0.514	2.6383	0.00876355
0.515	2.63841	0.00849525
0.516	2.63819	0.0102434
0.517	2.63905	0.00859206
0.518	2.63894	0.00974341
0.519	2.63873	0.00993517
0.52	2.63841	0.0107182
0.521	2.64109	0.0133995
0.522	2.63615	0.00678598
0.523	2.63926	0.00858431
0.524	2.64152	0.00580383
0.525	2.63723	0.00910737
0.526	2.63948	0.00853183
0.527	2.63905	0.0104884
0.528	2.63959	0.00986501
0.529	2.63969	0.00848269
0.53	2.63916	0.0101872
0.531	2.6368	0.0153934
0.532	2.64109	0.00992437
0.533	2.63948	0.00883031
0.534	2.64957	0.0200819
0.535	2.63959	0.00864443
0.536	2.6413	0.00732235
0.537	2.63819	0.00966515
0.538	2.64248	0.00390305
0.539	2.63991	0.00889235
0.54	2.63969	0.00908492
0.541	2.64646	0.0020444
0.542	2.64023	0.00943532
0.543	2.64098	0.009872
0.544	2.64077	0.0101004
0.545	2.63959	0.0121702
0.546	2.63991	0.00853607
0.547	2.64163	0.0108333
0.548	2.63422	0.0231177
0.549	2.64109	0.00985624
0.55	2.64152	0.00969597
0.551	2.64045	0.00997647
0.552	2.64227	0.00827918
0.553	2.6413	0.00908515
0.554	2.64066	0.00833532
0.555	2.64624	0.00273801
0.556	2.64184	0.00967457
0.557	2.64323	0.00878913
0.558	2.6412	0.00982288
0.559	2.64259	0.0107176
0.56	2.64152	0.0088227
0.561	2.64324	0.0104936
0.562	2.63744	0.016951
0.563	2.64195	0.00973509
0.564	2.64248	0.00969597
0.565	2.64184	0.00931426
0.566	2.64152	0.0090145
0.567	2.64216	0.00846287
0.568	2.64238	0.00915332
0.569	2.64388	0.00763424
0.57	2.64345	0.00991778
0.571	2.6456	0.0113793
0.572	2.6413	0.00902214
0.573	2.63701	0.00916786
0.574	2.64442	0.0115137
0.575	2.64506	0.0116436
0.576	2.6427	0.00845877
0.577	2.64281	0.00936974
0.578	2.64377	0.00876355
0.579	2.64195	0.0101921
0.58	2.64055	0.00853607
0.581	2.64334	0.00870025
0.582	2.64366	0.0097986
0.583	2.64152	0.0122297
0.584	2.64087	0.00997992
0.585	2.64527	0.0100489
0.586	2.63551	0.0109522
0.587	2.64474	0.0111709
0.588	2.64313	0.00928637
0.589	2.64366	0.0097776
0.59	2.64388	0.00908492
0.591	2.64356	0.00933277
0.592	2.64066	0.0111353
0.593	2.64248	0.00894501
0.594	2.64377	0.00998031
0.595	2.64388	0.00933263
0.596	2.64152	0.00940286
0.597	2.64366	0.0103491
0.598	2.64356	0.00823502
0.599	2.63776	0.00915879
0.6	2.64442	0.0106434
0.601	2.64409	0.00928034
0.602	2.64474	0.00943532
0.603	2.64506	0.0096149
0.604	2.64366	0.00969225
0.605	2.64742	0.0111353
0.606	2.64399	0.00801816
0.607	2.64431	0.0103491
0.608	2.64442	0.00912858
0.609	2.64474	0.00857192
0.61	2.64495	0.00961669
0.611	2.6457	0.00858448
0.612	2.6383	0.00835173
0.613	2.6456	0.00946457
0.614	2.64485	0.0108045
0.615	2.64603	0.00936917
0.616	2.6456	0.0101004
0.617	2.64527	0.0101619
0.618	2.64592	0.0108524
0.619	2.64538	0.00851762
0.62	2.64549	0.00888263
0.621	2.64613	0.0101618
0.622	2.6457	0.00908321
0.623	2.64656	0.00791427
0.624	2.6457	0.00967401
0.625	2.64967	0.00821002
0.626	2.64474	0.00790595
0.627	2.6457	0.00974341
0.628	2.64549	0.0105865
0.629	2.64549	0.0101821
0.63	2.65204	0.0147545
0.631	2.64699	0.00975913
0.632	2.6413	0.0139455
0.633	2.64646	0.0088832
0.634	2.64796	0.0105993
0.635	2.64206	0.0171093
0.636	2.64699	0.00967457
0.637	2.64613	0.00836015
0.638	2.65	0.0149841
0.639	2.64731	0.00535801
0.64	2.64656	0.00955179
0.641	2.64688	0.0090737
0.642	2.65536	0.000322
0.643	2.64624	0.00861661
0.644	2.64688	0.00864666
0.645	2.64624	0.00955722
0.646	2.64678	0.0121202
0.647	2.64796	0.0101448
0.648	2.6486	0.00780656
0.649	2.64066	0.0219733
0.65	2.64731	0.00889291
0.651	2.65139	0.015959
0.652	2.64688	0.00860461
0.653	2.64774	0.0105322
0.654	2.6471	0.0101055
0.655	2.6501	0.011452
0.656	2.65171	0.00292119
0.657	2.64731	0.0089276
0.658	2.64796	0.00906607
0.659	2.64892	0.010875
0.66	2.64882	0.0113657
0.661	2.64882	0.00938263
0.662	2.64806	0.00964415
0.663	2.64302	0.0160624
0.664	2.65322	0.0171458
0.665	2.64721	0.00772876
0.666	2.64774	0.00973511
0.667	2.65064	0.0101315
0.668	2.64839	0.00808275
0.669	2.64903	0.0098724
0.67	2.64903	0.0071794
0.671	2.64946	0.0085742
0.672	2.64785	0.00829792
0.673	2.64806	0.00973509
0.674	2.64935	0.009872
0.675	2.64914	0.00892974
0.676	2.64882	0.00853198
0.677	2.64849	0.013698
0.678	2.64624	0.00822263
0.679	2.64967	0.0084831
0.68	2.65472	0.0152945
0.681	2.64903	0.0095193
0.682	2.64989	0.00920171
0.683	2.64785	0.00861661
0.684	2.64871	0.00794694
0.685	2.64849	0.00853198
0.686	2.65118	0.00729162
0.687	2.64967	0.0105816
0.688	2.64903	0.00899336
0.689	2.64903	0.0085744
0.69	2.64238	0.00910735
0.691	2.65032	0.0116538
0.692	2.64935	0.00859206
0.693	2.64946	0.00977184
0.694	2.65	0.00995565
0.695	2.6501	0.00907314
0.696	2.64742	0.00924293
0.697	2.64925	0.0082769
0.698	2.6501	0.0100024
0.699	2.65042	0.0100024
0.7	2.65075	0.00924293
0.701	2.64946	0.00987213
0.702	2.64731	0.00706051
0.703	2.64495	0.00735746
0.704	2.6515	0.0108173
0.705	2.64646	0.011338
0.706	2.65085	0.00943532
0.707	2.6515	0.0103271
0.708	2.65021	0.00951191
0.709	2.64721	0.0092036
0.71	2.65064	0.00794694
0.711	2.65171	0.0090737
0.712	2.65085	0.0091282
0.713	2.65096	0.00904514
0.714	2.65193	0.0085744
0.715	2.65085	0.00959871
0.716	2.64667	0.00676086
0.717	2.653	0.00984101
0.718	2.65128	0.00942618
0.719	2.65182	0.00920227
0.72	2.65182	0.00864464
0.721	2.65246	0.00894526
0.722	2.65053	0.0096149
0.723	2.65107	0.0104037
0.724	2.65182	0.00866261
0.725	2.64946	0.00920414
0.726	2.65225	0.0103438
0.727	2.65225	0.00933277
0.728	2.65246	0.0090145
0.729	2.64903	0.00701138
0.73	2.653	0.0106646
0.731	2.65246	0.00853605
0.732	2.65236	0.00902788
0.733	2.65493	0.00631163
0.734	2.65064	0.00884225
0.735	2.65236	0.00799247
0.736	2.65225	0.00968116
0.737	2.65289	0.00902214
0.738	2.6515	0.00822051
0.739	2.65246	0.00938078
0.74	2.65322	0.00933277
0.741	2.65332	0.00799247
0.742	2.65407	0.0124232
0.743	2.65193	0.0101821
0.744	2.65665	0.0130653
0.745	2.65322	0.00858046
0.746	2.6501	0.00979879
0.747	2.64935	0.0147895
0.748	2.65332	0.00938263
0.749	2.65279	0.00991797
0.75	2.65225	0.0121202
0.751	2.65322	0.00891232
0.752	2.65429	0.00915332
0.753	2.65407	0.00889291
0.754	2.65579	0.00418913
0.755	2.65901	0.0172482
0.756	2.65236	0.00746262
0.757	2.6589	0.00307111
0.758	2.65407	0.00959926
0.759	2.65783	0.012324
0.76	2.65354	0.0095632
0.761	2.65161	0.0118565
0.762	2.65386	0.00879523
0.763	2.65483	0.00958464
0.764	2.64785	0.0217264
0.765	2.65407	0.00943571
0.766	2.6544	0.00928637
0.767	2.65386	0.00918706
0.768	2.65407	0.0156761
0.769	2.65214	0.0069644
0.77	2.6544	0.00889275
0.771	2.65354	0.00968659
0.772	2.6559	0.00997681
0.773	2.65483	0.00943203
0.774	2.6544	0.00967439
0.775	2.65279	0.00565911
0.776	2.65483	0.00879508
0.777	2.65558	0.00930997
0.778	2.65912	0.00232941
0.779	2.6544	0.00916841
0.78	2.65461	0.0073441
0.781	2.65128	0.00699657
0.782	2.65461	0.00900471
0.783	2.65483	0.0084831
0.784	2.65268	0.00956264
0.785	2.65053	0.0170995
0.786	2.65611	0.00995565
0.787	2.65311	0.0069644
0.788	2.65719	0.0128224
0.789	2.65504	0.00931406
0.79	2.65579	0.00894658
0.791	2.65515	0.00995565
0.792	2.65697	0.0061165
0.793	2.65483	0.00925453
0.794	2.65268	0.00682406
0.795	2.65536	0.00982288
0.796	2.65515	0.00902199
0.797	2.65568	0.00843776
0.798	2.65633	0.0099174
0.799	2.65407	0.0115673
0.8	2.65161	0.0090049
0.801	2.65568	0.00875135
0.802	2.65558	0.00945397
0.803	2.65525	0.00969185
0.804	2.6559	0.0085563
0.805	2.65558	0.00902733
0.806	2.65504	0.0109321
0.807	2.65601	0.00892179
0.808	2.65665	0.00916841
0.809	2.65493	0.0100024
0.81	2.65568	0.00936917
0.811	2.65708	0.0096436
0.812	2.65601	0.00931369
0.813	2.65601	0.0087161
0.814	2.65386	0.0079793
0.815	2.65697	0.00897417
0.816	2.65622	0.00955722
0.817	2.65751	0.0113426
0.818	2.65686	0.00734356
0.819	2.65483	0.00853151
0.82	2.65525	0.00975086
0.821	2.65397	0.00639329
0.822	2.65654	0.00955722
0.823	2.65644	0.00949192
0.824	2.65697	0.00974341
0.825	2.65622	0.00925416
0.826	2.65644	0.00853236
0.827	2.65719	0.0100024
0.828	2.65686	0.00828579
0.829	2.65783	0.00997701
0.83	2.65579	0.00973454
0.831	2.65708	0.00968116
0.832	2.65719	0.00924911
0.833	2.65719	0.0089007
0.834	2.65815	0.012561
0.835	2.65697	0.0090145
0.836	2.65772	0.00817203
0.837	2.65794	0.00853603
0.838	2.65676	0.00888902
0.839	2.65729	0.00797083
0.84	2.65719	0.00975051
0.841	2.65676	0.00989824
0.842	2.65772	0.00899336
0.843	2.65719	0.00938263
0.844	2.65751	0.0103488
0.845	2.65751	0.00979823
0.846	2.65558	0.00677122
0.847	2.65783	0.0090049
0.848	2.65708	0.0108905
0.849	2.65837	0.00949248
0.85	2.65772	0.00902214
0.851	2.65729	0.00997992
0.852	2.65761	0.00897417
0.853	2.65665	0.00706087
0.854	2.65965	0.0115016
0.855	2.65772	0.0095632
0.856	2.65826	0.00967457
0.857	2.65751	0.00857445
0.858	2.65558	0.00917547
0.859	2.6574	0.00853201
0.86	2.65826	0.00786612
0.861	2.65869	0.00918725
0.862	2.65826	0.00998048
0.863	2.65815	0.00871233
0.864	2.65912	0.00864645
0.865	2.65912	0.0111537
0.866	2.65719	0.00746296
0.867	2.65729	0.00821423
0.868	2.65901	0.0101061
0.869	2.65858	0.0105265
0.87	2.65719	0.00749761
0.871	2.66266	0.0129631
0.872	2.65804	0.00853201
0.873	2.65912	0.00864645
0.874	2.66137	0.00341226
0.875	2.65923	0.00948519
0.876	2.65901	0.0102689
0.877	2.65933	0.00894715
0.878	2.65912	0.00894696
0.879	2.6633	0.0161495
0.88	2.65869	0.00734335
0.881	2.65998	0.00840327
0.882	2.65987	0.00991778
0.883	2.65719	0.00858046
0.884	2.65933	0.00910791
0.885	2.65944	0.00839708
0.886	2.65847	0.00997681
0.887	2.66094	0.00929361
0.888	2.65987	0.00864464
0.889	2.65987	0.00998031
0.89	2.66234	0.00629507
0.891	2.65944	0.00876572
0.892	2.6588	0.00690715
0.893	2.66051	0.0102211
0.894	2.66019	0.00838883
0.895	2.6603	0.00979861
0.896	2.66287	0.0122353
0.897	2.65654	0.015621
0.898	2.65976	0.00886546
0.899	2.65955	0.00761139
0.9	2.65246	0.0159968
0.901	2.66073	0.00949774
0.902	2.66105	0.00870025
0.903	2.66062	0.00931008
0.904	2.6589	0.0105263
0.905	2.66008	0.00809538
0.906	2.66137	0.00915879
0.907	2.66116	0.00920171
0.908	2.66073	0.00934333
0.909	2.66094	0.00878888
0.91	2.66137	0.00930997
0.911	2.66395	0.00683166
0.912	2.66019	0.00950109
0.913	2.66105	0.00768203
0.914	2.66803	0.00260212
0.915	2.6618	0.00866261
0.916	2.66041	0.00810197
0.917	2.66051	0.00875177
0.918	2.66684	0.0141667
0.919	2.65998	0.00699711
0.92	2.66137	0.00884169
0.921	2.65794	0.0139997
0.922	2.66191	0.00848324
0.923	2.66169	0.00900433
0.924	2.66137	0.00870025
0.925	2.65504	0.0106824
0.926	2.66148	0.00781361
0.927	2.66201	0.00876572
0.928	2.6545	0.0219397
0.929	2.66373	0.00920206
0.93	2.66169	0.00979823
0.931	2.65676	0.00755233
0.932	2.66277	0.0149037
0.933	2.66191	0.00888902
0.934	2.66277	0.00827708
0.935	2.66341	0.00835188
0.936	2.66244	0.00936917
0.937	2.6618	0.00835188
0.938	2.6618	0.00897358
0.939	2.66384	0.00647326
0.94	2.66287	0.00979822
0.941	2.66201	0.00822262
0.942	2.66706	0.00196691
0.943	2.66266	0.00815299
0.944	2.66223	0.00762782
0.945	2.66041	0.00749703
0.946	2.66255	0.00867656
0.947	2.66266	0.00892974
0.948	2.66363	0.00938263
0.949	2.66008	0.0137054
0.95	2.66234	0.00822262
0.951	2.66159	0.0062288
0.952	2.66341	0.00921332
0.953	2.6618	0.0115226
0.954	2.65676	0.0073011
0.955	2.66534	0.0101755
0.956	2.65998	0.0152519
0.957	2.66341	0.00921332
0.958	2.6603	0.00702669
0.959	2.66266	0.00924911
0.96	2.66363	0.00894716
0.961	2.66427	0.00871233
0.962	2.66309	0.00897413
0.963	2.66416	0.00604313
0.964	2.66599	0.0114596
0.965	2.6633	0.00845877
0.966	2.66577	0.0109715
0.967	2.66427	0.00776884
0.968	2.66309	0.0112679
0.969	2.66352	0.00853201
0.97	2.66223	0.00652113
0.971	2.66588	0.0115915
0.972	2.66416	0.0085744
0.973	2.66438	0.00986537
0.974	2.6633	0.0105423
0.975	2.66341	0.00906607
0.976	2.66427	0.00886546
0.977	2.66309	0.0126708
0.978	2.66416	0.00827918
0.979	2.66384	0.00867656
0.98	2.66395	0.0106261
0.981	2.6648	0.00918706
0.982	2.66373	0.00835188
0.983	2.66084	0.00841967
0.984	2.66255	0.0115643
0.985	2.6647	0.0087161
0.986	2.66491	0.00876572
0.987	2.66352	0.0121501
0.988	2.66373	0.00858448
0.989	2.66513	0.00858026
0.99	2.65987	0.00688261
0.991	2.66481	0.0085744
0.992	2.66481	0.00888902
0.993	2.66556	0.00797948
0.994	2.66448	0.0102333
0.995	2.66545	0.0078617
0.996	2.66609	0.00987209
0.997	2.66448	0.00790095
0.998	2.66599	0.0090659
0.999	2.66416	0.00790116
1	2.66524	0.00850155
1.001	2.6647	0.00912876
1.002	2.66481	0.00894715
1.003	2.66459	0.00775529
1.004	2.66727	0.0096149
1.005	2.66524	0.00985662
1.006	2.6676	0.00611689
1.007	2.66545	0.00879523
1.008	2.66459	0.00902788
1.009	2.66513	0.0094923
1.01	2.66534	0.0092358
1.011	2.66524	0.00822262
1.012	2.65772	0.013454
1.013	2.66556	0.00881832
1.014	2.66588	0.00924891
1.015	2.66588	0.00992437
1.016	2.67124	0.0146836
1.017	2.66427	0.00754548
1.018	2.6662	0.00919832
1.019	2.66513	0.0101059
1.02	2.66599	0.00853559
1.021	2.66588	0.0084586
1.022	2.66502	0.0092358
1.023	2.66588	0.00771508
1.024	2.66524	0.00861661
1.025	2.66706	0.00878933
1.026	2.66652	0.00949738
1.027	2.66599	0.00967401
1.028	2.66813	0.0102329
1.029	2.65783	0.00925414
1.03	2.6676	0.0100421
1.031	2.66727	0.00858448
1.032	2.66556	0.00855578
1.033	2.66631	0.00906552
1.034	2.66695	0.00882213
1.035	2.66717	0.00884204
1.036	2.6648	0.00888301
1.037	2.66642	0.00872428
1.038	2.66609	0.00738616
1.039	2.66663	0.0103621
1.04	2.66631	0.00956662
1.041	2.67253	0.0151326
1.042	2.67285	0.0185341
1.043	2.66405	0.00750184
1.044	2.66663	0.00897358
1.045	2.6647	0.00901429
1.046	2.66759	0.0088227
1.047	2.66631	0.0104468
1.048	2.66663	0.00742584
1.049	2.66674	0.00790152
1.05	2.66824	0.010884
1.051	2.66792	0.00912876
1.052	2.66738	0.00809557
1.053	2.66738	0.00902214
1.054	2.66674	0.00908492
1.055	2.66341	0.00706087
1.056	2.67028	0.0122354
1.057	2.66438	0.00967401
1.058	2.66759	0.00938078
1.059	2.66835	0.00826035
1.06	2.66878	0.00815299
1.061	2.66631	0.0096149
1.062	2.66824	0.0071044
1.063	2.66899	0.00827918
1.064	2.6677	0.00956264
1.065	2.66824	0.00912876
1.066	2.66813	0.00755233
1.067	2.6677	0.00840344
1.068	2.66759	0.00868058
1.069	2.66599	0.00616748
1.07	2.67328	0.014086
1.071	2.66867	0.00964415
1.072	2.66835	0.00871233
1.073	2.66813	0.00808275
1.074	2.66384	0.00938794
1.075	2.66706	0.00762102
1.076	2.66867	0.0080313
1.077	2.66856	0.00959926
1.078	2.66749	0.00861661
1.079	2.66899	0.00964415
1.08	2.66878	0.00997701
1.081	2.66781	0.00969185
1.082	2.66524	0.006632
1.083	2.66867	0.00783528
1.084	2.66888	0.00866261
1.085	2.66888	0.00967457
1.086	2.66545	0.00955217
1.087	2.66824	0.00678344
1.088	2.66867	0.0080313
1.089	2.66867	0.00949248
1.09	2.67006	0.00915879
1.091	2.66867	0.00923226
1.092	2.66856	0.00928637
1.093	2.66942	0.00822262
1.094	2.66867	0.00794694
1.095	2.66996	0.0109854
1.096	2.66845	0.00961725
1.097	2.67049	0.00977032
1.098	2.6677	0.00823522
1.099	2.66749	0.00951974
1.1	2.66888	0.00804204
1.101	2.6691	0.00876572
1.102	2.6691	0.00830416
1.103	2.66835	0.0100649
1.104	2.66974	0.00839726
1.105	2.6692	0.00858448
1.106	2.66824	0.00943588
1.107	2.66867	0.00826035
1.108	2.66974	0.00737174
1.109	2.66974	0.00955777
1.11	2.66996	0.0085744
1.111	2.6692	0.00871035
1.112	2.66942	0.00871233
1.113	2.66888	0.00866261
1.114	2.66717	0.00598266
1.115	2.66931	0.00840344
1.116	2.66953	0.00972266
1.117	2.67275	0.00596252
1.118	2.67028	0.00751794
1.119	2.66953	0.00832701
1.12	2.66835	0.00910791
1.121	2.66953	0.00858448
1.122	2.6735	0.0114289
1.123	2.6691	0.00876572
1.124	2.67157	0.00670917
1.125	2.67028	0.0085744
1.126	2.66985	0.00750184
1.127	2.67489	0.0178043
1.128	2.66749	0.0072441
1.129	2.67114	0.00885157
1.13	2.6706	0.00848324
1.131	2.67082	0.00710492
1.132	2.67425	0.0113469
1.133	2.67017	0.00750184
1.134	2.6692	0.00846287
1.135	2.67071	0.00861661
1.136	2.66921	0.00790552
1.137	2.67017	0.00928637
1.138	2.66867	0.0120475
1.139	2.67049	0.00750184
1.14	2.66942	0.00746258
1.141	2.66878	0.0104037
1.142	2.67049	0.00938078
1.143	2.67028	0.00822263
1.144	2.67221	0.0115421
1.145	2.66813	0.0128549
1.146	2.67071	0.00749703
1.147	2.67028	0.00772853
1.148	2.66684	0.0126108
1.149	2.6706	0.00826035
1.15	2.67135	0.00955722
1.151	2.67124	0.00857427
1.152	2.66695	0.0148476
1.153	2.66727	0.00505955
1.154	2.67457	0.0108046
1.155	2.6662	0.0170246
1.156	2.67103	0.00830402
1.157	2.67071	0.00797948
1.158	2.67114	0.00889275
1.159	2.66674	0.014901
1.16	2.67124	0.0080954
1.161	2.66577	0.00968685
1.162	2.66631	0.0168799
1.163	2.672	0.00870025
1.164	2.67178	0.00866205
1.165	2.67393	0.0107757
1.166	2.66749	0.013047
1.167	2.66781	0.00667819
1.168	2.67146	0.00816338
1.169	2.66609	0.0163726
1.17	2.67103	0.00924293
1.171	2.67199	0.00853143
1.172	2.67071	0.00945397
1.173	2.66545	0.0131971
1.174	2.67199	0.00670961
1.175	2.67157	0.00883033
1.176	2.66824	0.0162857
1.177	2.67146	0.00866246
1.178	2.67103	0.00799232
1.179	2.6706	0.00902768
1.18	2.67114	0.0176007
1.181	2.67178	0.00876355
1.182	2.67157	0.00910735
1.183	2.66759	0.0165821
1.184	2.6721	0.00841967
1.185	2.67178	0.00791247
1.186	2.67082	0.0087519
1.187	2.66845	0.0136032
1.188	2.67253	0.00871233
1.189	2.6721	0.00853603
1.19	2.66491	0.015907
1.191	2.67157	0.00840327
1.192	2.67221	0.00847081
1.193	2.67167	0.00772908
1.194	2.67371	0.0200453
1.195	2.67199	0.00815338
1.196	2.67285	0.00968116
1.197	2.66942	0.0154069
1.198	2.66974	0.00805707
1.199	2.67178	0.00882251
1.2	2.67199	0.00938207
1.201	2.66899	0.0151901
1.202	2.67189	0.00817244
1.203	2.672	0.00870025
1.204	2.66888	0.0153755
1.205	2.67243	0.00864443
1.206	2.67103	0.00690748
1.207	2.67296	0.0106109
1.208	2.66963	0.0147404
1.209	2.67296	0.0090737
1.21	2.67328	0.00857445
1.211	2.66684	0.0169911
1.212	2.66545	0.0100028
1.213	2.67457	0.0101878
1.214	2.67275	0.00951191
1.215	2.66985	0.0130215
1.216	2.67328	0.00749761
1.217	2.67382	0.00794046
1.218	2.67039	0.0122266
1.219	2.6721	0.00737686
1.22	2.67403	0.0081636
1.221	2.67393	0.0090737
1.222	2.67339	0.00876376
1.223	2.6794	0.0151361
1.224	2.67339	0.0081636
1.225	2.68112	0.0117542
1.226	2.67199	0.00669409
1.227	2.66931	0.00860438
1.228	2.67296	0.00924854
1.229	2.67586	0.00567145
1.23	2.67403	0.00926965
1.231	2.67296	0.00822262
1.232	2.67661	0.000966
1.233	2.67393	0.00746262
1.234	2.67425	0.00809558
1.235	2.67371	0.00974397
1.236	2.67543	0.00503224
1.237	2.67489	0.00860438
1.238	2.66803	0.00505267
1.239	2.67779	0.00987235
1.24	2.67318	0.00763424
1.241	2.67532	0.00719141
1.242	2.67414	0.00918725
1.243	2.675	0.00736237
1.244	2.67371	0.00711898
1.245	2.67393	0.00775553
1.246	2.67779	0.00209458
1.247	2.67489	0.00861661
1.248	2.67489	0.00745563
1.249	2.67886	0.0103622
1.25	2.67586	0.00465791
1.251	2.67393	0.00744209
1.252	2.67103	0.00466892
1.253	2.67919	0.00201033
1.254	2.67532	0.00866261
1.255	2.67479	0.0088832
1.256	2.67189	0.00741381
1.257	2.67639	0.00402507
1.258	2.67575	0.00883033
1.259	2.67436	0.00804204
1.26	2.67618	0.00576213
1.261	2.67554	0.00829792
1.262	2.67564	0.00846266
1.263	2.67468	0.00827708
1.264	2.67436	0.00626716
1.265	2.67661	0.0097222
1.266	2.67489	0.00779551
1.267	2.67886	0.00295063
1.268	2.675	0.0071044
1.269	2.675	0.00742545
1.27	2.67478	0.00820348
1.271	2.67564	0.00263568
1.272	2.67854	0.0104666
1.273	2.67543	0.00763424
1.274	2.67779	0.00452231
1.275	2.67554	0.0090737
1.276	2.67436	0.00697184
1.277	2.67425	0.00639272
1.278	2.67446	0.00853201
1.279	2.67607	0.0079793
1.28	2.6765	0.00760687
1.281	2.67264	0.0122438
1.282	2.67575	0.00879523
1.283	2.67618	0.00720082
1.284	2.67994	0.0159882
1.285	2.67253	0.0149078
1.286	2.67758	0.0081002
1.287	2.67607	0.00864047
1.288	2.67114	0.0169255
1.289	2.675	0.00724888
1.29	2.67629	0.00804188
1.291	2.67275	0.0066054
1.292	2.67232	0.0144204
1.293	2.67511	0.00848324
1.294	2.6765	0.00861648
1.295	2.67522	0.0101622
1.296	2.67607	0.0080954
1.297	2.67382	0.00542848
1.298	2.67543	0.00833532
1.299	2.67457	0.0108999
1.3	2.6765	0.00723746
1.301	2.67886	0.00956626
1.302	2.67564	0.0097438
1.303	2.67661	0.00812519
1.304	2.67586	0.00669429
1.305	2.675	0.00757065
1.306	2.67532	0.00827708
1.307	2.67704	0.00755273
1.308	2.67704	0.00833514
1.309	2.6765	0.00864645
1.31	2.67189	0.00554209
1.311	2.67972	0.0106305
1.312	2.67715	0.00890048
1.313	2.67822	0.00601439
1.314	2.67683	0.00818427
1.315	2.67704	0.00693745
1.316	2.67564	0.00977032
1.317	2.67736	0.00840288
1.318	2.67489	0.00667873
1.319	2.67736	0.00840288
1.32	2.67854	0.0065743
1.321	2.67736	0.00857385
1.322	2.67597	0.00742597
1.323	2.67564	0.00812519
1.324	2.67425	0.00650521
1.325	2.67683	0.00975086
1.326	2.67661	0.00812493
1.327	2.67897	0.00647326
1.328	2.67736	0.00778923
1.329	2.67779	0.00746296
1.33	2.67403	0.00651054
1.331	2.67768	0.00763424
1.332	2.67865	0.00931557
1.333	2.67661	0.00701668
1.334	2.67715	0.00858046
1.335	2.67693	0.00651091
1.336	2.67736	0.007682
1.337	2.67843	0.0109522
1.338	2.67822	0.00754355
1.339	2.67768	0.0074138
1.34	2.67779	0.00845877
1.341	2.67811	0.00694491
1.342	2.67747	0.00652153
1.343	2.67951	0.0107886
1.344	2.6779	0.00761196
1.345	2.67801	0.00934334
1.346	2.67908	0.00775553
1.347	2.67779	0.00874203
1.348	2.67736	0.00853179
1.349	2.67833	0.00712905
1.35	2.67747	0.00720139
1.351	2.67307	0.00950104
1.352	2.67811	0.00815299
1.353	2.67918	0.00876376
1.354	2.67876	0.00853198
1.355	2.67779	0.00994558
1.356	2.67318	0.0066005
1.357	2.67843	0.00839728
1.358	2.67801	0.00913009
1.359	2.67843	0.00839726
1.36	2.67843	0.00768163
1.361	2.67865	0.00712905
1.362	2.67522	0.0127577
1.363	2.67854	0.00790552
1.364	2.67811	0.00683207
1.365	2.6779	0.00846287
1.366	2.67865	0.00918725
1.367	2.68079	0.00921332
1.368	2.67822	0.00688245
1.369	2.68326	0.0163341
1.37	2.67811	0.00690748
1.371	2.67876	0.00776884
1.372	2.67811	0.00881876
1.373	2.67865	0.00878937
1.374	2.67929	0.00772873
1.375	2.67833	0.00762782
1.376	2.67897	0.0097031
1.377	2.6779	0.0065348
1.378	2.68047	0.00864443
1.379	2.67897	0.00817203
1.38	2.67672	0.00754548
1.381	2.6779	0.0100833
1.382	2.6721	0.0107549
1.383	2.68015	0.0100116
1.384	2.68369	0.0118329
1.385	2.67994	0.00817203
1.386	2.67886	0.00894526
1.387	2.6794	0.00822262
1.388	2.67725	0.00633296
1.389	2.67929	0.00823525
1.39	2.67962	0.00797951
1.391	2.68004	0.00809558
1.392	2.67865	0.00795346
1.393	2.67822	0.00943532
1.394	2.67962	0.00734363
1.395	2.68605	0.0168284
1.396	2.67693	0.00527039
1.397	2.67962	0.0074834
1.398	2.68026	0.00772873
1.399	2.67962	0.0092547
1.4	2.68133	0.0107081
1.401	2.67929	0.00724408
1.402	2.67951	0.00669149
1.403	2.68026	0.00797951
1.404	2.67822	0.00928079
1.405	2.67972	0.00670917
1.406	2.68058	0.00763424
1.407	2.68004	0.0085742
1.408	2.67661	0.00646311
1.409	2.68305	0.0117096
1.41	2.68015	0.0076116
1.411	2.67962	0.00943223
1.412	2.6809	0.00783528
1.413	2.67532	0.00961526
1.414	2.67918	0.00897417
1.415	2.6794	0.00715807
1.416	2.68058	0.00755234
1.417	2.68358	0.0105423
1.418	2.68369	0.0126049
1.419	2.68037	0.00715749
1.42	2.68122	0.00778867
1.421	2.67865	0.00762782
1.422	2.67833	0.00732235
1.423	2.68122	0.00764761
1.424	2.67908	0.00881876
1.425	2.68004	0.00778218
1.426	2.6809	0.0074138
1.427	2.68101	0.00720082
1.428	2.68219	0.0113108
1.429	2.67951	0.00711898
1.43	2.68069	0.0071432
1.431	2.68101	0.00822262
1.432	2.6809	0.00908492
1.433	2.67843	0.0071794
1.434	2.68047	0.00657391
1.435	2.67972	0.00801841
1.436	2.68112	0.0079119
1.437	2.68122	0.0109715
1.438	2.68112	0.00773319
1.439	2.68047	0.00948498
1.44	2.68069	0.00669372
1.441	2.67833	0.00515435
1.442	2.68004	0.00760705
1.443	2.68144	0.00676086
1.444	2.6823	0.00754585
1.445	2.68112	0.00773319
1.446	2.67972	0.00755233
1.447	2.68133	0.00664746
1.448	2.68187	0.00803111
1.449	2.68101	0.00860438
1.45	2.67843	0.00817203
1.451	2.68176	0.00773302
1.452	2.68176	0.00821403
1.453	2.68133	0.00664746
1.454	2.67629	0.0104469
1.455	2.68262	0.00938216
1.456	2.68004	0.0111537
1.457	2.68176	0.00797065
1.458	2.68165	0.00746311
1.459	2.67908	0.00598225
1.46	2.68219	0.0107227
1.461	2.68241	0.00651091
1.462	2.68197	0.00699696
1.463	2.68101	0.00839708
1.464	2.68208	0.00797065
1.465	2.68262	0.00724446
1.466	2.67886	0.00706087
1.467	2.68584	0.0186345
1.468	2.67929	0.0052044
1.469	2.68251	0.00742815
1.47	2.68251	0.00827897
1.471	2.67972	0.00741423
1.472	2.68316	0.00693745
1.473	2.68187	0.00734393
1.474	2.68326	0.00420136
1.475	2.68197	0.00745605
1.476	2.68262	0.00706333
1.477	2.68208	0.00783287
1.478	2.68305	0.00711937
1.479	2.68133	0.00660853
1.48	2.68165	0.00746238
1.481	2.68273	0.00358519
1.482	2.68241	0.0082769
1.483	2.67972	0.00901618
1.484	2.68198	0.00775529
1.485	2.68262	0.00720139
1.486	2.68165	0.00584237
1.487	2.67876	0.00405122
1.488	2.67865	0.0146626
1.489	2.68294	0.008051
1.49	2.68294	0.00699696
1.491	2.68187	0.00864047
1.492	2.68197	0.00749761
1.493	2.68455	0.00335092
1.494	2.68391	0.00938263
1.495	2.67951	0.00974397
1.496	2.68219	0.00670184
1.497	2.68294	0.00791466
1.498	2.68251	0.00849525
1.499	2.68391	0.00839728
1.5	2.68305	0.00825199
1.501	2.68294	0.00694491
1.502	2.68187	0.00438266
1.503	2.67994	0.00683207
1.504	2.68262	0.00755276
1.505	2.68283	0.00797987
1.506	2.68305	0.00446061
1.507	2.6823	0.00694491
1.508	2.6823	0.00683207
1.509	2.68766	0.00177344
1.51	2.68305	0.00711937
1.511	2.68241	0.00688245
1.512	2.68079	0.00876355
1.513	2.6867	0.011769
1.514	2.68251	0.00653738
1.515	2.68273	0.00757099
1.516	2.68509	0.0176371
1.517	2.68358	0.00724446
1.518	2.68187	0.00676356
1.519	2.68251	0.00735803
1.52	2.67446	0.00938216
1.521	2.68294	0.00706333
1.522	2.68348	0.007682
1.523	2.67768	0.018612
1.524	2.68262	0.00749761
1.525	2.68273	0.00672241
1.526	2.68777	0.0142251
1.527	2.68155	0.00407627
1.528	2.68283	0.00667865
1.529	2.68273	0.00790552
1.53	2.69013	0.00379577
1.531	2.68326	0.00694491
1.532	2.68348	0.00734393
1.533	2.68155	0.00738559
1.534	2.68498	0.00390351
1.535	2.68326	0.00632787
1.536	2.68573	0.0103441
1.537	2.68562	0.00280679
1.538	2.68294	0.00720139
1.539	2.68326	0.00661619
1.54	2.67962	0.00462474
1.541	2.68219	0.00748378
1.542	2.68305	0.00750224
1.543	2.68337	0.00681432
1.544	2.68058	0.0155214
1.545	2.68283	0.00687741
1.546	2.68326	0.00614505
1.547	2.68316	0.00797987
1.548	2.67951	0.0137761
1.549	2.67929	0.00828579
1.55	2.68316	0.00701178
1.551	2.68101	0.00945397
1.552	2.68305	0.00706087
1.553	2.68766	0.0119178
1.554	2.68273	0.00766625
1.555	2.68337	0.00757099
1.556	2.68316	0.00663186
1.557	2.68165	0.00625389
1.558	2.68251	0.00797987
1.559	2.68112	0.005795
1.56	2.68358	0.00730148
1.561	2.68294	0.008051
1.562	2.68562	0.0032675
1.563	2.68369	0.00731329
1.564	2.68316	0.0067864
1.565	2.68176	0.00596252
1.566	2.68326	0.00791427
1.567	2.68337	0.00641465
1.568	2.68434	0.00487218
1.569	2.68498	0.0067605
1.57	2.68316	0.00709995
1.571	2.68337	0.00616748
1.572	2.67554	0.00973454
1.573	2.6853	0.0101197
1.574	2.68358	0.00555128
1.575	2.68337	0.00757099
1.576	2.6838	0.00820406
1.577	2.68283	0.00688499
1.578	2.68283	0.00627854
1.579	2.68294	0.00746296
1.58	2.68348	0.00663186
1.581	2.6838	0.0078617
1.582	2.68305	0.007488
1.583	2.68348	0.00748378
1.584	2.68326	0.00675576
1.585	2.68101	0.00466892
1.586	2.67564	0.0103171
1.587	2.68401	0.00727738
1.588	2.68434	0.0076116
1.589	2.6838	0.00680124
1.59	2.68466	0.0080871
1.591	2.68369	0.00590999
1.592	2.68369	0.00672241
1.593	2.68305	0.00706087
1.594	2.68337	0.00696482
1.595	2.68509	0.0063927
1.596	2.68412	0.00772873
1.597	2.68369	0.00821423
1.598	2.68316	0.00608572
1.599	2.68155	0.00415187
1.6	2.68369	0.00736274
1.601	2.68391	0.00706294
1.602	2.68541	0.0074834
1.603	2.68434	0.00674512
1.604	2.68369	0.00698706
1.605	2.68637	0.00933785
1.606	2.68219	0.00606034
1.607	2.68316	0.00732276
1.608	2.68477	0.0074834
1.609	2.68509	0.00577956
1.61	2.68509	0.00794046
1.611	2.68326	0.00621217
1.612	2.6823	0.0052044
1.613	2.68595	0.00731294
1.614	2.68477	0.00859252
1.615	2.68348	0.00667819
1.616	2.68455	0.0060768
1.617	2.68434	0.00701668
1.618	2.68723	0.0114596
1.619	2.68949	0.013433
1.62	2.6853	0.00706051
1.621	2.6852	0.00737174
1.622	2.6852	0.00737174
1.623	2.68423	0.00670917
1.624	2.68509	0.00632752
1.625	2.68412	0.00595657
1.626	2.68541	0.00709953
1.627	2.68241	0.004829
1.628	2.6852	0.00699659
1.629	2.68498	0.00711898
1.63	2.68487	0.00614467
1.631	2.6823	0.00428699
1.632	2.6852	0.00536141
1.633	2.68595	0.00706051
1.634	2.68616	0.00639324
1.635	2.68455	0.0071432
1.636	2.68401	0.0069644
1.637	2.6853	0.00557663
1.638	2.6838	0.00624543
1.639	2.6867	0.0119345
1.64	2.68595	0.0071044
1.641	2.68573	0.006026
1.642	2.68584	0.00699659
1.643	2.68348	0.00720101
1.644	2.68069	0.00373115
1.645	2.68809	0.0103037
1.646	2.68444	0.00968173
1.647	2.68573	0.00763424
1.648	2.68541	0.00661582
1.649	2.68541	0.0074834
1.65	2.68498	0.00590999
1.651	2.68262	0.00444122
1.652	2.68337	0.00611647
1.653	2.68691	0.00474237
1.654	2.68627	0.00701611
1.655	2.68584	0.00660798
1.656	2.68723	0.0097222
1.657	2.68541	0.00539072
1.658	2.68584	0.00827243
1.659	2.68412	0.00595623
1.66	2.68552	0.00632789
1.661	2.68573	0.0064818
1.662	2.68788	0.00425853
1.663	2.68541	0.00663148
1.664	2.68283	0.00608572
1.665	2.68541	0.00547622
1.666	2.68605	0.00693707
1.667	2.68133	0.0147404
1.668	2.68627	0.00789244
1.669	2.68358	0.00418961
1.67	2.68541	0.00663148
1.671	2.68616	0.00614524
1.672	2.68788	0.00832701
1.673	2.68573	0.00547616
1.674	2.68981	0.00147515
1.675	2.68627	0.00701611
1.676	2.68659	0.00558551
1.677	2.67758	0.00917974
1.678	2.68938	0.00644118
1.679	2.68648	0.00660853
1.68	2.68648	0.00631163
1.681	2.68938	0.00324087
1.682	2.68681	0.00670971
1.683	2.68595	0.00531941
1.684	2.68627	0.00646318
1.685	2.68219	0.00870044
1.686	2.68681	0.00631163
1.687	2.68723	0.00527039
1.688	2.68026	0.0185286
1.689	2.68605	0.00647382
1.69	2.68358	0.00438305
1.691	2.68895	0.00951974
1.692	2.68434	0.0101652
1.693	2.68841	0.0066005
1.694	2.68702	0.00667873
1.695	2.68605	0.00833532
1.696	2.68648	0.00521444
1.697	2.68584	0.00515435
1.698	2.68638	0.00701138
1.699	2.69035	0.00130089
1.7	2.68734	0.00531284
1.701	2.68627	0.00580397
1.702	2.6911	0.00402082
1.703	2.6868	0.00632787
1.704	2.69024	0.00901641
1.705	2.68434	0.00750184
1.706	2.68756	0.00501891
1.707	2.68734	0.00616206
1.708	2.68745	0.00652153
1.709	2.68251	0.0100077
1.71	2.68305	0.00435542
1.711	2.68992	0.00805064
1.712	2.68637	0.00598286
1.713	2.6838	0.0132949
1.714	2.68702	0.00597411
1.715	2.68702	0.0060859
1.716	2.68423	0.00883059
1.717	2.68648	0.00660853
1.718	2.68681	0.00661634
1.719	2.68562	0.00832701
1.72	2.68852	0.00474227
1.721	2.68777	0.00586908
1.722	2.69292	0.0133297
1.723	2.68745	0.00808262
1.724	2.68777	0.0066084
1.725	2.68756	0.00611703
1.726	2.68401	0.00697221
1.727	2.68895	0.00420196
1.728	2.68798	0.00577994
1.729	2.68745	0.00639308
1.73	2.68605	0.00656919
1.731	2.68681	0.00614524
1.732	2.68745	0.00683207
1.733	2.68798	0.00724447
1.734	2.68627	0.0068524
1.735	2.6867	0.00625389
1.736	2.68852	0.00716975
1.737	2.68756	0.00737697
1.738	2.68992	0.00260224
1.739	2.6882	0.00518111
1.74	2.68766	0.00670184
1.741	2.68831	0.0074138
1.742	2.68927	0.00683203
1.743	2.68659	0.00418542
1.744	2.68798	0.00683203
1.745	2.68831	0.00625377
1.746	2.68906	0.00614505
1.747	2.68702	0.00616203
1.748	2.68756	0.00711937
1.749	2.68809	0.00521419
1.75	2.6897	0.00901642
1.751	2.68562	0.00701668
1.752	2.68917	0.00676086
1.753	2.68874	0.00675576
1.754	2.68895	0.00744172
1.755	2.68691	0.00601447
1.756	2.68337	0.0058748
1.757	2.68637	0.010039
1.758	2.68766	0.0067864
1.759	2.68176	0.012556
1.76	2.68809	0.00612829
1.761	2.68852	0.00572287
1.762	2.68777	0.00567133
1.763	2.68798	0.00585125
1.764	2.68798	0.00554189
1.765	2.68852	0.0065743
1.766	2.68852	0.00665269
1.767	2.68734	0.00531281
1.768	2.68777	0.00567133
1.769	2.68069	0.00968659
1.77	2.6897	0.00650521
1.771	2.68777	0.00612829
1.772	2.68766	0.00656919
1.773	2.68895	0.00663186
1.774	2.68874	0.00567133
1.775	2.68981	0.00750184
1.776	2.68423	0.0088423
1.777	2.68841	0.00590416
1.778	2.68927	0.00625335
1.779	2.68659	0.0068524
1.78	2.68809	0.006632
1.781	2.68906	0.00554187
1.782	2.68852	0.00641465
1.783	2.68241	0.00531931
1.784	2.68788	0.00628419
1.785	2.68895	0.0061615
1.786	2.68874	0.00675576
1.787	2.68884	0.00582172
1.788	2.68766	0.00547616
1.789	2.69045	0.00950158
1.79	2.69131	0.00158839
1.791	2.68906	0.00576201
1.792	2.68444	0.00818471
1.793	2.68895	0.00680124
1.794	2.68831	0.00707064
1.795	2.68981	0.00425909
1.796	2.69357	0.0106256
1.797	2.68798	0.0172931
1.798	2.68884	0.00505948
1.799	2.68949	0.00611647
1.8	2.68841	0.00660016
1.801	2.68831	0.00562545
1.802	2.69453	0.0120561
1.803	2.68938	0.00550433
1.804	2.6941	0.00483258
1.805	2.6897	0.00536125
1.806	2.68992	0.0063927
1.807	2.68884	0.00643084
1.808	2.68841	0.00652153
1.809	2.68895	0.00477855
1.81	2.6896	0.00593877
1.811	2.68197	0.0189815
1.812	2.68777	0.00569012
1.813	2.68895	0.00451134
1.814	2.68874	0.00609422
1.815	2.69442	0.0118785
1.816	2.68605	0.0041017
1.817	2.68884	0.00596204
1.818	2.69668	0.00452231
1.819	2.69045	0.00601447
1.82	2.69002	0.00621177
1.821	2.68895	0.00565309
1.822	2.68756	0.0101652
1.823	2.68927	0.00554189
1.824	2.6897	0.00586854
1.825	2.68627	0.0109837
1.826	2.69013	0.00729162
1.827	2.68981	0.00616748
1.828	2.68906	0.00465766
1.829	2.69464	0.00923605
1.83	2.69002	0.00576158
1.831	2.6896	0.0061615
1.832	2.68949	0.00688205
1.833	2.68874	0.00517428
1.834	2.68949	0.00450743
1.835	2.68895	0.00539975
1.836	2.6897	0.00614505
1.837	2.68906	0.00520432
1.838	2.69045	0.00628419
1.839	2.68874	0.00632787
1.84	2.69024	0.00602543
1.841	2.68906	0.00451127
1.842	2.69013	0.00641465
1.843	2.68884	0.00569523
1.844	2.69088	0.00572603
1.845	2.69013	0.00614185
1.846	2.6896	0.0061615
1.847	2.69002	0.0052937
1.848	2.68723	0.00476459
1.849	2.69131	0.00776884
1.85	2.68949	0.00653436
1.851	2.69002	0.00621177
1.852	2.69077	0.00665228
1.853	2.69131	0.00687682
1.854	2.6897	0.00618668
1.855	2.68992	0.00513463
1.856	2.69045	0.00596201
1.857	2.69002	0.0071432
1.858	2.69013	0.00643042
1.859	2.69013	0.00572248
1.86	2.68992	0.00657655
1.861	2.68562	0.00621787
1.862	2.69292	0.0104684
1.863	2.69131	0.0055979
1.864	2.68981	0.00750184
1.865	2.69067	0.0052342
1.866	2.68305	0.0133051
1.867	2.68927	0.00567129
1.868	2.68874	0.00503217
1.869	2.69067	0.00491765
1.87	2.69024	0.00521419
1.871	2.69099	0.00555137
1.872	2.69142	0.00620958
1.873	2.6911	0.00511065
1.874	2.6897	0.00579783
1.875	2.6926	0.00886568
1.876	2.69035	0.00567148
1.877	2.69077	0.00505964
1.878	2.68863	0.00817203
1.879	2.69088	0.00572603
1.88	2.68841	0.00384102
1.881	2.68691	0.00641465
1.882	2.69067	0.00577152
1.883	2.69035	0.00482228
1.884	2.69099	0.00505284
1.885	2.69163	0.00381391
1.886	2.69281	0.00804461
1.887	2.68992	0.00399966
1.888	2.69002	0.00520481
1.889	2.6896	0.00732235
1.89	2.68895	0.00548546
1.891	2.69185	0.00585141
1.892	2.68949	0.00797083
1.893	2.69099	0.00577121
1.894	2.69056	0.00517486
1.895	2.68831	0.00539014
1.896	2.69035	0.00694455
1.897	2.69099	0.00513423
1.898	2.69088	0.00531284
1.899	2.68906	0.0071432
1.9	2.69077	0.00587504
1.901	2.69056	0.00488592
1.902	2.69077	0.00580397
1.903	2.69163	0.00330378
1.904	2.69056	0.00533229
1.905	2.69067	0.00576213
1.906	2.69421	0.00162017
1.907	2.68552	0.00699711
1.908	2.6911	0.00456419
1.909	2.69163	0.00661619
1.91	2.68884	0.0106386
1.911	2.69067	0.00621177
1.912	2.69131	0.00544771
1.913	2.68412	0.0179376
1.914	2.69271	0.00774662
1.915	2.69002	0.00439489
1.916	2.69045	0.00634114
1.917	2.69206	0.00395587
1.918	2.69206	0.00531916
1.919	2.69077	0.00580397
1.92	2.69636	0.00609422
1.921	2.6912	0.00540001
1.922	2.68906	0.00483307
1.923	2.69475	0.00874209
1.924	2.69056	0.00794694
1.925	2.69163	0.00683221
1.926	2.69024	0.00567129
1.927	2.69196	0.0198101
1.928	2.68992	0.00484371
1.929	2.69163	0.00590433
1.93	2.69163	0.00694434
1.931	2.69292	0.00439444
1.932	2.69056	0.00572603
1.933	2.69163	0.00529332
1.934	2.6911	0.00669866
1.935	2.69142	0.00541593
1.936	2.69217	0.00547622
1.937	2.69196	0.00644978
1.938	2.6912	0.00578013
1.939	2.69174	0.00411004
1.94	2.68069	0.00771508
1.941	2.694	0.00982347
1.942	2.69206	0.00596258
1.943	2.69196	0.00544771
1.944	2.69045	0.0067605
1.945	2.69206	0.00505971
1.946	2.69238	0.00529963
1.947	2.69056	0.00347245
1.948	2.69024	0.00625335
1.949	2.69196	0.00544771
1.95	2.69271	0.00596239
1.951	2.69174	0.00626772
1.952	2.69099	0.00694455
1.953	2.6911	0.00464298
1.954	2.69378	0.00823522
1.955	2.69185	0.00683203
1.956	2.69421	0.00776884
1.957	2.6926	0.00471313
1.958	2.69238	0.00590999
1.959	2.69174	0.00501833
1.96	2.68798	0.00586908
1.961	2.69206	0.00558551
1.962	2.69163	0.00590433
1.963	2.69196	0.00639324
1.964	2.69142	0.004185
1.965	2.69367	0.00660538
1.966	2.69281	0.00377256
1.967	2.69292	0.004949
1.968	2.69303	0.00454138
1.969	2.69185	0.00593932
1.97	2.6926	0.00555137
1.971	2.69281	0.00437078
1.972	2.69163	0.00554209
1.973	2.68702	0.00717196
1.974	2.69142	0.00418542
1.975	2.6926	0.00482187
1.976	2.69271	0.00611703
1.977	2.69131	0.00517428
1.978	2.69238	0.00474237
1.979	2.6926	0.004949
1.98	2.69174	0.00456419
1.981	2.69421	0.00609422
1.982	2.69314	0.00562545
1.983	2.69356	0.00584237
1.984	2.69324	0.00491765
1.985	2.69067	0.00595657
1.986	2.69185	0.00513429
1.987	2.68852	0.00531916
1.988	2.69292	0.0052342
1.989	2.69356	0.0052341
1.99	2.69292	0.00629507
1.991	2.69185	0.00778867
1.992	2.69281	0.00462417
1.993	2.69689	0.00846266
1.994	2.68777	0.0130744
1.995	2.69314	0.00554189
1.996	2.69335	0.00537747
1.997	2.69174	0.00646311
1.998	2.69271	0.00518111
[truncated: 8,393 more rows]
